# Supplementary material for: Large stocks of peatland carbon and nitrogen are vulnerable to permafrost thaw
Source: Proc Natl Acad Sci U S A. 2020 Aug 10;117(34):20438–46. doi: 10.1073/pnas.1916387117 (PMC7456150; doi:10.1073/pnas.1916387117)
Supplement: Supplementary File [file pnas.1916387117.sd06.xlsx]

## Sheet: Peat_core_dataHugeliusetal_2020
OBJECTID	order	Profile_ID	Internal_ref	Latitude	Longitude	DepthBaseP	LogPDepth	PeatCstock	PeatNstock	BulkCN	Peatland1	Year	Basal_core	Soil_Order	Suborder	Great_Grou
1	2	BAU-RAI-08	Treat_etal_2015	58.2833	-119.367	330	5.79909	166.729			Bog	2011	TRUE	Histosol
2	3	BAU-RAI-10	Treat_etal_2015	58.2833	-119.367	299	5.70044	173.99			Bog	2011	TRUE	Histosol
3	4	KUH-SLL-96	Treat_etal_2015	55.06	-114.13	384	5.95064	222.946	7.7823	28.66	Bog	1996	TRUE	Histosol
4	5	ZOL-1982-29	Treat_etal_2015	54.67	-101.58	317	5.7589	178.764			Bog	1982	TRUE	Histosol
5	6	ZOL-1982-32A	Treat_etal_2015	54.83	-101.48	146	4.98361	86.1422			Bog	1982	TRUE	Histosol
6	7	ZOL-1982-34	Treat_etal_2015	54.95	-101.45	218	5.3845	1.72823			Bog	1982	TRUE	Histosol
7	8	ZOL-1982-38	Treat_etal_2015	54.45	-101.72	257	5.54908	116.584			Bog	1982	TRUE	Histosol
8	9	ZOL-1982-42	Treat_etal_2015	54.28	-101.77	74	4.30407	28.6563			Bog	1982	TRUE	Histosol
9	10	ZOL-1984-8	Treat_etal_2015	54.62	-102.08	374	5.92426	197.938			Bog	1984	TRUE	Histosol
10	11	ZOL-1984-9	Treat_etal_2015	54.88	-102.05	421	6.04263	228.657			Bog	1984	TRUE	Histosol
11	13	ZOL-1984-17	Treat_etal_2015	54.8	-101.85	395	5.97889	23.4529			Bog	1984	TRUE	Histosol
12	14	ZOL-1984-19	Treat_etal_2015	54.73	-101.92	124	4.82028	82.2822			Bog	1984	TRUE	Histosol
13	16	ZOL-1984-48A	Treat_etal_2015	54.8	-104.83	156	5.04986	78.4133			Bog	1984	TRUE	Histosol
14	17	ZOL-1984-54	Treat_etal_2015	55.33	-104.92	375	5.92693	222.775			Bog	1984	TRUE	Histosol
15	18	ZOL-1984-55	Treat_etal_2015	54.98	-105.27	184	5.21494	9.26174			Bog	1984	TRUE	Histosol
16	19	ZOL-1982-47	Treat_etal_2015	54.57	-99.78	100	4.60517	52.8945			Bog	1982	TRUE	Histosol
17	20	ZOL-1982-57	Treat_etal_2015	54.27	-99.15	259	5.55683	147.578			Bog	1982	TRUE	Histosol
18	21	ZOL-1982-60	Treat_etal_2015	54.8	-98.65	244	5.49717	142.941			Bog	1982	TRUE	Histosol
19	22	ZOL-1982-61	Treat_etal_2015	54.7	-98.98	247	5.50939	126.815			Bog	1982	TRUE	Histosol
20	23	ZOL-1982-62	Treat_etal_2015	54.7	-98.85	204	5.31812	123.793			Bog	1982	TRUE	Histosol
21	24	ZOL-1982-64	Treat_etal_2015	54.87	-98.73	123	4.81218	57.8258			Bog	1982	TRUE	Histosol
22	25	HOL-JLB-04	Treat_etal_2015	55.27	-88.93	177	5.17615	7.88994			Bog	2014	TRUE	Histosol
23	26	HOL-JLB-07	Treat_etal_2015	54.4	-89.52	331	5.80212	127.467			Bog	2014	TRUE	Histosol
24	27	KET-KIN-6L	Treat_etal_2015	51.5497	-81.8148	254	5.53733	87.7648			Bog	2001	TRUE	Histosol
25	28	LOI-LLC-R2	Treat_etal_2015	52.2833	-75.8333	530	6.27288	45.44	0.88	51.64	Bog	2010	FALSE	Histosol
26	29	LOI-MOS-R2	Treat_etal_2015	51.9667	-75.4	160	5.07517	53.3	1.56	34.17	Bog	2010	FALSE	Histosol
27	30	VAN-LLC-11	Treat_etal_2015	52.58	-75.83	480	6.17379	163.275			Bog	2011	TRUE	Histosol
28	31	VAN-MOS-11	Treat_etal_2015	51.98	-75.4	297	5.69373	19.3634			Bog	2011	TRUE	Histosol
29	32	VAN-STR-11	Treat_etal_2015	52.05	-75.17	286	5.65599	17.7437			Bog	2011	TRUE	Histosol
30	33	KLE-KTH-13	Treat_etal_2015	60.5231	-161.093	42	3.73767	18.6542			Bog	2013	TRUE	Histosol
31	34	ODO-INN-IB2	Treat_etal_2015	63.57	-157.73	139	4.93447	16.8758	0.473715	35.91	Bog	2014	TRUE	Histosol
32	35	ODO-INN-IB3	Treat_etal_2015	63.57	-157.73	133	4.89035	4.44578	1.19158	33.65	Bog	2014	TRUE	Histosol
33	36	ODO-INN-OB1	Treat_etal_2015	63.57	-157.73	100	4.60517	37.2661	0.694733	54.1	Bog	2014	TRUE	Histosol
34	37	ODO-INN-OB2	Treat_etal_2015	63.57	-157.73	190	5.24702	63.4146	0.97946	64.7	Bog	2014	TRUE	Histosol
35	38	ODO-INN-OB3	Treat_etal_2015	63.57	-157.73	154	5.03695	92.1573	1.83795	5.6	Bog	2014	TRUE	Histosol
36	39	ODO-INN-YB1	Treat_etal_2015	63.57	-157.73	65	4.17439	18.8489	0.414125	45.98	Bog	2014	TRUE	Histosol
37	40	ODO-INN-YB2	Treat_etal_2015	63.57	-157.73	58	4.06044	14.13	0.53467	28.26	Bog	2014	TRUE	Histosol
38	41	OKS-USM-08	Treat_etal_2015	65.67	57.3333	180	5.19296	12.3			Bog	2003	TRUE	Histosol
39	42	ODO-KOY-IB1	Treat_etal_2015	65.19	-155.36	246	5.50533	75.76	1.74	43.54	Bog	2012	FALSE	Histosol
40	45	ODO-KOY-OB4	Treat_etal_2015	65.19	-155.36	290	5.66988	35.5466	0.769386	46.17	Bog	2012	TRUE	Histosol
41	46	ODO-KOY-OB5	Treat_etal_2015	65.19	-155.36	189	5.24175	56.2911	1.7755	31.66	Bog	2012	TRUE	Histosol
42	47	ODO-KOY-UF	Treat_etal_2015	65.19	-155.36	293	5.68017	57.1534	3.79948	15.37	Bog	2012	TRUE	Histosol
43	48	ODO-KOY-YB2	Treat_etal_2015	65.19	-155.36	142	4.95583	54.2323	1.62238	33.48	Bog	2012	TRUE	Histosol
44	50	LOI-PET-13	Treat_etal_2015	62.42	-150.68	256.5	5.54713	14.3948			Bog	2013	TRUE	Histosol
45	51	KAM12-C1	Loisel_etal_2014	54.9	156.6	477	6.16752	241.78			Bog	-999	TRUE	Histosol
46	52	KAM12-C4	Loisel_etal_2014	54.01	156.08	396.5	5.98268	262.74			Bog	-999	TRUE	Histosol
47	53	Baie	Loisel_etal_2014	49.1	-68.22	455.5	6.1214	256.39			Bog	-999	TRUE	Histosol
48	54	Lebel	Loisel_etal_2014	49.1	-68.25	574.5	6.3535	31.28			Bog	-999	TRUE	Histosol
49	55	Petite Bog	Loisel_etal_2014	45.14	-63.94	849	6.74406	272.17			Bog	-999	TRUE	Histosol
50	56	Burnt Village	Loisel_etal_2014	51.13	-55.93	575	6.35437	219.7			Bog	-999	TRUE	Histosol
51	57	JBL1	Loisel_etal_2014	51.07	-89.8	283	5.64545	131.22			Bog	-999	TRUE	Histosol
52	58	JBL2	Loisel_etal_2014	52.02	-90.13	421	6.04263	172.9			Bog	-999	TRUE	Histosol
53	59	JBL3	Loisel_etal_2014	52.87	-89.93	243	5.49306	16.99			Bog	-999	TRUE	Histosol
54	60	JBL8	Loisel_etal_2014	50.47	-89.93	189	5.24175	78.75			Bog	-999	TRUE	Histosol
55	61	SIB03	Loisel_etal_2014	56.36	79.07	299.5	5.70211	97.52			Bog	-999	TRUE	Histosol
56	62	SIB04	Loisel_etal_2014	56.8	78.74	389.5	5.96486	133.94			Bog	-999	TRUE	Histosol
57	63	V21	Loisel_etal_2014	56.83	78.42	1099.3	7.00243	46.39			Bog	-999	TRUE	Histosol
58	64	Hongyuan (HYLK1)	Loisel_etal_2014	32.77	102.52	617.5	6.42568	123.98			Bog	-999	TRUE	Histosol
59	65	VC-04-06	Loisel_etal_2014	52.71	-84.18	302	5.71043	121.82			Bog	-999	TRUE	Histosol
60	66	├àkerl├ñnna R├╢mosse	Loisel_etal_2014	60.02	17.36	89.5	4.49424	17.3			Bog	-999	FALSE	Histosol
61	67	Barschpfuhl	Loisel_etal_2014	53.05	13.83	59.5	4.08598	11.7			Bog	-999	FALSE	Histosol
62	68	Kusowo	Loisel_etal_2014	54	18	100	4.60517	23.93			Bog	-999	FALSE	Histosol
63	69	Lille Vildmose (LVM)	Loisel_etal_2014	56.83	10.25	90.5	4.50535	1.73			Bog	-999	FALSE	Histosol
64	70	Misten	Loisel_etal_2014	50.56	6.16	99.4	4.59915	36.54			Bog	-999	FALSE	Histosol
65	72	Saxn├ñs Mosse	Loisel_etal_2014	56.86	13.46	89.5	4.49424	19.72			Bog	-999	FALSE	Histosol
66	73	Siikaneva	Loisel_etal_2014	61.84	24.17	557	6.32257	141.93			Bog	-999	TRUE	Histosol
67	74	S┼éowi┼äskie B┼éota	Loisel_etal_2014	54.36	16.49	99.5	4.60016	24.21			Bog	-999	FALSE	Histosol
68	75	Walton Moss (WLM-19)	Loisel_etal_2014	54.98	-2.77	90.5	4.50535	18.6			Bog	-999	FALSE	Histosol
69	76	Walton Moss (WLM-20)	Loisel_etal_2014	54.98	-2.77	99.5	4.60016	25.26			Bog	-999	FALSE	Histosol
70	77	Walton Moss (WLM-21)	Loisel_etal_2014	54.98	-2.77	99.5	4.60016	25.19			Bog	-999	FALSE	Histosol
71	78	Slave Lake Bog	Loisel_etal_2014	55.01	-114.13	394	5.97635	229.8			Bog	-999	TRUE	Histosol
72	79	La Grande 2	Loisel_etal_2014	53.65	-77.73	319.5	5.76676	145.54			Bog	-999	TRUE	Histosol
73	80	Covey Hill	Loisel_etal_2014	45	-73.49	308	5.7301	239.96			Bog	-999	TRUE	Histosol
74	81	Bear Bog	Loisel_etal_2014	60.53	-145.45	359.5	5.88471	191.93			Bog	-999	TRUE	Histosol
75	82	Herc (09-3)	Loisel_etal_2014	62.37	-151.07	254.5	5.5393	229.29			Bog	-999	TRUE	Histosol
76	83	Kahiltna Valley Moraine	Loisel_etal_2014	62.37	-151.09	90.5	4.50535	51.74			Bog	-999	FALSE	Histosol
77	84	SIB05	Loisel_etal_2014	57.35	81.16	165.5	5.10897	73.11			Bog	-999	TRUE	Histosol
78	85	Zh0	Loisel_etal_2014	56.33	84.58	761.4	6.63516	17.21			Bog	-999	TRUE	Histosol
79	86	SIB06	Loisel_etal_2014	58.44	83.43	395.5	5.98015	168.44			Bog	-999	TRUE	Histosol
80	87	La Grande 3	Loisel_etal_2014	53.57	-76.13	373.5	5.92292	154.13			Bog	-999	TRUE	Histosol
81	88	Sidney Bog	Loisel_etal_2014	44.39	-69.79	741	6.608	373.6			Bog	-999	TRUE	Histosol
82	89	WSL_S-9	NCSCDv2	62.1229	73.8412	225	5.4161	14.85			Bog	-999	TRUE	Histosol
83	90	WSL_N-11	NCSCDv2	62.6569	76.7689	98	4.58497	53.4			Bog	-999	TRUE	Histosol
84	91	WSL_N-12	NCSCDv2	63.4999	76.8167	216	5.37528	14.64			Bog	-999	TRUE	Histosol
85	92	WSL_N-13	NCSCDv2	63.7707	76.6427	150	5.01064	127.26			Bog	-999	TRUE	Histosol
86	93	WSL_N-14	NCSCDv2	63.7721	75.5108	81	4.39445	57.51			Bog	-999	TRUE	Histosol
87	94	WSL_S-20	NCSCDv2	62.5488	71.7155	93	4.5326	62.5			Bog	-999	TRUE	Histosol
88	95	WSL_S-21	NCSCDv2	62.3951	72.8658	170	5.1358	113.72			Bog	-999	TRUE	Histosol
89	96	WSL_S-22	NCSCDv2	60.8401	71.2558	360	5.8861	113.55			Bog	-999	FALSE	Histosol
90	97	WSL_S-23	NCSCDv2	60.6534	73.0796	215	5.37064	76.79			Bog	-999	TRUE	Histosol
91	98	WSL_S-24	NCSCDv2	61.3189	73.2373	85	4.44265	28.73			Bog	-999	TRUE	Histosol
92	99	WSL_S-25	NCSCDv2	62.255	74.7768	135	4.90527	89.53			Bog	-999	TRUE	Histosol
93	100	WSL_V-26	NCSCDv2	61.0286	76.4686	447	6.10256	163.98			Bog	-999	FALSE	Histosol
94	101	WSL_V-27	NCSCDv2	61.3188	76.7254	255	5.54126	73.98			Bog	-999	TRUE	Histosol
95	102	WSL_V-28	NCSCDv2	61.8084	77.5032	542	6.29527	16.81			Bog	-999	FALSE	Histosol
96	103	WSL_V-29	NCSCDv2	61.2336	75.3064	220	5.39363	19.2			Bog	-999	TRUE	Histosol
97	104	WSL_V-30	NCSCDv2	61.7368	75.1999	132	4.8828	71.82			Bog	-999	TRUE	Histosol
98	105	WSL_V-31	NCSCDv2	62.3676	75.7918	100	4.60517	39.16			Bog	-999	TRUE	Histosol
99	106	WSL_V-32	NCSCDv2	62.3593	77.4767	108	4.68213	36.64			Bog	-999	TRUE	Histosol
100	107	WSL_V-33	NCSCDv2	61.9973	76.7113	308	5.7301	144.53			Bog	-999	FALSE	Histosol
101	108	WSL_V-34	NCSCDv2	61.4675	79.4601	327	5.78996	165.44			Bog	-999	FALSE	Histosol
102	109	WSL_V-35	NCSCDv2	60.7978	77.6218	200	5.29832	128.46			Bog	-999	TRUE	Histosol
103	110	WSL_V-36	NCSCDv2	60.8142	78.5816	190	5.24702	74.8			Bog	-999	TRUE	Histosol
104	111	WSL_V-38	NCSCDv2	60.8039	74.5416	308	5.7301	111.46			Bog	-999	FALSE	Histosol
105	112	WSL_V-39	NCSCDv2	61.0895	79.3806	315	5.75257	174.29			Bog	-999	FALSE	Histosol
106	113	WSL_V-40	NCSCDv2	61.1988	77.8352	310	5.73657	137.16			Bog	-999	FALSE	Histosol
107	114	WSL_SIB01	NCSCDv2	59.3601	68.9849	176	5.17048	7.99			Bog	-999	TRUE	Histosol
108	115	WSL_SIB02	NCSCDv2	61.0553	70.0586	280	5.63479	127.99			Bog	-999	TRUE	Histosol
109	116	LU-584	NCSCDv2	61	77	300	5.70378	172.39			Bog	-999	TRUE	Histosol
110	117	TA-520	NCSCDv2	60.8333	76.8333	300	5.70378	118.56			Bog	-999	TRUE	Histosol
111	118	LU-719	NCSCDv2	64.6667	76.6667	132	4.8828	47.2			Bog	-999	TRUE	Histosol
112	119	TA-521	NCSCDv2	61.5833	73.3333	250	5.52146	59.7			Bog	-999	TRUE	Histosol
113	120	LU-936	NCSCDv2	65.1667	77	100	4.60517	38.5			Bog	-999	TRUE	Histosol
114	121	IGAN-387	NCSCDv2	63.6667	71	300	5.70378	116.5			Bog	-999	TRUE	Histosol
115	122	LU-562	NCSCDv2	63.1667	71.5	215	5.37064	83.49			Bog	-999	TRUE	Histosol
116	123	IGAN-137	NCSCDv2	61.6667	71.3333	155	5.04343	52.16			Bog	-999	TRUE	Histosol
117	124	LU-559	NCSCDv2	61.5	74	210	5.34711	49.62			Bog	-999	TRUE	Histosol
118	125	SOAN-2685	NCSCDv2	60.0167	78.9167	300	5.70378	185.17			Bog	-999	TRUE	Histosol
119	126	IGAN-32	NCSCDv2	60.6667	80.5	300	5.70378	188.27			Bog	-999	TRUE	Histosol
120	127	IGAN-33	NCSCDv2	60.6667	80.5	230	5.43808	144.34			Bog	-999	TRUE	Histosol
121	128	KET-KM1-CS	Treat_etal_2015	67.796	-133.765	58	4.06044	23.6683			Fen	2003	TRUE	Histosol
122	129	ZOL-1971-25B	Treat_etal_2015	67.1	-134.28	188	5.23644	93.1434			Fen	1971	TRUE	Histosol
123	131	ZOL-1972-10B	Treat_etal_2015	65.62	-134.3	198	5.28827	71.9957			Fen	1972	TRUE	Histosol
124	132	ZOL-1972-11B	Treat_etal_2015	65.62	-134.3	192	5.2575	86.8858			Fen	1972	TRUE	Histosol
125	133	ZOL-1972-12B	Treat_etal_2015	65.53	-134.75	299	5.70044	17.5197			Fen	1972	TRUE	Histosol
126	134	ZOL-1972-15B	Treat_etal_2015	65.92	-133	278	5.62762	143.679			Fen	1972	TRUE	Histosol
127	135	ZOL-1971-6B	Treat_etal_2015	66.1	-128.35	165	5.10595	71.7413			Fen	1971	TRUE	Histosol
128	137	ZOL-1973-11B	Treat_etal_2015	65.25	-127.3	315	5.75257	14.5223			Fen	1973	TRUE	Histosol
129	138	ZOL-1973-12B	Treat_etal_2015	65.55	-128.85	260	5.56068	13.6359			Fen	1973	TRUE	Histosol
130	139	ZOL-1973-13C	Treat_etal_2015	65.3	-127.6	270	5.59842	137.864			Fen	1973	TRUE	Histosol
131	140	ZOL-1973-8B	Treat_etal_2015	65.43	-125.5	146	4.98361	73.7219			Fen	1973	TRUE	Histosol
132	141	ZOL-1973-9C	Treat_etal_2015	65.38	-126.37	71	4.26268	43.4675			Fen	1973	TRUE	Histosol
133	142	KET-WIL-FN	Treat_etal_2015	62.7862	-123.121	150	5.01064	85.2186			Fen	2003	TRUE	Histosol
134	143	KET-TWN-FN	Treat_etal_2015	61.8065	-121.347	102	4.62497	5.68466			Fen	2003	TRUE	Histosol
135	146	ZOL-1973-1	Treat_etal_2015	61.43	-121.28	132	4.8828	7.32146			Fen	1973	TRUE	Histosol
136	147	ZOL-1973-5B	Treat_etal_2015	62.13	-120.97	272	5.6058	96.9374			Fen	1973	TRUE	Histosol
137	148	YU-UPF-03	Treat_etal_2015	53.58	-118.02	385	5.95324	241.926			Fen	2003	TRUE	Histosol
138	149	ZOL-1989-15	Treat_etal_2015	59.15	-118.35	63	4.14313	32.9269			Fen	1989	TRUE	Histosol
139	150	ZOL-1989-16B	Treat_etal_2015	59.12	-118.15	262	5.56834	14.9211			Fen	1989	TRUE	Histosol
140	151	ZOL-1989-17B	Treat_etal_2015	58.42	-119.48	280	5.63479	154.574			Fen	1989	TRUE	Histosol
141	152	ZOL-1989-19B	Treat_etal_2015	58.53	-119.13	220	5.39363	132.176			Fen	1989	TRUE	Histosol
142	153	ZOL-1982-12A	Treat_etal_2015	54.28	-101.03	126	4.83628	75.9194			Fen	1982	TRUE	Histosol
143	154	ZOL-1982-12B	Treat_etal_2015	54.28	-101.03	168	5.12396	96.7574			Fen	1982	TRUE	Histosol
144	155	ZOL-1982-13A	Treat_etal_2015	54.22	-101.17	291	5.67332	167.835			Fen	1982	TRUE	Histosol
145	156	ZOL-1982-13B	Treat_etal_2015	54.22	-101.17	349	5.85507	179.589			Fen	1982	TRUE	Histosol
146	157	ZOL-1982-20	Treat_etal_2015	54.12	-101.32	98	4.58497	56.1922			Fen	1982	TRUE	Histosol
147	158	ZOL-1982-24A	Treat_etal_2015	54.3	-101.27	284	5.64897	147.219			Fen	1982	TRUE	Histosol
148	159	ZOL-1982-24B	Treat_etal_2015	54.3	-101.27	271	5.60212	19.4599			Fen	1982	TRUE	Histosol
149	160	ZOL-1982-30	Treat_etal_2015	55.08	-101.6	333	5.80814	165.451			Fen	1982	TRUE	Histosol
150	161	ZOL-1982-32B	Treat_etal_2015	54.83	-101.48	80	4.38203	45.4488			Fen	1982	TRUE	Histosol
151	162	ZOL-1982-35A	Treat_etal_2015	54.58	-100.95	381	5.9428	178.168			Fen	1982	TRUE	Histosol
152	163	ZOL-1982-35B	Treat_etal_2015	54.58	-100.95	380	5.94017	153.493			Fen	1982	TRUE	Histosol
153	164	ZOL-1982-36	Treat_etal_2015	54.53	-101.15	126	4.83628	55.3324			Fen	1982	TRUE	Histosol
154	165	ZOL-1982-37A	Treat_etal_2015	54.47	-101.43	181	5.1985	83.1793			Fen	1982	TRUE	Histosol
155	166	ZOL-1982-37A	Treat_etal_2015	54.47	-101.43	181	5.1985	83.1793			Fen	1982	TRUE	Histosol
156	167	ZOL-1982-37B	Treat_etal_2015	54.47	-101.43	117	4.76217	47.8549			Fen	1982	TRUE	Histosol
157	168	ZOL-1982-39	Treat_etal_2015	54.88	-100.05	314	5.74939	17.393			Fen	1982	TRUE	Histosol
158	169	ZOL-1982-43	Treat_etal_2015	54.27	-101.55	178	5.18178	52.1463			Fen	1982	TRUE	Histosol
159	170	ZOL-1984-7	Treat_etal_2015	54.53	-102.12	250	5.52146	149.535			Fen	1984	TRUE	Histosol
160	171	ZOL-1984-13	Treat_etal_2015	54.7	-102.9	136	4.91265	66.6789			Fen	1984	TRUE	Histosol
161	172	ZOL-1984-15	Treat_etal_2015	54.88	-102.77	435	6.07535	197.297			Fen	1984	TRUE	Histosol
162	173	ZOL-1984-18	Treat_etal_2015	54.77	-101.82	320	5.76832	199.28			Fen	1984	TRUE	Histosol
163	174	ZOL-1984-20	Treat_etal_2015	54.78	-101.92	355	5.87212	217.931			Fen	1984	TRUE	Histosol
164	175	ZOL-1984-40	Treat_etal_2015	55.07	-105.33	386	5.95584	26.1529			Fen	1984	TRUE	Histosol
165	176	ZOL-1984-43A	Treat_etal_2015	55.18	-105.33	388	5.96101	197.914			Fen	1984	TRUE	Histosol
166	177	ZOL-1984-43B	Treat_etal_2015	55.18	-105.33	336	5.81711	162.221			Fen	1984	TRUE	Histosol
167	178	ZOL-1984-43C	Treat_etal_2015	55.18	-105.33	271	5.60212	117.526			Fen	1984	TRUE	Histosol
168	179	ZOL-1984-45	Treat_etal_2015	55.43	-104.93	654	6.48311	28.9898			Fen	1984	TRUE	Histosol
169	180	ZOL-1984-47	Treat_etal_2015	54.78	-105.4	191	5.25227	96.5673			Fen	1984	TRUE	Histosol
170	181	ZOL-1984-48B	Treat_etal_2015	54.8	-104.83	133	4.89035	75.2333			Fen	1984	TRUE	Histosol
171	182	ZOL-1984-49	Treat_etal_2015	54.73	-104.8	210	5.34711	12.1395			Fen	1984	TRUE	Histosol
172	183	ZOL-1982-6	Treat_etal_2015	54.15	-100.67	140	4.94164	69.6285			Fen	1982	TRUE	Histosol
173	184	ZOL-1982-41	Treat_etal_2015	54.62	-100.12	169	5.1299	71.569			Fen	1982	TRUE	Histosol
174	185	ZOL-1982-45A	Treat_etal_2015	54.58	-99.8	186	5.22575	99.1917			Fen	1982	TRUE	Histosol
175	186	ZOL-1982-45B	Treat_etal_2015	54.58	-99.8	205	5.32301	122.943			Fen	1982	TRUE	Histosol
176	187	ZOL-1982-46A	Treat_etal_2015	54.55	-99.78	367	5.90536	186.848			Fen	1982	TRUE	Histosol
177	188	ZOL-1982-46B	Treat_etal_2015	54.55	-99.78	352	5.86363	153.78			Fen	1982	TRUE	Histosol
178	189	ZOL-1982-48A	Treat_etal_2015	54.57	-99.78	217	5.3799	18.7738			Fen	1982	TRUE	Histosol
179	190	ZOL-1982-48B	Treat_etal_2015	54.57	-99.78	181	5.1985	84.8748			Fen	1982	TRUE	Histosol
180	191	ZOL-1982-52	Treat_etal_2015	54.08	-99.18	157	5.05625	88.9476			Fen	1982	TRUE	Histosol
181	192	ZOL-1982-53A	Treat_etal_2015	54.3	-99.13	129	4.85981	7.57199			Fen	1982	TRUE	Histosol
182	193	ZOL-1982-53B	Treat_etal_2015	54.3	-99.13	116	4.75359	53.5881			Fen	1982	TRUE	Histosol
183	194	ZOL-1982-55A	Treat_etal_2015	54.47	-99.03	173	5.15329	16.7956			Fen	1982	TRUE	Histosol
184	195	ZOL-1982-55B	Treat_etal_2015	54.47	-99.03	170	5.1358	97.7678			Fen	1982	TRUE	Histosol
185	196	ZOL-1982-58	Treat_etal_2015	54.28	-99.13	210	5.34711	9.78627			Fen	1982	TRUE	Histosol
186	197	ZOL-1982-59A	Treat_etal_2015	54.52	-99.05	115	4.74493	71.7676			Fen	1982	TRUE	Histosol
187	198	ZOL-1982-59B	Treat_etal_2015	54.52	-99.05	100	4.60517	49.2323			Fen	1982	TRUE	Histosol
188	199	ZOL-1982-65	Treat_etal_2015	54.73	-99.98	227	5.42495	117.565			Fen	1982	TRUE	Histosol
189	204	LAF-SPP-PT1	Treat_etal_2015	82.2	-68.5167	323	5.77765	65.37			Permafrost	1989	FALSE	Gelisol
190	205	LAF-SPP-PT2	Treat_etal_2015	82.2	-68.5167	90	4.49981	5.63624			Permafrost	1989	TRUE	Gelisol
191	207	LAF-SPP-PT4	Treat_etal_2015	82.2	-68.5167	211	5.35186	82.4867			Permafrost	1989	TRUE	Gelisol
192	208	ODO-KOY-IB3	Treat_etal_2015	65.19	-155.36	302	5.71043	16.6676	4.56921	35.23	Fen	2012	TRUE	Histosol
193	211	OKS-VAI-04	Treat_etal_2015	69.8167	27.1667	120	4.78749	77.1548			Fen	2006	TRUE	Histosol
194	213	KAM12-C10	Loisel_etal_2014	55.5	159.87	799	6.68336	364.94			Fen	-999	TRUE	Histosol
195	214	Aero 3	Loisel_etal_2014	54.1	-72.52	109.5	4.69592	38.16			Fen	-999	FALSE	Histosol
196	215	Aero 5	Loisel_etal_2014	54.1	-72.52	109.5	4.69592	63.29			Fen	-999	FALSE	Histosol
197	216	Ours 1	Loisel_etal_2014	54.05	-72.45	109.5	4.69592	64.81			Fen	-999	FALSE	Histosol
198	217	Ours 2	Loisel_etal_2014	54.05	-72.46	77.5	4.35028	42.3			Fen	-999	FALSE	Histosol
199	218	Ours 3	Loisel_etal_2014	54.05	-72.46	107.5	4.67749	57.78			Fen	-999	FALSE	Histosol
200	219	Ours 5	Loisel_etal_2014	54.05	-72.46	95.5	4.55913	52.87			Fen	-999	FALSE	Histosol
201	220	Utasai	Loisel_etal_2014	42.38	140.18	254.5	5.5393	13.13			Fen	-999	FALSE	Histosol
202	221	Zoige	Loisel_etal_2014	33.45	102.63	649.5	6.4762	3.42			Fen	-999	TRUE	Histosol
203	222	KJ2-3	Loisel_etal_2014	51.59	-81.76	243	5.49306	97.12			Fen	-999	TRUE	Histosol
204	223	Eilean Subhnainn	Loisel_etal_2014	57.69	-5.48	444	6.09582	141.27			Fen	-999	TRUE	Histosol
205	224	Glen Carron	Loisel_etal_2014	57.53	-5.15	360	5.8861	91.11			Fen	-999	TRUE	Histosol
206	225	Glen Torridon	Loisel_etal_2014	57.56	-5.37	405	6.00389	185.2			Fen	-999	TRUE	Histosol
207	226	Lappmyran	Loisel_etal_2014	64.16	19.58	95.5	4.55913	27.92			Fen	-999	FALSE	Histosol
208	227	Lompolonj├ñnkk├ñ (Lomp)	Loisel_etal_2014	68	24.22	215	5.37064	77.12			Fen	-999	TRUE	Histosol
209	228	Stazki-F	Loisel_etal_2014	54.43	18.09	105	4.65396	24.54			Fen	-999	TRUE	Histosol
210	229	Hondo	Loisel_etal_2014	55.08	-114.14	179.5	5.19018	163.43			Fen	-999	TRUE	Histosol
211	230	Utikuma	Loisel_etal_2014	55.84	-115.09	370.5	5.91485	22.6			Fen	-999	TRUE	Histosol
212	231	La Grande 1	Loisel_etal_2014	53.9	-78.77	132.5	4.88658	66.71			Fen	-999	TRUE	Histosol
213	232	Horse Trail Fen	Loisel_etal_2014	60.42	-150.9	413	6.02345	131.96			Fen	-999	TRUE	Histosol
214	233	Kenai Gasfield (KG 07-3)	Loisel_etal_2014	60.45	-151.25	283.1	5.6458	221.45			Fen	-999	TRUE	Histosol
215	234	No Name Creek (NNC07-1)	Loisel_etal_2014	60.63	-151.08	346.5	5.84788	127.69			Fen	-999	TRUE	Histosol
216	235	Swanson Fen	Loisel_etal_2014	60.79	-150.83	245	5.50126	124.85			Fen	-999	TRUE	Histosol
217	236	Kiposuo (core III)	Loisel_etal_2014	69.18	27.28	132	4.8828	53.69			Fen	-999	TRUE	Histosol
218	237	Kiposuo (core IV)	Loisel_etal_2014	69.18	27.28	148	4.99721	71.45			Fen	-999	TRUE	Histosol
219	238	Altay	Loisel_etal_2014	48.12	88.35	730.5	6.59373	214.57			Fen	-999	TRUE	Histosol
220	239	Goldeye Lake Fen	Loisel_etal_2014	52.46	-116.19	342.5	5.83627	35.75			Fen	-999	TRUE	Histosol
221	240	Sundance Fen (SF03-2)	Loisel_etal_2014	53.58	-116.75	265.5	5.58161	235.2			Fen	-999	TRUE	Histosol
222	241	Sundance Fen (SF03-3)	Loisel_etal_2014	53.58	-116.75	438.5	6.08336	311.64			Fen	-999	TRUE	Histosol
223	242	Mariana Lake (MF03-1)	Loisel_etal_2014	55.9	-112.09	471.5	6.15592	39.17			Fen	-999	TRUE	Histosol
224	243	Mariana Lake (MF03-2)	Loisel_etal_2014	55.9	-112.09	449.5	6.10814	295.89			Fen	-999	TRUE	Histosol
225	244	Mariana Lake (MF03-3)	Loisel_etal_2014	56.02	-111.93	398.5	5.98771	235.92			Fen	-999	TRUE	Histosol
226	245	WSL_V-37	NCSCDv2	61.2463	74.7255	218	5.3845	75.8			Fen	-999	TRUE	Histosol
227	246	TA-531	NCSCDv2	61.1667	76.5833	270	5.59842	16.71			Fen	-999	TRUE	Histosol
228	247	ZOL-1982-51	Treat_etal_2015	54.6	-99.42	74	4.30407	44.2173			Peatland	1982	TRUE	Histosol
229	248	ZOL-1982-54	Treat_etal_2015	54.67	-99.08	50	3.91202	24.2555			Peatland	1982	TRUE	Histosol
230	249	83-11-03-03	NCSCDv2	63.6056	-137.633	228	5.42935	281.6			Peatland	-999	TRUE	Histosol
231	250	83-11-05-01	NCSCDv2	63.7833	-137.742	395	5.97889	585.4			Peatland	-999	TRUE	Histosol
232	251	83-11-07-01	NCSCDv2	63.7917	-138.863	260	5.56068	274.76			Peatland	-999	TRUE	Histosol
233	252	83-11-08-01	NCSCDv2	63.8014	-138.842	328	5.79301	36.33			Peatland	-999	TRUE	Histosol
234	253	83-11-08-02	NCSCDv2	63.8014	-138.842	340	5.82895	513.3			Peatland	-999	TRUE	Histosol
235	254	83-11-08-03	NCSCDv2	63.8014	-138.842	440	6.08677	591.57			Peatland	-999	FALSE	Histosol
236	255	83-11-09-02	NCSCDv2	63.4597	-137.321	451	6.11147	592.82			Peatland	-999	TRUE	Histosol
237	256	WSL_S-4	NCSCDv2	61.5462	72.715	125	4.82831	59.53			Peatland	-999	TRUE	Histosol
238	257	WSL_S-5	NCSCDv2	61.9766	72.1806	88	4.47734	36.98			Peatland	-999	TRUE	Histosol
239	258	WSL_S-6	NCSCDv2	61.618	73.9779	252	5.52943	121.3			Peatland	-999	TRUE	Histosol
240	259	WSL_S-7	NCSCDv2	61.4872	74.3156	272	5.6058	18.32			Peatland	-999	TRUE	Histosol
241	260	WSL_S-8	NCSCDv2	61.7546	73.3921	238	5.47227	125.77			Peatland	-999	TRUE	Histosol
242	261	SOAN-687	NCSCDv2	63.5833	65.25	300	5.70378	184.48			Permafrost	-999	TRUE	Gelisol
243	262	LU-942	NCSCDv2	64.75	70.6667	140	4.94164	91.97			Permafrost	-999	TRUE	Gelisol
244	263	UPI-296	NCSCDv2	64.75	70.6667	64	4.15888	42.4			Permafrost	-999	TRUE	Gelisol
245	264	KRIL-290	NCSCDv2	62.8667	88.1333	125	4.82831	57.51			Permafrost	-999	TRUE	Gelisol
246	265	KRIL-242	NCSCDv2	62.6667	89.1667	279	5.63121	127.14			Permafrost	-999	TRUE	Gelisol
247	266	SOAN-654	NCSCDv2	65.6833	64.4167	440	6.08677	249.8			Permafrost	-999	TRUE	Gelisol
248	267	KRIL-118	NCSCDv2	67.4333	86.5833	190	5.24702	17.85			Permafrost	-999	TRUE	Gelisol
249	268	MGU-816	NCSCDv2	69.3833	72.55	300	5.70378	141.62			Permafrost	-999	TRUE	Gelisol
250	269	SOAN-186	NCSCDv2	60.6167	75.3333	200	5.29832	18.77			Peatland	-999	TRUE	Histosol
251	270	LU-563	NCSCDv2	65.75	74.5833	225	5.4161	168.47			Permafrost	-999	TRUE	Gelisol
252	271	CAMS-2428	NCSCDv2	66.7	79.7333	300	5.70378	38.4			Permafrost	-999	TRUE	Gelisol
253	272	SOAN-3105	NCSCDv2	66.8	65.7667	150	5.01064	57.8			Permafrost	-999	TRUE	Gelisol
254	273	LU-1081	NCSCDv2	67.0833	68.5	300	5.70378	12.76			Permafrost	-999	TRUE	Gelisol
255	274	BasgGI-67	NCSCDv2	68.35	71.8833	300	5.70378	19.49			Permafrost	-999	TRUE	Gelisol
256	275	GIN-2479	NCSCDv2	68.3333	71.3333	300	5.70378	19.75			Permafrost	-999	TRUE	Gelisol
257	276	BasgGI-63	NCSCDv2	68.4167	71	150	5.01064	55.68			Permafrost	-999	TRUE	Gelisol
258	277	MGU-714	NCSCDv2	68.6667	71.6667	300	5.70378	112.82			Permafrost	-999	TRUE	Gelisol
259	278	SOAN-62	NCSCDv2	69.95	83.5833	174	5.15906	112.51			Permafrost	-999	TRUE	Gelisol
260	279	GX-23493	NCSCDv2	69.7027	66.8095	117	4.76217	5.6			Permafrost	-999	TRUE	Gelisol
261	280	KRIL-132	NCSCDv2	69.5	86	80	4.38203	39.8			Permafrost	-999	TRUE	Gelisol
262	281	AA-20490	NCSCDv2	71.85	65.5	228	5.42935	11.87			Permafrost	-999	TRUE	Gelisol
263	282	LU-1151	NCSCDv2	73.6667	70.0833	250	5.52146	86.49			Permafrost	-999	TRUE	Gelisol
264	283	SOAN-777	NCSCDv2	61.5	76.9167	325	5.78383	364.38			Peatland	-999	TRUE	Histosol
265	284	ZOL-1971-17	Treat_etal_2015	67.45	-133.78	66	4.18965	42.6272			Pfthaw	1971	TRUE	Histosol
266	285	KET-WRF-CS	Treat_etal_2015	62.2785	-122.606	283	5.64545	121.455			Pfthaw	2003	TRUE	Histosol
267	286	KET-BUL-03	Treat_etal_2015	62.7167	-121	470	6.15273	264.538			Pfthaw	2003	TRUE	Histosol
268	287	KET-JMC-CS	Treat_etal_2015	61.1913	-120.706	147	4.99043	76.2854			Pfthaw	2003	TRUE	Histosol
269	288	ZOL-1989-10B	Treat_etal_2015	59.27	-118.68	110	4.70048	81.6199			Pfthaw	1989	TRUE	Histosol
270	289	ZOL-1989-11B	Treat_etal_2015	59.27	-118.68	240	5.48064	1.116			Pfthaw	1989	TRUE	Histosol
271	290	ZOL-1989-13B	Treat_etal_2015	59.38	-117.32	233	5.45104	111.182			Pfthaw	1989	TRUE	Histosol
272	291	ZOL-1989-14B	Treat_etal_2015	59.12	-118.62	394	5.97635	172.687			Pfthaw	1989	TRUE	Histosol
273	292	ZOL-1984-11	Treat_etal_2015	55.22	-102.87	368	5.90808	85.4152			Pfthaw	1984	TRUE	Histosol
274	293	ZOL-1984-12	Treat_etal_2015	55.12	-102.87	376	5.92959	141.492			Pfthaw	1984	TRUE	Histosol
275	294	ZOL-1984-14	Treat_etal_2015	54.67	-103.32	399	5.98896	21.5844			Pfthaw	1984	TRUE	Histosol
276	295	ZOL-1984-39	Treat_etal_2015	54.97	-104.75	211	5.35186	127.718			Pfthaw	1984	TRUE	Histosol
277	296	ZOL-1984-41A	Treat_etal_2015	54.75	-105.05	254	5.53733	16.182			Pfthaw	1984	TRUE	Histosol
278	298	ZOL-1984-42	Treat_etal_2015	54.78	-105.08	190	5.24702	93.8374			Pfthaw	1984	TRUE	Histosol
279	299	ZOL-1984-53	Treat_etal_2015	55.25	-105.22	295	5.68698	161.553			Pfthaw	1984	TRUE	Histosol
280	300	OKS-KHO-03	Treat_etal_2015	67.1667	59.5	60	4.09434	32.92			Pfthaw	2004	TRUE	Histosol
281	301	KOK-STO-1	Treat_etal_2015	68.35	19.05	211	5.35186	124.949	5.63961	23.47	Pfthaw	2010	TRUE	Histosol
282	302	OKS-VAI-03	Treat_etal_2015	69.8167	27.1667	305	5.72031	147.411			Pfthaw	2006	TRUE	Histosol
283	305	MYS-TFB-M27	Treat_etal_2015	64.5741	-148.333	41	3.71357	8.37622	0.423258	19.95	Pfthaw	2008	TRUE	Histosol
284	306	MYS-TFB-P26	Treat_etal_2015	64.5741	-148.333	59	4.07754	18.2311	0.791484	22.81	Pfthaw	2008	TRUE	Histosol
285	307	HUN-N10-2	Treat_etal_2015	64.83	-163.45	190	5.24702	155.514			Pfthaw	2013	TRUE	Histosol
286	308	WSL_N-19-1	NCSCDv2	62.9579	74.2628	150	5.01064	14.29			Pfthaw	-999	TRUE	Histosol
287	309	WSL_E-120M	NCSCDv2	65.6079	77.9605	60	4.09434	62.39			Pfthaw	-999	TRUE	Histosol
288	310	WSL_E-121M	NCSCDv2	65.8652	78.8138	70	4.2485	42.61			Pfthaw	-999	TRUE	Histosol
289	311	WSL_D-123M	NCSCDv2	64.4224	71.0309	130	4.86753	112.75			Pfthaw	-999	TRUE	Histosol
290	312	WSL_D-124M	NCSCDv2	65.0842	72.9697	110	4.70048	45.3			Pfthaw	-999	TRUE	Histosol
291	313	WSL_D-125M	NCSCDv2	64.5227	72.1616	225	5.4161	155.57			Pfthaw	-999	TRUE	Histosol
292	314	WSL_D-126M	NCSCDv2	64.3323	71.2038	100	4.60517	45.74			Pfthaw	-999	TRUE	Histosol
293	315	WSL_D-127M	NCSCDv2	64.3068	70.2948	215	5.37064	91.25			Pfthaw	-999	TRUE	Histosol
294	316	WSL_G-136M	NCSCDv2	64.1476	75.3611	180	5.19296	95.44			Pfthaw	-999	TRUE	Histosol
295	317	WSL_G-139M	NCSCDv2	64.889	76.7304	100	4.60517	81.1			Pfthaw	-999	TRUE	Histosol
296	318	WSL_G-140M	NCSCDv2	64.2709	79.5476	160	5.07517	96.6			Pfthaw	-999	TRUE	Histosol
297	320	ZOL-1973-24C	Treat_etal_2015	68.97	-133.8	77	4.34381	37.4722			Permafrost	1973	TRUE	Gelisol	Histel
298	321	KET-KFA-PP	Treat_etal_2015	68.2833	-133.45	198	5.28827	7.8597			Permafrost	2003	TRUE	Gelisol	Histel
299	322	KET-KM1-PP	Treat_etal_2015	67.796	-133.765	70	4.2485	41.3134			Permafrost	2003	TRUE	Gelisol	Histel
300	323	ZOL-1971-14	Treat_etal_2015	67.53	-134.2	199	5.2933	16.4297			Permafrost	1971	TRUE	Gelisol	Histel
301	324	ZOL-1971-15A	Treat_etal_2015	67.65	-133.67	196	5.27811	75.5188			Permafrost	1971	TRUE	Gelisol	Histel
302	325	ZOL-1971-15C	Treat_etal_2015	67.65	-133.67	109	4.69135	33.8541			Permafrost	1971	TRUE	Gelisol	Histel
303	326	ZOL-1971-15D	Treat_etal_2015	67.65	-133.67	183	5.20949	64.9287			Permafrost	1971	TRUE	Gelisol	Histel
304	327	ZOL-1971-16A	Treat_etal_2015	67.65	-133.67	338	5.82305	182.299			Permafrost	1971	TRUE	Gelisol	Histel
305	329	ZOL-1971-18A	Treat_etal_2015	67.45	-133.78	142	4.95583	73.3376			Permafrost	1971	TRUE	Gelisol	Histel
306	330	ZOL-1971-18B	Treat_etal_2015	67.45	-133.78	193	5.26269	14.8497			Permafrost	1971	TRUE	Gelisol	Histel
307	331	ZOL-1971-23A	Treat_etal_2015	67.1	-134.28	323	5.77765	18.1258			Permafrost	1971	TRUE	Gelisol	Histel
308	332	ZOL-1971-23B	Treat_etal_2015	67.1	-134.28	259	5.55683	83.8432			Permafrost	1971	TRUE	Gelisol	Histel
309	333	ZOL-1971-24A	Treat_etal_2015	67.1	-134.28	305	5.72031	19.7134			Permafrost	1971	TRUE	Gelisol	Histel
310	334	ZOL-1971-25A	Treat_etal_2015	67.1	-134.28	107	4.67283	84.5229			Permafrost	1971	TRUE	Gelisol	Histel
311	335	ZOL-1971-26A	Treat_etal_2015	67.1	-134.28	282	5.64191	144.245			Permafrost	1971	TRUE	Gelisol	Histel
312	336	ZOL-1971-26B	Treat_etal_2015	67.1	-134.28	178	5.18178	88.9628			Permafrost	1971	TRUE	Gelisol	Histel
313	337	ZOL-1971-28A	Treat_etal_2015	66.77	-133.73	183	5.20949	47.6947			Permafrost	1971	TRUE	Gelisol	Histel
314	338	ZOL-1971-28B	Treat_etal_2015	66.77	-133.73	206	5.32788	92.1742			Permafrost	1971	TRUE	Gelisol	Histel
315	339	ZOL-1971-28C	Treat_etal_2015	66.77	-133.73	198	5.28827	55.8691			Permafrost	1971	TRUE	Gelisol	Histel
316	340	ZOL-1971-29	Treat_etal_2015	66.77	-133.73	213	5.36129	16.9127			Permafrost	1971	TRUE	Gelisol	Histel
317	341	ZOL-1971-30	Treat_etal_2015	66.77	-133.73	307	5.72685	18.3554			Permafrost	1971	TRUE	Gelisol	Histel
318	342	ZOL-1971-33A	Treat_etal_2015	66.6	-133.43	346	5.84644	94.7827			Permafrost	1971	TRUE	Gelisol	Histel
319	343	ZOL-1971-33B	Treat_etal_2015	66.6	-133.43	285	5.65249	97.4846			Permafrost	1971	TRUE	Gelisol	Histel
320	344	ZOL-1971-35	Treat_etal_2015	67.33	-134.6	137	4.91998	47.1366			Permafrost	1971	TRUE	Gelisol	Histel
321	345	ZOL-1972-1	Treat_etal_2015	66.52	-134.2	182	5.20401	27.3473			Permafrost	1972	TRUE	Gelisol	Histel
322	346	ZOL-1972-2A	Treat_etal_2015	66.75	-135.37	242	5.48894	59.6248			Permafrost	1972	TRUE	Gelisol	Histel
323	348	ZOL-1972-4A	Treat_etal_2015	66.82	-135.35	124	4.82028	54.4913			Permafrost	1972	TRUE	Gelisol	Histel
324	349	ZOL-1972-6A	Treat_etal_2015	66.82	-135.35	228	5.42935	49.4362			Permafrost	1972	TRUE	Gelisol	Histel
325	350	ZOL-1972-6B	Treat_etal_2015	66.82	-135.35	130	4.86753	31.3733			Permafrost	1972	TRUE	Gelisol	Histel
326	351	ZOL-1972-7	Treat_etal_2015	65.8	-134.95	241	5.4848	77.2478			Permafrost	1972	TRUE	Gelisol	Histel
327	352	ZOL-1972-8	Treat_etal_2015	65.8	-134.95	335	5.81413	115.133			Permafrost	1972	TRUE	Gelisol	Histel
328	353	ZOL-1972-9A	Treat_etal_2015	66.17	-134.68	230	5.43808	121.216			Permafrost	1972	TRUE	Gelisol	Histel
329	354	ZOL-1972-10A	Treat_etal_2015	65.62	-134.3	158	5.06259	16.9752			Permafrost	1972	TRUE	Gelisol	Histel
330	355	ZOL-1972-10C	Treat_etal_2015	65.62	-134.3	105	4.65396	56.5839			Permafrost	1972	TRUE	Gelisol	Histel
331	356	ZOL-1972-11A	Treat_etal_2015	65.62	-134.3	140	4.94164	63.4769			Permafrost	1972	TRUE	Gelisol	Histel
332	357	ZOL-1972-12A	Treat_etal_2015	65.53	-134.75	301	5.70711	9.21528			Permafrost	1972	TRUE	Gelisol	Histel
333	358	ZOL-1972-12C	Treat_etal_2015	65.53	-134.75	242	5.48894	92.5394			Permafrost	1972	TRUE	Gelisol	Histel
334	359	ZOL-1972-13A	Treat_etal_2015	65.53	-134.75	137	4.91998	7.67281			Permafrost	1972	TRUE	Gelisol	Histel
335	360	ZOL-1972-13B	Treat_etal_2015	65.53	-134.75	137	4.91998	8.6255			Permafrost	1972	TRUE	Gelisol	Histel
336	361	ZOL-1973-17A	Treat_etal_2015	67.65	-133.63	365	5.8999	153.888			Permafrost	1973	TRUE	Gelisol	Histel
337	362	ZOL-1973-17B	Treat_etal_2015	67.65	-133.63	60	4.09434	18.3719			Permafrost	1973	TRUE	Gelisol	Histel
338	364	ZOL-1989-1	Treat_etal_2015	67.5	-133.77	248	5.51343	115.716			Permafrost	1989	TRUE	Gelisol	Histel
339	365	ZOL-1989-3	Treat_etal_2015	67.97	-133.47	139	4.93447	62.1933			Permafrost	1989	TRUE	Gelisol	Histel
340	366	ZOL-1989-5	Treat_etal_2015	67.43	-133.87	109	4.69135	63.9137			Permafrost	1989	TRUE	Gelisol	Histel
341	367	ZOL-1989-6	Treat_etal_2015	67.42	-134.3	275	5.61677	16.3222			Permafrost	1989	TRUE	Gelisol	Histel
342	369	ZOL-1989-9	Treat_etal_2015	67.47	-134.58	258	5.55296	128.422			Permafrost	1989	TRUE	Gelisol	Histel
343	370	KET-INE-PP	Treat_etal_2015	68.343	-133.395	214	5.36598	75.4882			Permafrost	2003	TRUE	Gelisol	Histel
344	371	TAR-INU-BG1	Treat_etal_2015	68.32	-133.42	375	5.92693	22.647	9.3418	21.7	Permafrost	2010	TRUE	Gelisol	Histel
345	372	TAR-INU-BG3	Treat_etal_2015	68.32	-133.42	200	5.29832	86.6212	3.28648	27.15	Permafrost	2010	TRUE	Gelisol	Histel
346	373	ZOL-1971-11A	Treat_etal_2015	67.62	-133.25	348	5.8522	188.328			Permafrost	1971	TRUE	Gelisol	Histel
347	374	ZOL-1971-11B	Treat_etal_2015	67.62	-133.25	315	5.75257	142.659			Permafrost	1971	TRUE	Gelisol	Histel
348	375	ZOL-1971-12	Treat_etal_2015	67.62	-133.25	353	5.86647	136.787			Permafrost	1971	TRUE	Gelisol	Histel
349	376	ZOL-1971-13A	Treat_etal_2015	67.62	-133.25	356	5.87493	18.8249			Permafrost	1971	TRUE	Gelisol	Histel
350	377	ZOL-1971-19A	Treat_etal_2015	67.77	-131.93	180	5.19296	82.1697			Permafrost	1971	TRUE	Gelisol	Histel
351	378	ZOL-1971-19B	Treat_etal_2015	67.77	-131.93	196	5.27811	74.2141			Permafrost	1971	TRUE	Gelisol	Histel
352	379	ZOL-1971-20	Treat_etal_2015	67.77	-131.93	114	4.7362	75.3394			Permafrost	1971	TRUE	Gelisol	Histel
353	380	ZOL-1971-21	Treat_etal_2015	67.68	-132.08	214	5.36598	85.5938			Permafrost	1971	TRUE	Gelisol	Histel
354	381	ZOL-1971-22A	Treat_etal_2015	67.68	-132.08	84	4.43082	43.5266			Permafrost	1971	TRUE	Gelisol	Histel
355	382	ZOL-1971-22B	Treat_etal_2015	67.68	-132.08	130	4.86753	45.7261			Permafrost	1971	TRUE	Gelisol	Histel
356	383	ZOL-1971-22C	Treat_etal_2015	67.68	-132.08	115	4.74493	33.6655			Permafrost	1971	TRUE	Gelisol	Histel
357	384	ZOL-1971-31A	Treat_etal_2015	66.67	-132.7	204	5.31812	68.6954			Permafrost	1971	TRUE	Gelisol	Histel
358	385	ZOL-1971-31B	Treat_etal_2015	66.67	-132.7	158	5.06259	74.6415			Permafrost	1971	TRUE	Gelisol	Histel
359	386	ZOL-1971-32A	Treat_etal_2015	66.67	-132.7	191	5.25227	49.2878			Permafrost	1971	TRUE	Gelisol	Histel
360	387	ZOL-1971-32B	Treat_etal_2015	66.67	-132.7	147	4.99043	57.9366			Permafrost	1971	TRUE	Gelisol	Histel
361	388	ZOL-1972-14	Treat_etal_2015	66.05	-133.15	158	5.06259	56.7231			Permafrost	1972	TRUE	Gelisol	Histel
362	389	ZOL-1972-15A	Treat_etal_2015	65.92	-133	286	5.65599	113.717			Permafrost	1972	TRUE	Gelisol	Histel
363	390	ZOL-1972-16	Treat_etal_2015	65.92	-133	381	5.9428	179.181			Permafrost	1972	TRUE	Gelisol	Histel
364	391	ZOL-1972-17	Treat_etal_2015	65.92	-133	333	5.80814	135.926			Permafrost	1972	TRUE	Gelisol	Histel
365	392	ZOL-1972-18	Treat_etal_2015	65.92	-133	287	5.65948	153.677			Permafrost	1972	TRUE	Gelisol	Histel
366	393	ZOL-1973-16	Treat_etal_2015	68.47	-133	263	5.57215	142.477			Permafrost	1973	TRUE	Gelisol	Histel
367	394	ZOL-1989-4	Treat_etal_2015	68.3	-133.42	173	5.15329	7.92245			Permafrost	1989	TRUE	Gelisol	Histel
368	395	KET-GRR-PP	Treat_etal_2015	65.1047	-127.529	242	5.48894	89.3679			Permafrost	2003	TRUE	Gelisol	Histel
369	396	ZOL-1971-1	Treat_etal_2015	65.62	-129.27	130	4.86753	39.3283			Permafrost	1971	TRUE	Gelisol	Histel
370	397	ZOL-1971-2A	Treat_etal_2015	65.62	-129.25	337	5.82008	152.743			Permafrost	1971	TRUE	Gelisol	Histel
371	398	ZOL-1971-2B	Treat_etal_2015	65.62	-129.25	264	5.57595	134.146			Permafrost	1971	TRUE	Gelisol	Histel
372	399	ZOL-1971-2C	Treat_etal_2015	65.62	-129.25	334	5.81114	158.582			Permafrost	1971	TRUE	Gelisol	Histel
373	400	ZOL-1971-3	Treat_etal_2015	64.63	-128.92	270	5.59842	18.4882			Permafrost	1971	TRUE	Gelisol	Histel
374	401	ZOL-1971-4	Treat_etal_2015	66.12	-129.52	127	4.84419	71.1624			Permafrost	1971	TRUE	Gelisol	Histel
375	402	ZOL-1971-5A	Treat_etal_2015	66.1	-128.35	177	5.17615	115.987			Permafrost	1971	TRUE	Gelisol	Histel
376	403	ZOL-1971-5B	Treat_etal_2015	66.1	-128.35	168	5.12396	131.78			Permafrost	1971	TRUE	Gelisol	Histel
377	404	ZOL-1971-5C	Treat_etal_2015	66.1	-128.35	180	5.19296	87.6457			Permafrost	1971	TRUE	Gelisol	Histel
378	405	ZOL-1971-6A	Treat_etal_2015	66.1	-128.35	178	5.18178	96.8958			Permafrost	1971	TRUE	Gelisol	Histel
379	406	ZOL-1971-7	Treat_etal_2015	65.93	-129.83	335	5.81413	129.78			Permafrost	1971	TRUE	Gelisol	Histel
380	407	ZOL-1971-8	Treat_etal_2015	65.93	-129.75	239	5.47646	19.3133			Permafrost	1971	TRUE	Gelisol	Histel
381	408	ZOL-1973-11A	Treat_etal_2015	65.25	-127.3	242	5.48894	87.1118			Permafrost	1973	TRUE	Gelisol	Histel
382	409	ZOL-1973-11C	Treat_etal_2015	65.25	-127.3	183	5.20949	76.8336			Permafrost	1973	TRUE	Gelisol	Histel
383	410	ZOL-1973-12A	Treat_etal_2015	65.55	-128.85	174	5.15906	61.724			Permafrost	1973	TRUE	Gelisol	Histel
384	411	ZOL-1973-13A	Treat_etal_2015	65.3	-127.6	184	5.21494	15.1524			Permafrost	1973	TRUE	Gelisol	Histel
385	412	ZOL-1973-13B	Treat_etal_2015	65.3	-127.6	209	5.34233	13.9618			Permafrost	1973	TRUE	Gelisol	Histel
386	413	ZOL-1971-9	Treat_etal_2015	66.3	-128.38	102	4.62497	52.3344			Permafrost	1971	TRUE	Gelisol	Histel
387	414	ZOL-1971-10A	Treat_etal_2015	66.3	-128.42	208	5.33754	2.49887			Permafrost	1971	TRUE	Gelisol	Histel
388	415	ZOL-1971-10B	Treat_etal_2015	66.3	-128.42	142	4.95583	99.8192			Permafrost	1971	TRUE	Gelisol	Histel
389	416	ZOL-1971-10C	Treat_etal_2015	66.3	-128.42	104	4.64439	13.3797			Permafrost	1971	TRUE	Gelisol	Histel
390	417	ZOL-1973-7A	Treat_etal_2015	65.27	-125.5	181	5.1985	83.1699			Permafrost	1973	TRUE	Gelisol	Histel
391	418	ZOL-1973-7B	Treat_etal_2015	65.27	-125.5	213	5.36129	128.846			Permafrost	1973	TRUE	Gelisol	Histel
392	419	ZOL-1973-8A	Treat_etal_2015	65.27	-125.5	211	5.35186	9.36892			Permafrost	1973	TRUE	Gelisol	Histel
393	420	ZOL-1973-8C	Treat_etal_2015	65.43	-125.5	238	5.47227	112.658			Permafrost	1973	TRUE	Gelisol	Histel
394	421	ZOL-1973-9A	Treat_etal_2015	65.38	-126.37	88	4.47734	45.3182			Permafrost	1973	TRUE	Gelisol	Histel
395	422	ZOL-1973-9B	Treat_etal_2015	65.38	-126.37	76	4.33073	52.2312			Permafrost	1973	TRUE	Gelisol	Histel
396	423	ZOL-1973-10A	Treat_etal_2015	65.38	-126.37	97	4.57471	72.3593			Permafrost	1973	TRUE	Gelisol	Histel
397	425	ZOL-1973-10C	Treat_etal_2015	65.38	-126.37	90	4.49981	59.7398			Permafrost	1973	TRUE	Gelisol	Histel
398	426	KET-3DL-PP	Treat_etal_2015	65.1588	-126.881	265	5.57973	147.244			Permafrost	2003	TRUE	Gelisol	Histel
399	427	TAR-NOW-BG10	Treat_etal_2015	65.21	-127.01	150	5.01064	18.3481	5.8959	21.29	Permafrost	2010	TRUE	Gelisol	Histel
400	428	TAR-NOW-BG2	Treat_etal_2015	65.21	-127.01	128	4.85203	96.3797	5.17888	18.57	Permafrost	-999	TRUE	Gelisol	Histel
401	429	TAR-NOW-BG8	Treat_etal_2015	65.21	-127.01	208	5.33754	118.628	3.6613	32.86	Permafrost	2010	TRUE	Gelisol	Histel
402	431	KET-WIL-PP	Treat_etal_2015	62.7862	-123.121	162	5.0876	122.428			Permafrost	2003	TRUE	Gelisol	Histel
403	432	KET-WRF-PP	Treat_etal_2015	62.2785	-122.606	208	5.33754	157.858			Permafrost	2003	TRUE	Gelisol	Histel
404	433	KET-HOP-PP	Treat_etal_2015	61.9493	-120.04	280	5.63479	14.8545			Permafrost	2003	TRUE	Gelisol	Histel
405	434	KET-MRP-PP	Treat_etal_2015	61.856	-121	250	5.52146	14.2285			Permafrost	2003	TRUE	Gelisol	Histel
406	435	KET-TWN-PP	Treat_etal_2015	61.8065	-121.347	118	4.77068	64.2965			Permafrost	2003	TRUE	Gelisol	Histel
407	436	ROB-MRP-06	Treat_etal_2015	61.8	-121.4	258	5.55296	138.976			Permafrost	2006	TRUE	Gelisol	Histel
408	438	ZOL-1973-5A	Treat_etal_2015	62.13	-120.97	297	5.69373	176.229			Permafrost	1973	TRUE	Gelisol	Histel
409	439	BAU-RAI-03	Treat_etal_2015	58.2833	-119.367	256	5.54518	122.459			Permafrost	2011	TRUE	Gelisol	Histel
410	441	ZOL-1981-12A	Treat_etal_2015	57.17	-118.17	55	4.00733	44.3578			Permafrost	1981	TRUE	Gelisol	Histel
411	442	ZOL-1981-21A	Treat_etal_2015	54.68	-115.57	422	6.04501	125.759			Permafrost	1981	TRUE	Gelisol	Histel
412	443	ZOL-1989-10A	Treat_etal_2015	59.27	-118.68	162	5.0876	133.515			Permafrost	1989	TRUE	Gelisol	Histel
413	444	ZOL-1989-11A	Treat_etal_2015	59.27	-118.68	215	5.37064	128.626			Permafrost	1989	TRUE	Gelisol	Histel
414	445	ZOL-1989-13A	Treat_etal_2015	59.38	-117.32	116	4.75359	62.445			Permafrost	1989	TRUE	Gelisol	Histel
415	446	ZOL-1989-14A	Treat_etal_2015	59.12	-118.62	386	5.95584	19.6816			Permafrost	1989	TRUE	Gelisol	Histel
416	447	ZOL-1989-16A	Treat_etal_2015	59.12	-118.15	312	5.743	144.373			Permafrost	1989	TRUE	Gelisol	Histel
417	448	ZOL-1989-17A	Treat_etal_2015	58.42	-119.48	301	5.70711	17.3295			Permafrost	1989	TRUE	Gelisol	Histel
418	449	ZOL-1989-18A	Treat_etal_2015	58.3	-119.28	235	5.45959	172.464			Permafrost	1989	TRUE	Gelisol	Histel
419	450	ZOL-1989-19A	Treat_etal_2015	58.53	-119.13	215	5.37064	172.924			Permafrost	1989	TRUE	Gelisol	Histel
420	451	ZOL-1971-27A	Treat_etal_2015	67.27	-135.52	236	5.46383	113.736			Permafrost	1971	TRUE	Gelisol	Histel
421	452	ZOL-1971-27C	Treat_etal_2015	67.27	-135.52	193	5.26269	98.7535			Permafrost	1971	TRUE	Gelisol	Histel
422	453	ZOL-1973-22	Treat_etal_2015	69.28	-134.4	302	5.71043	155.64			Permafrost	1973	TRUE	Gelisol	Histel
423	454	ZOL-1972-19	Treat_etal_2015	66.43	-137.43	176	5.17048	75.1597			Permafrost	1972	TRUE	Gelisol	Histel
424	455	ZOL-1972-20A	Treat_etal_2015	67.13	-137.43	367	5.90536	17.7998			Permafrost	1972	TRUE	Gelisol	Histel
425	456	ZOL-1972-20B	Treat_etal_2015	67.13	-137.43	314	5.74939	123.759			Permafrost	1972	TRUE	Gelisol	Histel
426	457	ZOL-1972-21A	Treat_etal_2015	67.08	-137.28	177	5.17615	93.7748			Permafrost	1972	TRUE	Gelisol	Histel
427	458	ZOL-1972-21B	Treat_etal_2015	67.08	-137.28	143	4.96284	48.8966			Permafrost	1972	TRUE	Gelisol	Histel
428	459	ZOL-1972-22A	Treat_etal_2015	67.13	-137.43	352	5.86363	118.945			Permafrost	1972	TRUE	Gelisol	Histel
429	460	ZOL-1972-22B	Treat_etal_2015	67.13	-137.43	243	5.49306	97.7963			Permafrost	1972	TRUE	Gelisol	Histel
430	461	ZOL-1972-22C	Treat_etal_2015	67.13	-137.43	344	5.84064	125.729			Permafrost	1972	TRUE	Gelisol	Histel
431	462	ZOL-1972-22D	Treat_etal_2015	67.13	-137.43	311	5.73979	144.999			Permafrost	1972	TRUE	Gelisol	Histel
432	463	ZOL-1972-23A	Treat_etal_2015	67.12	-137.22	181	5.1985	125.434			Permafrost	1972	TRUE	Gelisol	Histel
433	464	ZOL-1972-23B	Treat_etal_2015	67.12	-137.22	95	4.55388	58.4137			Permafrost	1972	TRUE	Gelisol	Histel
434	465	ZOL-1972-24A	Treat_etal_2015	67.12	-137.22	273	5.60947	114.266			Permafrost	1972	TRUE	Gelisol	Histel
435	466	ZOL-1972-24B	Treat_etal_2015	67.12	-137.22	139	4.93447	54.6895			Permafrost	1972	TRUE	Gelisol	Histel
436	467	ZOL-1972-25	Treat_etal_2015	67.13	-137.43	364	5.89715	91.626			Permafrost	1972	TRUE	Gelisol	Histel
437	468	ZOL-1970-1	Treat_etal_2015	54.82	-102.02	338	5.82305	192.878			Permafrost	1970	TRUE	Gelisol	Histel
438	469	ZOL-1970-2	Treat_etal_2015	54.87	-102.08	178	5.18178	8.9356			Permafrost	1970	TRUE	Gelisol	Histel
439	470	ZOL-1970-3	Treat_etal_2015	54.87	-102.08	218	5.3845	99.7865			Permafrost	1970	TRUE	Gelisol	Histel
440	471	ZOL-1970-4	Treat_etal_2015	54.95	-102.73	71	4.26268	29.2155			Permafrost	1970	TRUE	Gelisol	Histel
441	472	ZOL-1970-5	Treat_etal_2015	55.12	-102.87	292	5.67675	141.143			Permafrost	1970	TRUE	Gelisol	Histel
442	473	ZOL-1970-6	Treat_etal_2015	55.13	-102.87	351	5.86079	164.714			Permafrost	1970	TRUE	Gelisol	Histel
443	474	ZOL-1970-7	Treat_etal_2015	55.2	-102.92	259	5.55683	126.46			Permafrost	1970	TRUE	Gelisol	Histel
444	475	ZOL-1970-8	Treat_etal_2015	54.72	-102	511	6.23637	245.228			Permafrost	1970	TRUE	Gelisol	Histel
445	476	ZOL-1970-9	Treat_etal_2015	54.72	-102.07	328	5.79301	169.442			Permafrost	1970	TRUE	Gelisol	Histel
446	477	ZOL-1970-10	Treat_etal_2015	54.73	-102.07	223	5.40717	111.759			Permafrost	1970	TRUE	Gelisol	Histel
447	478	ZOL-1970-11	Treat_etal_2015	54.73	-101.83	455	6.1203	234.937			Permafrost	1970	TRUE	Gelisol	Histel
448	479	ZOL-1970-12	Treat_etal_2015	54.6	-102	339	5.826	149.479			Permafrost	1970	TRUE	Gelisol	Histel
449	480	ZOL-1970-13	Treat_etal_2015	54.78	-102.47	190	5.24702	8.31454			Permafrost	1970	TRUE	Gelisol	Histel
450	481	ZOL-1970-14	Treat_etal_2015	54.85	-102.5	178	5.18178	84.1692			Permafrost	1970	TRUE	Gelisol	Histel
451	482	ZOL-1970-15	Treat_etal_2015	54.75	-101.73	221	5.39816	14.188			Permafrost	1970	TRUE	Gelisol	Histel
452	486	ZOL-1970-19	Treat_etal_2015	54.63	-101.38	475	6.16331	27.8964			Permafrost	1970	TRUE	Gelisol	Histel
453	487	ZOL-1970-20	Treat_etal_2015	54.7	-101.78	206	5.32788	81.8458			Permafrost	1970	TRUE	Gelisol	Histel
454	488	ZOL-1970-21	Treat_etal_2015	54.43	-101.38	196	5.27811	98.2878			Permafrost	1970	TRUE	Gelisol	Histel
455	489	ZOL-1970-22	Treat_etal_2015	54.27	-101.4	86	4.45435	26.1857			Permafrost	1970	TRUE	Gelisol	Histel
456	490	ZOL-1970-23	Treat_etal_2015	54.42	-101.37	188	5.23644	8.383			Permafrost	1970	TRUE	Gelisol	Histel
457	491	ZOL-1970-24	Treat_etal_2015	54.45	-101.25	84	4.43082	36.7623			Permafrost	1970	TRUE	Gelisol	Histel
458	492	ZOL-1970-29	Treat_etal_2015	54.6	-100.83	229	5.43372	12.8583			Permafrost	1970	TRUE	Gelisol	Histel
459	493	ZOL-1970-30	Treat_etal_2015	54.6	-100.82	277	5.62402	9.5119			Permafrost	1970	TRUE	Gelisol	Histel
460	494	ZOL-1970-31	Treat_etal_2015	54.57	-101.37	277	5.62402	128.196			Permafrost	1970	TRUE	Gelisol	Histel
461	496	ZOL-1982-17A	Treat_etal_2015	54.52	-101.43	374	5.92426	173.339			Permafrost	1982	TRUE	Gelisol	Histel
462	497	ZOL-1982-17B	Treat_etal_2015	54.52	-101.43	81	4.39445	29.7647			Permafrost	1982	TRUE	Gelisol	Histel
463	498	ZOL-1982-18A	Treat_etal_2015	54.52	-101.43	289	5.66643	154.294			Permafrost	1982	TRUE	Gelisol	Histel
464	499	ZOL-1982-31A	Treat_etal_2015	54.97	-101.47	209	5.34233	1.2441			Permafrost	1982	TRUE	Gelisol	Histel
465	500	ZOL-1982-31B	Treat_etal_2015	54.97	-101.47	184	5.21494	74.8244			Permafrost	1982	TRUE	Gelisol	Histel
466	501	ZOL-1982-33	Treat_etal_2015	54.87	-101.47	181	5.1985	114.752			Permafrost	1982	TRUE	Gelisol	Histel
467	502	ZOL-1982-40A	Treat_etal_2015	54.6	-101.43	294	5.68358	157.559			Permafrost	1982	TRUE	Gelisol	Histel
468	503	ZOL-1982-40B	Treat_etal_2015	54.6	-101.43	221	5.39816	111.136			Permafrost	1982	TRUE	Gelisol	Histel
469	504	ZOL-1982-44A	Treat_etal_2015	54.42	-101.35	160	5.07517	76.7272			Permafrost	1982	TRUE	Gelisol	Histel
470	505	ZOL-1982-44B	Treat_etal_2015	54.42	-101.35	133	4.89035	69.4527			Permafrost	1982	TRUE	Gelisol	Histel
471	506	ZOL-1984-16	Treat_etal_2015	54.87	-102.4	166	5.11199	66.2976			Permafrost	1984	TRUE	Gelisol	Histel
472	507	ZOL-1984-46	Treat_etal_2015	54.72	-105.47	382	5.94542	172.462			Permafrost	1984	TRUE	Gelisol	Histel
473	508	ZOL-1984-50	Treat_etal_2015	54.63	-105.8	383	5.94803	211.957			Permafrost	1984	TRUE	Gelisol	Histel
474	509	ZOL-1984-51	Treat_etal_2015	54.82	-105.55	532	6.27664	214.123			Permafrost	1984	TRUE	Gelisol	Histel
475	510	ZOL-1984-52	Treat_etal_2015	54.8	-105.55	452	6.11368	232.592			Permafrost	1984	TRUE	Gelisol	Histel
476	511	CAM-JL-4	Treat_etal_2015	55.4626	-98.1584	165	5.10595	78.8251	3.62978	25.52	Permafrost	2009	TRUE	Gelisol	Histel	Hemistel
477	512	CAM-JL-5	Treat_etal_2015	55.4629	-98.1583	265	5.57973	128.662	5.38293	23.8	Permafrost	2009	TRUE	Gelisol	Histel
478	513	CAM-JL-7	Treat_etal_2015	55.4644	-98.1554	230	5.43808	98.9285	4.26243	23.22	Permafrost	2009	TRUE	Gelisol	Histel
479	514	ZOL-1970-25	Treat_etal_2015	54.52	-99.53	182	5.20401	95.3572			Permafrost	1970	TRUE	Gelisol	Histel
480	515	ZOL-1970-26	Treat_etal_2015	54.62	-99.37	155	5.04343	56.2428			Permafrost	1970	TRUE	Gelisol	Histel
481	516	ZOL-1970-28	Treat_etal_2015	55.4	-98.28	249	5.51745	122.881			Permafrost	1970	TRUE	Gelisol	Histel
482	517	ZOL-1982-49A	Treat_etal_2015	54.58	-99.53	130	4.86753	67.6446			Permafrost	1982	TRUE	Gelisol	Histel
483	518	ZOL-1982-49B	Treat_etal_2015	54.58	-99.53	167	5.11799	39.9439			Permafrost	1982	TRUE	Gelisol	Histel
484	519	ZOL-1982-50A	Treat_etal_2015	54.63	-99.35	133	4.89035	72.6426			Permafrost	1982	TRUE	Gelisol	Histel
485	520	ZOL-1982-50B	Treat_etal_2015	54.63	-99.35	127	4.84419	5.912			Permafrost	1982	TRUE	Gelisol	Histel
486	521	ZOL-1982-56	Treat_etal_2015	54.6	-99.1	125	4.82831	65.3686			Permafrost	1982	TRUE	Gelisol	Histel
487	522	ZOL-1982-63A	Treat_etal_2015	54.85	-98.5	219	5.38907	126.113			Permafrost	1982	TRUE	Gelisol	Histel
488	523	ZOL-1982-63B	Treat_etal_2015	54.85	-98.5	361	5.88888	154.82			Permafrost	1982	TRUE	Gelisol	Histel
489	524	ZOL-1982-63C	Treat_etal_2015	54.85	-98.5	280	5.63479	134.727			Permafrost	1982	TRUE	Gelisol	Histel
490	525	HOL-JLB-05	Treat_etal_2015	55.42	-88.95	142	4.95583	89.122			Permafrost	2014	TRUE	Gelisol	Histel
491	527	ZOL-1970-27	Treat_etal_2015	55.5	-98.12	546	6.30262	163.934			Permafrost	1970	TRUE	Gelisol	Histel
492	528	KUH-HER-1	Treat_etal_2015	57.3833	-93.8167	170	5.1358	118.245	5.81511	2.39	Permafrost	2008	TRUE	Gelisol	Histel
493	529	KUH-MCC-1	Treat_etal_2015	57.8333	-93.8	167	5.11799	118.146	4.28	28.58	Permafrost	2008	TRUE	Gelisol	Histel
494	530	ODO-INN-P2	Treat_etal_2015	63.57	-157.73	105	4.65396	45.7483	1.54676	43.57	Permafrost	2014	TRUE	Gelisol	Histel
495	531	TAR-BIS-88	Treat_etal_2015	75.67	-97.67	130	4.86753	35.8123	0.2543	143.24	Permafrost	1988	TRUE	Gelisol	Histel
496	532	ZOL-1975-10	Treat_etal_2015	74.02	-94.45	105	4.65396	54.4718			Permafrost	1975	TRUE	Gelisol	Histel
497	533	ZOL-1976-8	Treat_etal_2015	63.65	-95.83	119	4.77912	12.2575			Permafrost	1976	TRUE	Gelisol	Histel
498	534	SAN-ENL-1	Treat_etal_2015	60.83	-101.55	186	5.22575	68.5399	0.48	15.88	Permafrost	2009	TRUE	Gelisol	Histel
499	535	ZOL-1977-4	Treat_etal_2015	60.58	-96.97	164	5.09987	74.467			Permafrost	1977	TRUE	Gelisol	Histel
500	536	ZOL-1977-20	Treat_etal_2015	61.63	-97.2	184	5.21494	121.363			Permafrost	1977	TRUE	Gelisol	Histel
501	537	VAL-SEI-02	Treat_etal_2015	67.05	62.95	166	5.11199	51.3644	5.84388	155.16	Permafrost	2015	TRUE	Gelisol	Histel
502	538	OKS-KHO-01	Treat_etal_2015	67.1667	59.5	180	5.19296	115.773			Permafrost	2004	TRUE	Gelisol	Histel
503	539	OKS-USM-01	Treat_etal_2015	65.67	57.3333	395	5.97889	334.3			Permafrost	2003	TRUE	Gelisol	Histel
504	542	ODO-KOY-P1	Treat_etal_2015	65.19	-155.36	175	5.16479	77.6133	3.25626	23.81	Permafrost	2012	TRUE	Gelisol	Histel
505	543	ODO-KOY-P2	Treat_etal_2015	65.19	-155.36	405	6.00389	21.9117	6.322	32.5	Permafrost	2012	TRUE	Gelisol	Histel
506	544	ODO-KOY-P3	Treat_etal_2015	65.19	-155.36	248	5.51343	126.335	5.7177	22.16	Permafrost	2012	TRUE	Gelisol	Histel
507	548	TAR-TUK-88	Treat_etal_2015	69.4333	-133.017	215	5.37064	97.3525	3.883	25.9	Permafrost	1988	TRUE	Gelisol	Histel
508	549	VAR-CCR-L	Treat_etal_2015	69.2883	-133.25	130	4.86753	199.231			Permafrost	1998	TRUE	Gelisol	Histel
509	550	VAR-CCR-P	Treat_etal_2015	69.2883	-133.25	170	5.1358	57.5936	3.7	15.94	Permafrost	1998	TRUE	Gelisol	Histel
510	551	VAR-KUK-B	Treat_etal_2015	69.4933	-132.672	280	5.63479	158.92	11.5243	13.81	Permafrost	1998	TRUE	Gelisol	Histel
511	552	VAR-KUK-G	Treat_etal_2015	69.4933	-132.672	80	4.38203	41.7678			Permafrost	1998	TRUE	Gelisol	Histel
512	553	ZOL-1973-14A	Treat_etal_2015	68.42	-132.5	60	4.09434	27.7974			Permafrost	1973	TRUE	Gelisol	Histel
513	554	ZOL-1973-14B	Treat_etal_2015	68.42	-132.5	80	4.38203	36.7636			Permafrost	1973	TRUE	Gelisol	Histel
514	555	ZOL-1973-18A	Treat_etal_2015	68.67	-132.85	210	5.34711	8.55622			Permafrost	1973	TRUE	Gelisol	Histel
515	556	ZOL-1973-18C	Treat_etal_2015	68.67	-132.85	85	4.44265	25.1977			Permafrost	1973	TRUE	Gelisol	Histel
516	557	ZOL-1973-19A	Treat_etal_2015	68.67	-132.85	130	4.86753	61.6819			Permafrost	1973	TRUE	Gelisol	Histel
517	558	ZOL-1973-19B	Treat_etal_2015	68.67	-132.85	180	5.19296	67.5612			Permafrost	1973	TRUE	Gelisol	Histel
518	559	ZOL-1973-20	Treat_etal_2015	69.93	-131.3	175	5.16479	98.3577			Permafrost	1973	TRUE	Gelisol	Histel
519	560	ZOL-1973-21	Treat_etal_2015	69.55	-131.58	164	5.09987	17.2484			Permafrost	1973	TRUE	Gelisol	Histel
520	561	ZOL-1973-23A	Treat_etal_2015	69.37	-133.07	50	3.91202	37.3451			Permafrost	1973	TRUE	Gelisol	Histel
521	562	OKS-VAI-01	Treat_etal_2015	69.8167	27.1667	360	5.8861	123.795			Permafrost	2006	TRUE	Gelisol	Histel
522	563	OKS-VAI-02	Treat_etal_2015	69.8167	27.1667	170	5.1358	151.691			Permafrost	2006	TRUE	Gelisol	Histel
523	564	JAS-LEN-98	Treat_etal_2015	69.3833	125.133	368	5.90808	192.611	3.75	5.14	Permafrost	1999	TRUE	Gelisol	Histel
524	569	OVE-PBG-OSA	Treat_etal_2015	67.8	-139.8	212	5.35659	163.154			Permafrost	1982	TRUE	Gelisol	Histel
525	570	ZOL-1972-26A	Treat_etal_2015	67.92	-139.42	40	3.68888	16.9465			Permafrost	1972	TRUE	Gelisol	Histel
526	571	ZOL-1972-26B	Treat_etal_2015	67.92	-139.42	43	3.7612	8.95959			Permafrost	1972	TRUE	Gelisol	Histel
527	572	ZOL-1972-26C	Treat_etal_2015	67.92	-139.42	68	4.21951	2.69491			Permafrost	1972	TRUE	Gelisol	Histel
528	574	ZOL-1972-27B	Treat_etal_2015	67.92	-139.42	42	3.73767	28.9199			Permafrost	1972	TRUE	Gelisol	Histel
529	576	ZOL-1972-27D	Treat_etal_2015	67.92	-139.42	77	4.34381	38.9314			Permafrost	1972	TRUE	Gelisol	Histel
530	577	ZOL-1972-28A	Treat_etal_2015	67.92	-139.42	223	5.40717	112.658			Permafrost	1972	TRUE	Gelisol	Histel
531	578	ZOL-1972-28B	Treat_etal_2015	67.92	-139.42	67	4.20469	4.57388			Permafrost	1972	TRUE	Gelisol	Histel
532	579	ZOL-1972-30A	Treat_etal_2015	67.9	-140.2	126	4.83628	49.1366			Permafrost	1972	TRUE	Gelisol	Histel
533	580	ZOL-1972-30B	Treat_etal_2015	67.9	-140.2	52	3.95124	12.9494			Permafrost	1972	TRUE	Gelisol	Histel
534	581	ZOL-1972-30C	Treat_etal_2015	67.9	-140.2	133	4.89035	54.7815			Permafrost	1972	TRUE	Gelisol	Histel
535	582	ZOL-1973-15	Treat_etal_2015	69.35	-139.25	68	4.21951	38.7436			Permafrost	1973	TRUE	Gelisol	Histel
536	583	SAN-SEL-SL1	Treat_etal_2015	59.88	-104.2	197	5.2832	12.5759	0.33	269.3	Permafrost	2009	TRUE	Gelisol	Histel
537	584	VAR-BB-01	Treat_etal_2015	64.7133	-105.579	202	5.30827	124.335	8.65374	14.38	Permafrost	2005	TRUE	Gelisol	Histel
538	586	VAR-TKP-01	Treat_etal_2015	66.4512	-104.835	184	5.21494	1.63957			Permafrost	2005	TRUE	Gelisol	Histel
539	587	VAR-TKP-02	Treat_etal_2015	66.4512	-104.835	200	5.29832	122.577	6.28854	19.75	Permafrost	2005	TRUE	Gelisol	Histel
540	588	ZOL-1981-34A	Treat_etal_2015	54.62	-112.15	246	5.50533	123.526			Permafrost	1981	TRUE	Gelisol	Histel
541	589	JON-KIT-28	Treat_etal_2015	66.5783	-164.416	54	3.98898	1.62284			Permafrost	2012	TRUE	Gelisol	Histel
542	590	JON-KIT-40	Treat_etal_2015	66.522	-164.465	64	4.15888	16.1918			Permafrost	2012	TRUE	Gelisol	Histel
543	591	HUN-N10-1	Treat_etal_2015	64.83	-163.45	274	5.61313	182.437			Permafrost	2013	TRUE	Gelisol	Histel
544	592	Joey Lake peatland (core 5)	Loisel_etal_2014	55.46	-98.16	267.5	5.58912	129.98			Permafrost	-999	TRUE	Gelisol	Histel
545	593	Joey Lake peatland (core 7)	Loisel_etal_2014	55.46	-98.16	228.5	5.43154	98.7			Permafrost	-999	TRUE	Gelisol	Histel
546	594	Joey Lake peatland (core 12)	Loisel_etal_2014	55.47	-98.15	150.5	5.01396	91.59			Permafrost	-999	FALSE	Gelisol	Histel
547	595	Joey Lake peatland (core 15)	Loisel_etal_2014	55.47	-98.15	238.5	5.47437	151.67			Permafrost	-999	FALSE	Gelisol	Histel
548	596	Joey Lake peatland (core 17)	Loisel_etal_2014	55.47	-98.16	416.5	6.03189	25.72			Permafrost	-999	FALSE	Gelisol	Histel
549	597	Joey Lake peatland (core 2)	Loisel_etal_2014	55.47	-98.16	299	5.70044	152.89			Permafrost	-999	TRUE	Gelisol	Histel
550	598	Morts	Loisel_etal_2014	50.26	-63.67	285.5	5.65424	149.64			Bog	-999	TRUE	Histosol
551	599	Plaine	Loisel_etal_2014	50.27	-63.54	356.5	5.87633	166.38			Bog	-999	TRUE	Histosol
552	600	Nuikluk (NL10-2)	Loisel_etal_2014	64.83	-163.45	189.5	5.24439	148.82			Permafrost	-999	TRUE	Gelisol	Histel
553	601	Usinsk	Loisel_etal_2014	57.42	65.67	395	5.97889	334.25			Bog	-999	TRUE	Histosol
554	602	IN-BG-2B	Loisel_etal_2014	68.32	-133.43	259	5.55683	118.98			Permafrost	-999	TRUE	Gelisol	Histel
555	603	NW-BG-02	Loisel_etal_2014	65.21	-127.01	135.5	4.90897	12.61			Permafrost	-999	TRUE	Gelisol	Histel
556	604	N-19-1	Loisel_etal_2014	62.96	74.26	146.5	4.98703	98.83			Permafrost	-999	TRUE	Gelisol	Histel
557	605	E-112	Loisel_etal_2014	66.2	79.14	79.5	4.37576	76.2			Permafrost	-999	TRUE	Gelisol	Histel
558	608	D-124M	Loisel_etal_2014	65.08	72.97	109	4.69135	44.21			Permafrost	-999	FALSE	Gelisol	Histel
559	609	D-126M	Loisel_etal_2014	64.33	71.2	99	4.59512	44.37			Permafrost	-999	FALSE	Gelisol	Histel
560	610	D-127M	Loisel_etal_2014	64.31	70.29	209	5.34233	87.7			Permafrost	-999	TRUE	Gelisol	Histel
561	611	G-136M	Loisel_etal_2014	64.15	75.36	179	5.18739	92.49			Permafrost	-999	TRUE	Gelisol	Histel
562	612	G-140M	Loisel_etal_2014	64.27	79.55	149	5.00395	8.95			Permafrost	-999	FALSE	Gelisol	Histel
563	613	G-142M	Loisel_etal_2014	64.09	78.6	99	4.59512	5.15			Permafrost	-999	TRUE	Gelisol	Histel
564	614	T5	Loisel_etal_2014	68.57	-133.5	105	4.65396	67.43			Permafrost	-999	TRUE	Gelisol	Histel
565	615	Lake 785 (core 4)	Loisel_etal_2014	59.11	-97.4	163.5	5.09681	9.2			Permafrost	-999	TRUE	Gelisol	Histel
566	616	Unit Lake (core 4)	Loisel_etal_2014	59.42	-97.48	129.5	4.86368	83.91			Permafrost	-999	TRUE	Gelisol	Histel
567	617	Lake 396 (core 3)	Loisel_etal_2014	59.58	-98.57	95.5	4.55913	6.4			Permafrost	-999	TRUE	Gelisol	Histel
568	618	Shuttle Lake (core 2)	Loisel_etal_2014	59.86	-97.64	94	4.54329	73			Permafrost	-999	TRUE	Gelisol	Histel
569	619	Patuanak	Loisel_etal_2014	55.85	-107.68	317	5.7589	421			Permafrost	-999	TRUE	Gelisol	Histel
570	620	SEI R1003	NCSCDv2	67.0705	62.915	130	4.86753	77.5			Permafrost	-999	TRUE	Gelisol	Histel	Fibristel
571	621	T6	NCSCDv2	69.1183	-134.183	107	4.67283	113.99			Permafrost	-999	TRUE	Gelisol	Histel
572	622	IN-BG-1	NCSCDv2	68.3169	-133.433	379	5.93754	25.49			Permafrost	-999	FALSE	Gelisol	Histel
573	623	IN-BG-2B	NCSCDv2	68.3167	-133.435	271	5.60212	128.46	4.96	25.9	Permafrost	-999	TRUE	Gelisol	Histel
574	624	T1	NCSCDv2	68.3169	-133.418	300	5.70378	173.24			Permafrost	-999	FALSE	Gelisol	Histel
575	625	NW-BG-04	NCSCDv2	65.2131	-127.018	157	5.05625	125.75			Permafrost	-999	FALSE	Gelisol	Histel
576	626	NW-BG-09	NCSCDv2	65.2397	-127.004	177	5.17615	93.55			Permafrost	-999	TRUE	Gelisol	Histel
577	627	200045	NCSCDv2	61.4833	-123.033	256	5.54518	311.76			Permafrost	-999	TRUE	Gelisol	Histel
578	628	200051	NCSCDv2	68.3167	-133.417	300	5.70378	226.81			Permafrost	-999	FALSE	Gelisol	Histel
579	629	200056	NCSCDv2	61.95	-120.117	260	5.56068	257.2			Permafrost	-999	TRUE	Gelisol	Histel
580	630	200067	NCSCDv2	69.4333	-113.017	215	5.37064	64.14			Permafrost	-999	TRUE	Gelisol	Histel
581	631	200118	NCSCDv2	60.9833	-119.817	255	5.54126	284.1			Permafrost	-999	TRUE	Gelisol	Histel
582	632	200193	NCSCDv2	69.4333	-113.017	215	5.37064	19.15			Permafrost	-999	TRUE	Gelisol	Histel
583	633	200194	NCSCDv2	69.15	-134.283	674	6.51323	398.11			Permafrost	-999	TRUE	Gelisol	Histel
584	634	T5A	NCSCDv2	61.4833	-123.25	265	5.57973	331.56			Permafrost	-999	TRUE	Gelisol	Histel
585	635	T27C	NCSCDv2	61.95	-120.117	260	5.56068	256.2			Permafrost	-999	TRUE	Gelisol	Histel
586	636	S7-10-02	NCSCDv2	71.1997	-156.529	42	3.73767	32.1			Permafrost	-999	TRUE	Gelisol	Histel	Sapristel
587	637	Fen_Palsa_5	NCSCDv2	55.917	-98.418	214	5.36598	78.56	3.84	2.46	Permafrost	-999	TRUE	Gelisol	Histel	Hemistel
588	638	1-1-SC-1	NCSCDv2	55.463	-98.1632	243	5.49306	135.46	4.24	31.95	Permafrost	2009	TRUE	Gelisol	Histel	Hemistel
589	639	1-2-SC-1	NCSCDv2	55.4228	-98.1633	301	5.70711	154.51	4.98	31.3	Permafrost	2009	TRUE	Gelisol	Histel	Hemistel
590	640	1-3-SC-1	NCSCDv2	55.4625	-98.1629	286	5.65599	124.21	3.93	31.61	Permafrost	2009	TRUE	Gelisol	Histel	Hemistel
591	641	2-5-SC-1	NCSCDv2	55.4629	-98.1583	261	5.56452	125.95	5.26	23.94	Permafrost	-999	FALSE	Gelisol	Histel	Hemistel
592	642	2-6-SC-1	NCSCDv2	55.4624	-98.1581	255	5.54126	121.68	5.58	21.81	Permafrost	2009	TRUE	Gelisol	Histel	Hemistel
593	643	3-7-SC-1	NCSCDv2	55.4644	-98.1554	221	5.39816	95.47	4.7	2.31	Permafrost	-999	TRUE	Gelisol	Histel	Hemistel
594	644	3-8-SC-1	NCSCDv2	55.4645	-98.1547	228	5.42935	132.35	5.69	23.26	Permafrost	2009	TRUE	Gelisol	Histel	Hemistel
595	645	3-9-SC-1	NCSCDv2	55.4647	-98.1557	161	5.0814	93.14	3.42	27.23	Permafrost	2009	TRUE	Gelisol	Histel	Hemistel
596	646	4-10-SC-1	NCSCDv2	55.4651	-98.153	153	5.03044	81.99	3.19	25.7	Permafrost	2009	TRUE	Gelisol	Histel	Hemistel
597	647	4-12-SC-1	NCSCDv2	55.6564	-98.1522	152	5.02388	91.84	3.53	26.2	Permafrost	2009	TRUE	Gelisol	Histel	Hemistel
598	648	5-13-SC-1	NCSCDv2	55.4688	-98.1489	283	5.64545	173.19	7.74	22.38	Permafrost	2009	TRUE	Gelisol	Histel	Hemistel
599	649	5-14-SC-1	NCSCDv2	55.4693	-98.1485	191	5.25227	12.99	5.15	23.49	Permafrost	2009	TRUE	Gelisol	Histel	Hemistel
600	650	5-15-66	NCSCDv2	55.4699	-98.1484	240	5.48064	151.8	6.57	23.11	Permafrost	2009	TRUE	Gelisol	Histel	Hemistel
601	651	6-16-SC-1	NCSCDv2	55.4655	-98.1605	329	5.79606	165.86	5.22	31.77	Permafrost	2009	TRUE	Gelisol	Histel	Hemistel
602	652	6-17-SC-1	NCSCDv2	55.4652	-98.1612	418	6.03548	26.39	7.59	27.19	Permafrost	2009	TRUE	Gelisol	Histel	Hemistel
603	653	IFUD 1.120	NCSCDv2	63.5737	-157.728	104	4.64439	9.24	2.55	35.39	Permafrost	2014	TRUE	Gelisol	Histel	Hemistel
604	654	IFUD 2.105	NCSCDv2	63.5738	-157.726	185	5.22036	153.79	4.28	35.93	Permafrost	-999	FALSE	Gelisol	Histel	Sapristel
605	655	IFUD 3.096	NCSCDv2	63.5737	-157.728	96	4.56435	66.52	1.65	4.32	Permafrost	-999	FALSE	Gelisol	Histel	Fibristel
606	656	IFUW 1.315	NCSCDv2	63.5738	-157.729	207	5.33272	139.66	3.43	4.72	Permafrost	-999	TRUE	Gelisol	Histel	Fibristel
607	657	IFUW 2.480	NCSCDv2	63.571	-157.733	146	4.98361	73.7	2.76	26.7	Permafrost	-999	TRUE	Gelisol	Histel	Fibristel
608	658	IFUW 3.324	NCSCDv2	63.574	-157.731	113	4.72739	51.19	1.77	28.92	Permafrost	-999	TRUE	Gelisol	Histel	Fibristel
609	659	TL 2-7	NCSCDv2	62.915	-99.159	100	4.60517	86.43	5.57	15.52	Permafrost	-999	TRUE	Gelisol	Histel	Hemistel
610	660	TL 3-11	NCSCDv2	62.894	-99.158	100	4.60517	12.13	5.95	17.16	Permafrost	-999	TRUE	Gelisol	Histel	Sapristel
611	661	SEI R1011	NCSCDv2	67.0568	62.9404	100	4.60517	32.99	1.65	19.99	Permafrost	-999	TRUE	Gelisol	Histel	Fibristel
612	662	SEI PALSA 11B	NCSCDv2	67.0609	62.927	330	5.79909	173.24	9.23	18.77	Permafrost	-999	TRUE	Gelisol	Histel	Fibristel
613	663	SEI T4-5	NCSCDv2	67.0577	62.9463	135	4.90527	89.12			Permafrost	-999	TRUE	Gelisol	Histel	Fibristel
614	664	Rog 1 T2-1	NCSCDv2	67.3689	62.3151	155	5.04343	139.74			Permafrost	-999	TRUE	Gelisol	Histel	Sapristel
615	665	Rog 1 T2-3	NCSCDv2	67.3697	62.3134	190	5.24702	16	4.64	34.48	Permafrost	-999	TRUE	Gelisol	Histel	Sapristel
616	666	Rog 1 T2-5	NCSCDv2	67.3674	62.3074	160	5.07517	114.33	1.7	67.25	Permafrost	-999	TRUE	Gelisol	Histel	Sapristel
617	667	Rog 1 T2-9	NCSCDv2	67.3686	62.2861	150	5.01064	79.61	2.58	3.86	Permafrost	-999	TRUE	Gelisol	Histel	Sapristel
618	668	Rog 2 T2-10	NCSCDv2	67.2975	62.103	180	5.19296	69.98	1.95	35.89	Permafrost	-999	TRUE	Gelisol	Histel	Fibristel
619	669	Rog 3 T1-2	NCSCDv2	67.1477	61.836	140	4.94164	61.81			Permafrost	-999	TRUE	Gelisol	Histel	Hemistel
620	670	Rog 3 plat-1	NCSCDv2	67.1556	61.8578	160	5.07517	74.87			Permafrost	-999	TRUE	Gelisol	Histel	Hemistel
621	671	Rog 3 plat-3	NCSCDv2	67.1576	61.8671	122	4.80402	76.52			Permafrost	-999	TRUE	Gelisol	Histel	Fibristel
622	672	Rog 3 plat-4	NCSCDv2	67.1588	61.8685	180	5.19296	113.2	1.18	95.93	Permafrost	-999	TRUE	Gelisol	Histel	Fibristel
623	673	CKB2	NCSCDv2	67.0519	62.9377	65	4.17439	61.5	2.97	2.71	Permafrost	-999	TRUE	Gelisol	Histel	Hemistel
624	674	CKB3	NCSCDv2	67.0528	62.9446	450	6.10925	196.56	8.45	23.26	Permafrost	-999	TRUE	Gelisol	Histel	Fibristel
625	675	CKB7	NCSCDv2	67.0553	62.9518	150	5.01064	83.94	3.2	26.23	Permafrost	-999	TRUE	Gelisol	Histel	Fibristel
626	676	00AK068005	NCSCDv2	63.7242	-150.968	110	4.70048	8.8	3.23	25.2	Permafrost	-999	TRUE	Gelisol	Histel	Glacistel
627	677	KFUW 1.471	NCSCDv2	65.1961	-156.635	178	5.18178	89.68	3.77	23.79	Permafrost	-999	TRUE	Gelisol	Histel	Fibristel
628	678	KFUW 2.481	NCSCDv2	65.1966	-156.637	405	6.00389	23.5	6.35	32.5	Permafrost	-999	TRUE	Gelisol	Histel	Fibristel
629	679	KFUW 3.432	NCSCDv2	65.1975	-156.64	248	5.51343	128.13	5.73	22.36	Permafrost	-999	TRUE	Gelisol	Histel	Fibristel
630	680	SLMALP072010	NCSCDv2	65.275	-147.917	250	5.52146	143.23	6.26	22.88	Permafrost	-999	FALSE	Gelisol	Histel	Fibristel
631	681	ICf07122010	NCSCDv2	68.9233	-149.677	140	4.94164	79.36	3.96	2.4	Permafrost	-999	TRUE	Gelisol	Histel	Sapristel
632	682	BSC10	NCSCDv2	70.8737	-155.485	62.5	4.13517	59.72	3.4	17.56	Permafrost	-999	TRUE	Gelisol	Histel	Glacistel
633	683	A95-11	NCSCDv2	68.601	-149.351	65	4.17439	33.15	1.74	19.5	Permafrost	-999	FALSE	Gelisol	Histel	Fibristel
634	684	A95-21	NCSCDv2	70.2835	-148.893	82	4.40672	75.49	4.74	15.93	Permafrost	-999	FALSE	Gelisol	Histel	Sapristel
635	687	B8-01-01	NCSCDv2	71.2113	-156.529	80	4.38203	57.57			Permafrost	-999	TRUE	Gelisol	Histel	Hemistel
636	688	B10-05-01	NCSCDv2	71.2608	-156.731	46	3.82864	49.17			Permafrost	-999	TRUE	Gelisol	Histel	Histoturbel
637	689	T5	NCSCDv2	68.9565	-133.007	105	4.65396	66.92			Permafrost	-999	FALSE	Gelisol	Histel
638	690	IN-BG-1	NCSCDv2	68.3169	-133.433	378	5.93489	23.77	9.17	22.22	Permafrost	-999	TRUE	Gelisol	Histel
639	691	IN-BG-3	NCSCDv2	68.3169	-133.435	196	5.27811	85.13	3.2	26.6	Permafrost	-999	TRUE	Gelisol	Histel	Fibristel
640	692	NW-BG-08	NCSCDv2	65.2139	-127.018	219	5.38907	122.85	3.93	31.26	Permafrost	-999	FALSE	Gelisol	Histel	Hemistel
641	693	NW-BG-10	NCSCDv2	65.2122	-127.013	166	5.11199	152.59	5.9	25.86	Permafrost	-999	TRUE	Gelisol	Histel	Hemistel
642	694	Tav_T2	NCSCDv2	68.4667	20.9	195	5.273	126.12	6.83	18.47	Permafrost	-999	TRUE	Gelisol	Histel
643	696	Herschel_TSD	NCSCDv2	69.5709	139.013	75	4.31749	21.74	1.35	16.1	Permafrost	-999	TRUE	Gelisol	Histel
644	697	Lena_Delta_Nag6+20	NCSCDv2	72.8814	123.216	100	4.60517	92.7			Permafrost	-999	TRUE	Gelisol	Histel
645	698	Lyakhovsky_L21+50	NCSCDv2	73.33	141.29	100	4.60517	36.96			Permafrost	-999	TRUE	Gelisol	Histel
646	699	Oyogos-Yar_Oya-2	NCSCDv2	72.6753	143.599	225	5.4161	61.49	5.29	11.62	Permafrost	-999	TRUE	Gelisol	Histel
647	700	Yukon_coast_Komakuk_Kom-1	NCSCDv2	69.805	-140.797	230	5.43808	67.95	3.76	18.7	Permafrost	-999	TRUE	Gelisol	Histel
648	701	TFS09_16	NCSCDv2	68.555	-149.58	142	4.95583	16.63	6.48	16.46	Permafrost	-999	TRUE	Gelisol	Histel
649	703	TFS09_08	NCSCDv2	68.5544	-149.578	73	4.29046	59.86	3.5	17.1	Permafrost	-999	TRUE	Gelisol	Histel
650	704	TFS09_10	NCSCDv2	68.5548	-149.578	96	4.56435	72.74	4.29	16.96	Permafrost	-999	TRUE	Gelisol	Histel
651	705	WSL_N-1	NCSCDv2	63.1611	74.8233	242	5.48894	146.31			Permafrost	-999	TRUE	Gelisol	Histel
652	706	WSL_N-2	NCSCDv2	63.8806	75.023	61	4.11087	34.92			Permafrost	-999	TRUE	Gelisol	Histel
653	707	WSL_N-10	NCSCDv2	63.1406	76.5356	120	4.78749	86.77			Permafrost	-999	TRUE	Gelisol	Histel
654	708	WSL_N-15	NCSCDv2	63.6501	74.2693	212.5	5.35894	99.6			Permafrost	-999	TRUE	Gelisol	Histel
655	709	WSL_N-16	NCSCDv2	64.4962	75.5319	84	4.43082	45.1			Permafrost	-999	TRUE	Gelisol	Histel
656	710	WSL_N-17	NCSCDv2	64.072	74.9867	100	4.60517	81.56			Permafrost	-999	TRUE	Gelisol	Histel
657	711	WSL_N-18	NCSCDv2	62.8526	75.2173	71	4.26268	27.7			Permafrost	-999	TRUE	Gelisol	Histel
658	712	WSL_N-19	NCSCDv2	62.9579	74.2628	208.5	5.33994	114.5			Permafrost	-999	TRUE	Gelisol	Histel
659	713	WSL_E-101	NCSCDv2	66.4611	76.6791	240	5.48064	175.71			Permafrost	-999	TRUE	Gelisol	Histel
660	714	WSL_E-102	NCSCDv2	66.0411	76.5932	100	4.60517	99.19			Permafrost	-999	TRUE	Gelisol	Histel
661	715	WSL_E-103	NCSCDv2	66.7441	76.4845	237	5.46806	25.64			Permafrost	-999	TRUE	Gelisol	Histel
662	716	WSL_E-104	NCSCDv2	65.9725	77.9884	41	3.71357	49.1			Permafrost	-999	TRUE	Gelisol	Histel
663	717	WSL_E-105	NCSCDv2	65.9845	77.6104	48	3.8712	69.31			Permafrost	-999	TRUE	Gelisol	Histel
664	718	WSL_E-106	NCSCDv2	65.9984	77.3454	60	4.09434	63.68			Permafrost	-999	TRUE	Gelisol	Histel
665	719	WSL_E-107	NCSCDv2	66.0085	75.855	85	4.44265	76.8			Permafrost	-999	TRUE	Gelisol	Histel
666	720	WSL_E-108	NCSCDv2	65.8587	75.2898	151	5.01728	142.23			Permafrost	-999	TRUE	Gelisol	Histel
667	721	WSL_E-110	NCSCDv2	66.4698	76.9943	223	5.40717	27.79			Permafrost	-999	TRUE	Gelisol	Histel
668	722	WSL_E-111	NCSCDv2	66.1994	79.1379	413	6.02345	185.61			Permafrost	-999	FALSE	Gelisol	Histel
669	723	WSL_E-112	NCSCDv2	66.1993	79.1386	89.5	4.49424	83.5			Permafrost	-999	TRUE	Gelisol	Histel
670	724	WSL_E-113	NCSCDv2	66.4497	79.3234	327	5.78996	186.69			Permafrost	-999	TRUE	Gelisol	Histel
671	725	WSL_E-114	NCSCDv2	66.4416	76.3219	40	3.68888	26.24			Permafrost	-999	TRUE	Gelisol	Histel
672	726	WSL_E-115	NCSCDv2	67.8094	75.4346	97	4.57471	79.81			Permafrost	-999	TRUE	Gelisol	Histel
673	728	WSL_E-118	NCSCDv2	66.6017	77.4115	53	3.97029	67.75			Permafrost	-999	TRUE	Gelisol	Histel
674	729	WSL_E-119	NCSCDv2	65.4998	75.5025	312	5.743	232.33			Permafrost	-999	TRUE	Gelisol	Histel
675	730	WSL_E-120	NCSCDv2	65.6079	77.9605	76	4.33073	67.61			Permafrost	-999	TRUE	Gelisol	Histel
676	731	WSL_D-122	NCSCDv2	65.5831	73.0058	108	4.68213	19.97			Permafrost	-999	TRUE	Gelisol	Histel
677	732	WSL_D-123	NCSCDv2	64.4224	71.0309	118	4.77068	113.53			Permafrost	-999	TRUE	Gelisol	Histel
678	733	WSL_D-124	NCSCDv2	65.0842	72.9697	95	4.55388	91.13			Permafrost	-999	TRUE	Gelisol	Histel
679	734	WSL_D-125	NCSCDv2	64.5227	72.1616	231	5.44242	182.44			Permafrost	-999	TRUE	Gelisol	Histel
680	735	WSL_D-126	NCSCDv2	64.3323	71.2038	56	4.02535	92.35			Permafrost	-999	TRUE	Gelisol	Histel
681	736	WSL_D-127	NCSCDv2	64.3068	70.2948	228	5.42935	155.85			Permafrost	-999	TRUE	Gelisol	Histel
682	737	WSL_D-128	NCSCDv2	65.55	72.4631	210	5.34711	115.84			Permafrost	-999	TRUE	Gelisol	Histel
683	738	WSL_P-129	NCSCDv2	66.6085	73.7471	282	5.64191	22.62			Permafrost	-999	TRUE	Gelisol	Histel
684	739	WSL_P-130	NCSCDv2	66.8689	74.5306	70	4.2485	43.63			Permafrost	-999	TRUE	Gelisol	Histel
685	740	WSL_P-131	NCSCDv2	66.1664	73.9888	126	4.83628	95.6			Permafrost	-999	TRUE	Gelisol	Histel
686	741	WSL_P-132	NCSCDv2	66.4997	73.9488	81	4.39445	8.78			Permafrost	-999	TRUE	Gelisol	Histel
687	742	WSL_P-133	NCSCDv2	65.7933	74.3478	420	6.04025	247.18			Permafrost	-999	TRUE	Gelisol	Histel
688	743	WSL_G-134	NCSCDv2	64.4276	77.1779	72	4.27667	81.78			Permafrost	-999	TRUE	Gelisol	Histel
689	744	WSL_G-135	NCSCDv2	64.8307	77.6741	55	4.00733	11.23			Permafrost	-999	TRUE	Gelisol	Histel
690	745	WSL_G-136	NCSCDv2	64.1476	75.3611	166	5.11199	143.87			Permafrost	-999	TRUE	Gelisol	Histel
691	746	WSL_G-137	NCSCDv2	63.7504	75.7661	176	5.17048	13.57			Permafrost	-999	TRUE	Gelisol	Histel
692	747	WSL_G-138	NCSCDv2	64.5168	76.6731	142	4.95583	16.96			Permafrost	-999	TRUE	Gelisol	Histel
693	748	WSL_G-139	NCSCDv2	64.889	76.7304	74	4.30407	79.97			Permafrost	-999	TRUE	Gelisol	Histel
694	749	WSL_G-140	NCSCDv2	64.2709	79.5476	110	4.70048	129.13			Permafrost	-999	TRUE	Gelisol	Histel
695	750	WSL_G-141	NCSCDv2	64.6881	75.4017	63	4.14313	47.95			Permafrost	-999	TRUE	Gelisol	Histel
696	751	WSL_G-142	NCSCDv2	64.0898	78.5952	72	4.27667	94.1			Permafrost	-999	TRUE	Gelisol	Histel
697	752	WSL_G-142M	NCSCDv2	64.0898	78.5952	100	4.60517	51.24			Permafrost	-999	TRUE	Gelisol	Histel
698	753	SP T1-4	NCSCDv2	62.2402	129.584	331	5.80212	141.2			Permafrost	-999	TRUE	Gelisol	Histel
699	754	DP4	NCSCDv2	62.3833	-106.083	126	4.83628	91.28			Permafrost	-999	TRUE	Gelisol	Histel	Hemistel
700	755	96AK090003	NCSCDv2	64.8656	-147.854	40	3.68888	89.5			Permafrost	-999	TRUE	Gelisol	Histel
701	756	79AK170002	NCSCDv2	61.5833	-151.417	130	4.86753	192.65			Permafrost	-999	TRUE	Histosol	Saprist
702	758	93AK180005	NCSCDv2	66.5433	-164.098	60	4.09434	73.11			Permafrost	-999	TRUE	Gelisol	Histel
703	759	93AK180007	NCSCDv2	66.5639	-164.457	49	3.89182	52.65			Permafrost	-999	TRUE	Gelisol	Histel
704	760	99AK180003	NCSCDv2	64.8424	-163.694	68	4.21951	87.54			Permafrost	-999	TRUE	Gelisol	Histel
705	761	93AK185001	NCSCDv2	70.2811	-148.898	80	4.38203	17.31			Permafrost	-999	FALSE	Gelisol	Histel
706	762	93AK185009	NCSCDv2	67.4378	-150.145	95	4.55388	146.57			Permafrost	-999	FALSE	Gelisol	Histel
707	763	95AK185010	NCSCDv2	68.6108	-149.313	80	4.38203	1.3			Permafrost	-999	TRUE	Gelisol	Histel
708	765	S01AK-185-005	NCSCDv2	70.3764	-148.552	50	3.91202	7.8			Permafrost	-999	TRUE	Gelisol	Histel
709	766	S09AK290008	NCSCDv2	65.3561	-143.849	126	4.83628	23.1			Permafrost	-999	TRUE	Gelisol	Histel
710	767	ELR-BYI-A	Treat_etal_2015	73.1333	-80	210	5.34711	169.923			Permafrost	2004	TRUE	Gelisol	Histel
711	768	ELR-BYI-B	Treat_etal_2015	73.1333	-80	204	5.31812	136.148			Permafrost	2004	TRUE	Gelisol	Histel
712	769	ELR-BYI-HIC	Treat_etal_2015	73.1333	-80	230	5.43808	129.388			Permafrost	2006	TRUE	Gelisol	Histel
713	770	ELR-BYI-LOC	Treat_etal_2015	73.1333	-80	298	5.69709	154.113			Permafrost	2006	TRUE	Gelisol	Histel
714	771	OZS-SUG-01	Treat_etal_2015	62.2014	-75.6417	225	5.4161	7.99736			Permafrost	2014	TRUE	Gelisol	Histel
715	772	TAR-LOA-T5	Treat_etal_2015	68.57	-113.5	105	4.65396	59.4663	2.51279	23.6654	Permafrost	2010	TRUE	Gelisol	Histel
716	773	TAR-T28-A	Treat_etal_2015	61.3	-123.6	123	4.81218	59.8874	1.34194	57.9728	Permafrost	1975	TRUE	Gelisol	Histel
717	774	TAR-T35-A	Treat_etal_2015	63.3667	-123	257	5.54908	111.734	2.21766	5.74729	Permafrost	1975	TRUE	Gelisol	Histel
718	775	TAR-T35-B	Treat_etal_2015	63.3667	-123	170	5.1358	39.723	0.799984	49.6594	Permafrost	1975	TRUE	Gelisol	Histel
719	776	TAR-T36-C	Treat_etal_2015	61.9833	-119.817	280	5.63479	173.619	6.5597	26.4676	Permafrost	1975	TRUE	Gelisol	Histel
720	777	TAR-T36-D	Treat_etal_2015	61.9833	-119.817	185	5.22036	143.83	4.72891	3.41499	Pfthaw	1975	TRUE	Histosol
721	778	TAR-Y1-73	Treat_etal_2015	63.9833	-138.767	120	4.78749	37.2212	1.51267	35.4613	Permafrost	1973	TRUE	Gelisol	Histel
722	779	VAL-ORT-01	Treat_etal_2015	68.0333	54.1333	190	5.24702	77.8558			Permafrost	2003	TRUE	Gelisol	Histel
723	780	VAL-ORT-02	Treat_etal_2015	68.0333	54.1333	110	4.70048	65.3644			Permafrost	2003	TRUE	Gelisol	Histel
724	781	Curelom Cirque	MacDonald_etal	41.913	-113.357	656	6.48616				-999	-999	-999
725	784	Bull Brook Swamp	MacDonald_etal	42.667	-70.883	179	5.18739				-999	-999	-999
726	785	Deep Kettle Bog	MacDonald_etal	48.75	-122.117	2000	7.6009				-999	-999	-999
727	789	Pangborn Bog	MacDonald_etal	48.9833	-122.367	1000	6.90776				-999	-999	-999
728	793	Green Lake wetland	MacDonald_etal	43.0333	-75.9667	1074	6.97915				-999	-999	-999
729	794	Goldeye Lake Fen	MacDonald_etal	52.4583	-116.2	325	5.78383				-999	-999	-999
730	795	Arctic Bay	MacDonald_etal	73.05	-85.033	260	5.56068				-999	-999	-999
731	796	Rindge Bog	MacDonald_etal	42.75	-72.01	416	6.03069				-999	-999	-999
732	797	Ellinwood Bog	MacDonald_etal	42.65	-72.23	233	5.45104				-999	-999	-999
733	798	Aleza Lake bog_1_1	MacDonald_etal	54.0621	-122.049	165	5.10595				-999	-999	-999
734	802	Tasiusaq	MacDonald_etal	61.138	-45.562	87.5	4.47164				-999	-999	-999
735	803	Bracebridge Inlet	MacDonald_etal	75.647	-99.33	90	4.49981				-999	-999	-999
736	804	Slave Lake (CC-90)	MacDonald_etal	55.017	-114.15	400	5.99146				-999	-999	-999
737	805	Gypsumvil	MacDonald_etal	51.8	-98.5	239	5.47646				-999	-999	-999
738	806	La Ronge	MacDonald_etal	54.967	-105.3	270	5.59842				-999	-999	-999
739	807	Muskiki L	MacDonald_etal	52.833	-116.85	451	6.11147				-999	-999	-999
740	808	Ellsmere Island	MacDonald_etal	81.4	-76.467	200	5.29832				-999	-999	-999
741	809	Beauval	MacDonald_etal	54.683	-107.817	235	5.45959				-999	-999	-999
742	810	Buffalo Narrows	MacDonald_etal	55.933	-108.567	162	5.0876				-999	-999	-999
743	811	CC-7	MacDonald_etal	54.25	-107.9	232	5.44674				-999	-999	-999
744	812	CC-18	MacDonald_etal	54.5	-113.167	459	6.12905				-999	-999	-999
745	813	CC-27	MacDonald_etal	57.033	-115.133	267	5.58725				-999	-999	-999
746	814	CC-80	MacDonald_etal	59.1	-117.7	238	5.47227				-999	-999	-999
747	816	Herchmer (CC-50)	MacDonald_etal	57.383	-94.2	169	5.1299				-999	-999	-999
748	817	CC-85	MacDonald_etal	57.7	-112.367	140	4.94164				-999	-999	-999
749	818	CC-14	MacDonald_etal	53.95	-105.95	257	5.54908				-999	-999	-999
750	819	CC-62	MacDonald_etal	56.917	-98.55	511	6.23637				-999	-999	-999
751	820	QR-90-13	MacDonald_etal	56.2	-111.517	200	5.29832				-999	-999	-999
752	821	QR-90-9	MacDonald_etal	53.55	-113.5	274	5.61313				-999	-999	-999
753	822	Legend Lake (CC-76)	MacDonald_etal	57.433	-112.95	116	4.75359				-999	-999	-999
754	823	CC-44	MacDonald_etal	59.867	-104.2	199	5.2933				-999	-999	-999
755	824	QR-90-42	MacDonald_etal	53.67	-112.85	187	5.23111				-999	-999	-999
756	825	Birch Hills	MacDonald_etal	55.6667	-118.367	120	4.78749				-999	-999	-999
757	826	Elk Island_2	MacDonald_etal	53.5833	-113.833	425	6.05209				-999	-999	-999
758	827	QR-90-5	MacDonald_etal	55.05	-117	231	5.44242				-999	-999	-999
759	828	Mariana L	MacDonald_etal	55.9	-112.167	705	6.5582				-999	-999	-999
760	833	Marguerit	MacDonald_etal	54.633	-110.717	188	5.23644				-999	-999	-999
761	834	Zama 14	MacDonald_etal	59.117	-118.617	384	5.95064				-999	-999	-999
762	835	Rainbwo 18	MacDonald_etal	58.3	-119.283	190	5.24702				-999	-999	-999
763	836	Rainbow 19	MacDonald_etal	58.533	-119.133	197	5.2832				-999	-999	-999
764	839	Johnson River	MacDonald_etal	63.77	-144.52	310	5.73657				-999	-999	-999
765	841	Kvichak Peninsula	MacDonald_etal	58.64	-157.29	50	3.91202				-999	-999	-999
766	842	Nenana valley	MacDonald_etal	63.6583	-148.833	200	5.29832				-999	-999	-999
767	843	Expedition River	MacDonald_etal	79.4	-90.583	255	5.54126				-999	-999	-999
768	844	Secret Valley	MacDonald_etal	40.575	-120.263	134	4.89784				-999	-999	-999
769	847	Shelton site	MacDonald_etal	42.83	-82.33	60	4.09434				-999	-999	-999
770	848	Buckley Hollow	MacDonald_etal	46.3416	-69.0666	78	4.35671				-999	-999	-999
771	849	Schoodic Peninsula	MacDonald_etal	44.45	-68.125	64	4.15888				-999	-999	-999
772	852	Mud Creek	MacDonald_etal	68.4333	-156.467	340	5.82895				-999	-999	-999
773	853	Cobra Gulch_B	MacDonald_etal	68.433	-155.95	310	5.73657				-999	-999	-999
774	854	Gates Bog	MacDonald_etal	45.59	-84.6708	89	4.48864				-999	-999	-999
775	857	Taupawshas Bog	MacDonald_etal	41.276	-70.05	500	6.21461				-999	-999	-999
776	858	Blackwoods	MacDonald_etal	44.075	-68.6333	179.5	5.19018				-999	-999	-999
777	860	Vancouver Island	MacDonald_etal	49.12	-125.63	375	5.92693				-999	-999	-999
778	861	Mackenzie Delta	MacDonald_etal	69.15	-134.283	735	6.59987				-999	-999	-999
779	862	Glenn Gulch	MacDonald_etal	68.45	-155.636	600	6.39693				-999	-999	-999
780	863	Morley Fl	MacDonald_etal	51.067	-115.05	50	3.91202				-999	-999	-999
781	866	Cottonwood Bend	MacDonald_etal	69.717	-154.867	350	5.85793				-999	-999	-999
782	867	Pinto fen	MacDonald_etal	53.583	-118.017	385	5.95324				-999	-999	-999
783	868	Mirabel Bog_2	MacDonald_etal	45.38	-74.08	326	5.7869				-999	-999	-999
784	869	Mignan_Sainte_Genevieve_1	MacDonald_etal	50.217	-63.92	62	4.12713				-999	-999	-999
785	870	Large Tea Field	MacDonald_etal	45.12	-74.2	384	5.95064				-999	-999	-999
786	871	Skins Lake	MacDonald_etal	53.7833	-125.95	320	5.76832				-999	-999	-999
787	872	Watchtower W78-3	MacDonald_etal	52.85	-117.85	103	4.63473				-999	-999	-999
788	873	Petite Bog	MacDonald_etal	45.15	-63.933	345	5.84354				-999	-999	-999
789	874	Western Head	MacDonald_etal	43.683	-65.133	590	6.38012				-999	-999	-999
790	875	Foxley	MacDonald_etal	46.717	-64.033	110	4.70048				-999	-999	-999
791	876	Point Sapin	MacDonald_etal	46.983	-64.85	345	5.84354				-999	-999	-999
792	877	Lac a la Tortue	MacDonald_etal	46.533	-72.667	420	6.04025				-999	-999	-999
793	878	Yellow Lake	MacDonald_etal	48.9	-71.9	295	5.68698				-999	-999	-999
794	879	Despinassy Bog	MacDonald_etal	48.733	-77.733	150	5.01064				-999	-999	-999
795	880	Ilets-Jeremie Bog	MacDonald_etal	48.9	-68.817	375	5.92693				-999	-999	-999
796	881	Port Cartier Bog	MacDonald_etal	50.033	-66.933	270	5.59842				-999	-999	-999
797	882	Baker Bog	MacDonald_etal	49.133	-90.75	220	5.39363				-999	-999	-999
798	883	Norembego	MacDonald_etal	48.983	-80.7	325	5.78383				-999	-999	-999
799	884	Glory Hole	MacDonald_etal	40.1	-83.75	673	6.51175				-999	-999	-999
800	885	Hyde Park Site LP2A	MacDonald_etal	40.779	-73.8945	85	4.44265				-999	-999	-999
801	886	Lac des Ilets	MacDonald_etal	48.1972	-71.2427	202	5.30827				-999	-999	-999
802	887	Itkilik Valley	MacDonald_etal	68.39	-149.345	310	5.73657				-999	-999	-999
803	889	Le Parc	MacDonald_etal	47.8725	-69.48	395	5.97889				-999	-999	-999
804	890	Hiscock Site	MacDonald_etal	43.083	-78.083	82	4.40672				-999	-999	-999
805	891	Muskegon-5	MacDonald_etal	44.1788	-84.8423	145	4.97673				-999	-999	-999
806	892	Dollens site	MacDonald_etal	40.117	-85.617	95	4.55388				-999	-999	-999
807	893	Hemlock Carr	MacDonald_etal	45.5567	-73.1408	500	6.21461				-999	-999	-999
808	894	LG_3	MacDonald_etal	53.5667	-76.1333	375	5.92693				-999	-999	-999
809	896	Muskegon-15	MacDonald_etal	43.9372	-85.1714	75	4.31749				-999	-999	-999
810	897	Muskegon-14	MacDonald_etal	43.99	-85.0835	245	5.50126				-999	-999	-999
811	898	Muskegon-12	MacDonald_etal	44.0873	-84.9975	91	4.51086				-999	-999	-999
812	899	LG_2	MacDonald_etal	53.65	-77.7333	397	5.98394				-999	-999	-999
813	900	Blue Lake	MacDonald_etal	40.5	-114.037	240	5.48064				-999	-999	-999
814	901	Lac Le Caron_C	MacDonald_etal	52.2894	-75.8447	483	6.18002				-999	-999	-999
815	904	Muskeg Cirque	MacDonald_etal	58.7483	-137.743	200	5.29832				-999	-999	-999
816	905	MacDonald_NN_1	MacDonald_etal	70.3667	-149.783	40	3.68888				-999	-999	-999
817	906	Wingham Island_D	MacDonald_etal	59.998	-144.4	300	5.70378				-999	-999	-999
818	907	MacDonald_NN_2	MacDonald_etal	58.4146	-102.988	233	5.45104				-999	-999	-999
819	908	MacDonald_NN_3	MacDonald_etal	58.3191	-102.823	180	5.19296				-999	-999	-999
820	909	MacDonald_NN_4	MacDonald_etal	58.819	-102.472	100	4.60517				-999	-999	-999
821	910	Correr R	MacDonald_etal	48.2208	-100.508	487.5	6.18929				-999	-999	-999
822	912	OFL	MacDonald_etal	52.7781	-77.5136	207	5.33272				-999	-999	-999
823	913	W_55	MacDonald_etal	53.0188	-78.1701	140	4.94164				-999	-999	-999
824	914	BF	MacDonald_etal	52.7231	-78.6008	71.5	4.2697				-999	-999	-999
825	915	IB	MacDonald_etal	52.7317	-77.7716	187.5	5.23378				-999	-999	-999
826	916	VC2_76	MacDonald_etal	53.07	-77.7458	197	5.2832				-999	-999	-999
827	918	Biscay Bay	MacDonald_etal	46.745	-53.287	100	4.60517				-999	-999	-999
828	919	Deadmans Bay	MacDonald_etal	49.3333	-56.6833	48	3.8712				-999	-999	-999
829	920	Black Gum Swamp	MacDonald_etal	43.5	-72.2	250	5.52146				-999	-999	-999
830	923	Triangle Lake	MacDonald_etal	59.3	-138.98	120	4.78749				-999	-999	-999
831	925	Slate Mesa	MacDonald_etal	59.53	-139.17	85	4.44265				-999	-999	-999
832	927	Kenora Bog	MacDonald_etal	49.8	-94.45	450	6.10925				-999	-999	-999
833	930	Barber	MacDonald_etal	42.75	-92	218	5.3845				-999	-999	-999
834	931	Barton	MacDonald_etal	43	-95	414	6.02587				-999	-999	-999
835	932	Berning	MacDonald_etal	43.3	-95.2	188	5.23644				-999	-999	-999
836	933	Brayton	MacDonald_etal	42.8	-92	284	5.64897				-999	-999	-999
837	934	Evans	MacDonald_etal	42.95	-95.05	66	4.18965				-999	-999	-999
838	935	Excelsior	MacDonald_etal	43.39	-95.39	267	5.58725				-999	-999	-999
839	936	Kleve	MacDonald_etal	43.4	-95.7	117	4.76217				-999	-999	-999
840	937	Fen Valley	MacDonald_etal	42.97	-95	264	5.57595				-999	-999	-999
841	938	Rowley	MacDonald_etal	42.65	-91.65	104	4.64439				-999	-999	-999
842	939	Oldman	MacDonald_etal	51.0667	-84.5	446	6.10032				-999	-999	-999
843	940	South Bog	MacDonald_etal	49.167	-125.983	100	4.60517				-999	-999	-999
844	941	Albany River	MacDonald_etal	51.25	-83.6	264	5.57595				-999	-999	-999
845	942	Section 30B	MacDonald_etal	60.7908	-150.84	200	5.29832				-999	-999	-999
846	943	Blackbear Bog	MacDonald_etal	51.7167	-83.2333	223	5.40717				-999	-999	-999
847	945	Section 74	MacDonald_etal	59.5017	-151.511	200	5.29832				-999	-999	-999
848	946	Beardmore	MacDonald_etal	43	-92.5	185	5.22036				-999	-999	-999
849	947	Kinney-Lindstrom	MacDonald_etal	43.2	-93.2	96	4.56435				-999	-999	-999
850	948	Roose	MacDonald_etal	42.8	-92.55	173	5.15329				-999	-999	-999
851	949	Schulte	MacDonald_etal	42.7	-91.35	173	5.15329				-999	-999	-999
852	950	Schuman	MacDonald_etal	43.45	-92.4	206	5.32788				-999	-999	-999
853	951	White	MacDonald_etal	43.45	-94.85	343	5.83773				-999	-999	-999
854	952	Little Bonanza	MacDonald_etal	48.95	-54.7	380	5.94017				-999	-999	-999
855	953	Terra Nova	MacDonald_etal	48.6	-54.3	280	5.63479				-999	-999	-999
856	954	MacDonald_NN_5	MacDonald_etal	49.12	-58.42	340	5.82895				-999	-999	-999
857	955	Skole Bog	MacDonald_etal	58.5667	-137.45	357.5	5.87914				-999	-999	-999
858	956	Potato Canyon Bog	MacDonald_etal	39.5	-116.25	290	5.66988				-999	-999	-999
859	957	Frontenac_2	MacDonald_etal	45.9653	-71.1445	510	6.23441				-999	-999	-999
860	958	Lost Park	MacDonald_etal	39.292	-108.542	335	5.81413				-999	-999	-999
861	959	Nogamut	MacDonald_etal	61.05	-157.683	130	4.86753				-999	-999	-999
862	960	Sturgeon River	MacDonald_etal	48.3167	-94.2333	545	6.30079				-999	-999	-999
863	961	Ridge	MacDonald_etal	48.0833	-94.033	432	6.06843				-999	-999	-999
864	962	Gates Corner	MacDonald_etal	48.3167	-94.0167	241	5.4848				-999	-999	-999
865	963	Fairland	MacDonald_etal	48.3833	-94.0167	257	5.54908				-999	-999	-999
866	964	Sesi-bog SFC	MacDonald_etal	51.267	-83.3	166	5.11199				-999	-999	-999
867	966	Sesi-bog SWF	MacDonald_etal	51.233	-83.033	149	5.00395				-999	-999	-999
868	967	Ft Simpson area	MacDonald_etal	61.3552	-120.867	205	5.32301				-999	-999	-999
869	968	Point MacKenzie	MacDonald_etal	61.24	-149.967	180	5.19296				-999	-999	-999
870	969	Fire Island	MacDonald_etal	60.2	-150.2	180	5.19296				-999	-999	-999
871	970	MacDonald_NN_6	MacDonald_etal	47.115	-95.9322	187.5	5.23378				-999	-999	-999
872	972	MacDonald_NN_7	MacDonald_etal	47.2519	-95.2453	630	6.44572				-999	-999	-999
873	973	MacDonald_NN_8	MacDonald_etal	45.1711	-92.7622	235.5	5.46171				-999	-999	-999
874	975	Section 23	MacDonald_etal	60.5411	-151.178	230	5.43808				-999	-999	-999
875	976	Fairbanks	MacDonald_etal	65	-148	280	5.63479				-999	-999	-999
876	977	Lowder Creek Bog	MacDonald_etal	37.6	-112.9	527	6.2672				-999	-999	-999
877	978	Indian Prairie fen	MacDonald_etal	44.633	-122.575	725	6.58617				-999	-999	-999
878	979	MacDonald_NN_9	MacDonald_etal	45.3975	-93.1891	361.5	5.89026				-999	-999	-999
879	980	Dehbigh Fen	MacDonald_etal	48.2174	-100.509	720	6.57925				-999	-999	-999
880	981	MacDonald_NN_10	MacDonald_etal	69.8833	-142.267	150	5.01064				-999	-999	-999
881	982	MacDonald_NN_11	MacDonald_etal	69.95	-142.517	85	4.44265				-999	-999	-999
882	983	Godkin L	MacDonald_etal	50.7833	-127.883	235	5.45959				-999	-999	-999
883	984	Matheson Cr	MacDonald_etal	51.2167	-127.6	223	5.40717				-999	-999	-999
884	985	Campbell I	MacDonald_etal	52.1167	-128.2	397	5.98394				-999	-999	-999
885	986	Estevan Pt	MacDonald_etal	49.4167	-126.417	681	6.52356				-999	-999	-999
886	987	Tuck Inl, QCI	MacDonald_etal	54.4167	-130.35	320	5.76832				-999	-999	-999
887	988	Elbow Lake Peat	MacDonald_etal	46.1114	-85.4594	448	6.10479				-999	-999	-999
888	989	Gleason Bog	MacDonald_etal	45.567	-84.75	196	5.27811				-999	-999	-999
889	990	Cheepay Bog SFC_1	MacDonald_etal	51.383	-83.367	127	4.84419				-999	-999	-999
890	991	Wabassie Bog	MacDonald_etal	51.717	-83.6333	209	5.34233				-999	-999	-999
891	992	Allison Hr	MacDonald_etal	51.05	-127.5	520	6.25383				-999	-999	-999
892	993	Alton Bog	MacDonald_etal	45.008	-68.7	90	4.49981				-999	-999	-999
893	995	Dolomite L	MacDonald_etal	68.3167	-133.417	277	5.62402				-999	-999	-999
894	996	Great Lakes Pipeline_5	MacDonald_etal	46.1172	-85.5133	175	5.16479				-999	-999	-999
895	997	MacDonald_NN_12	MacDonald_etal	47.2475	-94.0094	170	5.1358				-999	-999	-999
896	998	North Black River	MacDonald_etal	48.5	-94.0167	377	5.93225				-999	-999	-999
897	999	Belec Lake INT	MacDonald_etal	51.617	-82.283	98	4.58497				-999	-999	-999
898	1001	Dome Creek Meadow	MacDonald_etal	40.025	-107.05	362	5.89164				-999	-999	-999
899	1003	MacDonald_NN_13	MacDonald_etal	47.1785	-92.7295	345	5.84354				-999	-999	-999
900	1004	MacDonald_NN_14	MacDonald_etal	48.43	-58.48	240	5.48064				-999	-999	-999
901	1005	MacDonald_NN_15	MacDonald_etal	48.63	-58.25	140	4.94164				-999	-999	-999
902	1006	Caribou Bog	MacDonald_etal	44.9264	-68.7542	138	4.92725				-999	-999	-999
903	1008	Pointe au Pere	MacDonald_etal	48.4253	-68.5275	125	4.82831				-999	-999	-999
904	1010	Vance Creek AH	MacDonald_etal	68.4083	-155.733	200	5.29832				-999	-999	-999
905	1011	Detour Lake	MacDonald_etal	49.993	-79.9	118	4.77068				-999	-999	-999
906	1012	Capricorn_4	MacDonald_etal	54.7083	-66.7833	95	4.55388				-999	-999	-999
907	1013	NASA_10	MacDonald_etal	54.8833	-66.6667	55	4.00733				-999	-999	-999
908	1014	NASA_11	MacDonald_etal	54.8833	-66.6667	105	4.65396				-999	-999	-999
909	1015	MacDonald_NN_17	MacDonald_etal	47.175	-94.0603	175	5.16479				-999	-999	-999
910	1016	MacDonald_NN_18	MacDonald_etal	44.9727	-93.328	629	6.44413				-999	-999	-999
911	1017	Big Reed Hollow	MacDonald_etal	46.23	-69.0666	59	4.07754				-999	-999	-999
912	1018	MacDonald_NN_19	MacDonald_etal	47.3579	-94.2617	830	6.72143				-999	-999	-999
913	1019	MacDonald_NN_20	MacDonald_etal	47.4167	-94.4122	700	6.55108				-999	-999	-999
914	1020	Eden L, QCI	MacDonald_etal	53.8858	-132.787	273	5.60947				-999	-999	-999
915	1021	Vancouver I	MacDonald_etal	48.8792	-123.516	355	5.87212				-999	-999	-999
916	1022	Finlayson I peatland	MacDonald_etal	54.5542	-130.479	372	5.91889				-999	-999	-999
917	1023	Qeen Charlotte Island	MacDonald_etal	53.6	-132.283	58	4.06044				-999	-999	-999
918	1024	Prince Rupert region	MacDonald_etal	54.125	-133.071	270	5.59842				-999	-999	-999
919	1025	Central Yukon	MacDonald_etal	63.47	-138.867	266	5.5835				-999	-999	-999
920	1027	Prince Rupert region	MacDonald_etal	54.0667	-130.525	250	5.52146				-999	-999	-999
921	1028	Prince Rupert region	MacDonald_etal	54.4542	-130.358	299	5.70044				-999	-999	-999
922	1029	Prince Rupert region	MacDonald_etal	53.8583	-132.817	205	5.32301				-999	-999	-999
923	1030	Kemptville area	MacDonald_etal	45.11	-75.4589	240	5.48064				-999	-999	-999
924	1031	North Coast	MacDonald_etal	54.6167	-130.4	392	5.97126				-999	-999	-999
925	1032	Qeen Charlotte Island_F9	MacDonald_etal	53.0667	-132.033	50	3.91202				-999	-999	-999
926	1033	Kanata area	MacDonald_etal	45.3928	-75.9292	158	5.06259				-999	-999	-999
927	1034	Bruce Pen	MacDonald_etal	44.775	-80.9727	94	4.54329				-999	-999	-999
928	1035	Hirsch Creek_2	MacDonald_etal	54.0833	-128.633	160	5.07517				-999	-999	-999
929	1036	240_2	MacDonald_etal	54.0833	-128.633	390	5.96615				-999	-999	-999
930	1037	Lonewolf Creek	MacDonald_etal	54.2333	-128.683	65	4.17439				-999	-999	-999
931	1038	Lakelse L_1	MacDonald_etal	54.379	-128.578	185	5.22036				-999	-999	-999
932	1039	White_1A	MacDonald_etal	54.388	-128.623	140	4.94164				-999	-999	-999
933	1040	Nalbeelah Creek_10	MacDonald_etal	54.08	-128.58	270	5.59842				-999	-999	-999
934	1041	Roque I	MacDonald_etal	44.5666	-67.525	113	4.72739				-999	-999	-999
935	1042	MacDonald_NN_21	MacDonald_etal	47.4662	-94.3227	480	6.17379				-999	-999	-999
936	1043	Tanana Flats	MacDonald_etal	64.7	-147.95	110	4.70048				-999	-999	-999
937	1044	MacDonald_NN_22	MacDonald_etal	47.5	-94.4776	225	5.4161				-999	-999	-999
938	1045	Littlejohn Lagoon	MacDonald_etal	55	-163.5	200	5.29832				-999	-999	-999
939	1048	MacDonald_NN_23	MacDonald_etal	47.3266	-94.5785	167.5	5.12098				-999	-999	-999
940	1049	MacDonald_NN_24	MacDonald_etal	47.0025	-94.0304	120	4.78749				-999	-999	-999
941	1050	Hazel Palsa	MacDonald_etal	54.517	-101.367	320	5.76832				-999	-999	-999
942	1051	Timiscaming	MacDonald_etal	48.2292	-79.9083	210	5.34711				-999	-999	-999
943	1054	Humberstone Bog	MacDonald_etal	42.95	-79.1	180	5.19296				-999	-999	-999
944	1055	Willoughby Bog	MacDonald_etal	42.95	-79.05	195	5.273				-999	-999	-999
945	1056	Wignell Drain Bog	MacDonald_etal	42.87	-79.18	322	5.77455				-999	-999	-999
946	1057	Elma III	MacDonald_etal	49.8833	-95.9	220	5.39363				-999	-999	-999
947	1058	Z-7	MacDonald_etal	66	-134	370	5.9135				-999	-999	-999
948	1059	Peat plat	MacDonald_etal	65.983	-135.05	372	5.91889				-999	-999	-999
949	1060	Jiggle Lake.	MacDonald_etal	67.6833	-132.083	195	5.273				-999	-999	-999
950	1061	Bear Bog	MacDonald_etal	47.18	-80.16	310	5.73657				-999	-999	-999
951	1062	Woodstock Bog.	MacDonald_etal	46.167	-67.483	320	5.76832				-999	-999	-999
952	1063	Birch Ridge Bog.	MacDonald_etal	46.3	-65.133	455	6.1203				-999	-999	-999
953	1064	North Renous Bog.	MacDonald_etal	46.87	-66.62	260	5.56068				-999	-999	-999
954	1065	Cape Race	MacDonald_etal	46.63	-53.1	158	5.06259				-999	-999	-999
955	1066	Warren Landing	MacDonald_etal	53.7	-97.917	140	4.94164				-999	-999	-999
956	1067	Quartz Creek	MacDonald_etal	63.6	-139.01	225	5.4161				-999	-999	-999
957	1068	No bottom Gulch	MacDonald_etal	63.7	-138.8	350	5.85793				-999	-999	-999
958	1069	Skookum Gulch	MacDonald_etal	63.7	-139.5	400	5.99146				-999	-999	-999
959	1071	Arc Site	MacDonald_etal	43.08	-78.08	324	5.78074				-999	-999	-999
960	1072	Blueberry Knoll Farm Pond	MacDonald_etal	42.85	-79.51	50	3.91202				-999	-999	-999
961	1073	Polygon	MacDonald_etal	69.2098	-138.269	300	5.70378				-999	-999	-999
962	1074	Athabaska_16	MacDonald_etal	55.1	-113.248	390	5.96615				-999	-999	-999
963	1075	Jan Lake	MacDonald_etal	54.88	-102.8	231	5.44242				-999	-999	-999
964	1076	North Knife Lake	MacDonald_etal	58.117	-97.03	129.5	4.86368				-999	-999	-999
965	1077	Dugas Bay Bog	MacDonald_etal	46.3053	-79.3825	185	5.22036				-999	-999	-999
966	1078	Polygon	MacDonald_etal	69.117	-132.933	318	5.76205				-999	-999	-999
967	1079	Chaisson	MacDonald_etal	47.7424	-64.6143	190	5.24702				-999	-999	-999
968	1080	Harris Lake Ridge Bog	MacDonald_etal	49.7333	-125.4	195	5.273				-999	-999	-999
969	1081	Inkerman	MacDonald_etal	47.6042	-64.85	150	5.01064				-999	-999	-999
970	1082	Amherst Island	MacDonald_etal	47.85	-62.167	225	5.4161				-999	-999	-999
971	1083	CC-40	MacDonald_etal	59.017	-118.783	120	4.78749				-999	-999	-999
972	1084	Zoltai_IV_13	MacDonald_etal	63.65	-95.8333	152	5.02388				-999	-999	-999
973	1087	Stoco Fen	MacDonald_etal	44.47	-77.23	205	5.32301				-999	-999	-999
974	1089	TC_1	MacDonald_etal	52.74	-118.4	75	4.31749				-999	-999	-999
975	1090	Mackenzie Delta	MacDonald_etal	69.08	-133.87	298	5.69709				-999	-999	-999
976	1091	Roseblade Lake	MacDonald_etal	61.1333	-97.1	138	4.92725				-999	-999	-999
977	1092	Ameto Lake	MacDonald_etal	61.6333	-97.2	177	5.17615				-999	-999	-999
978	1093	Kogtok River	MacDonald_etal	62.1167	-96.5333	204	5.31812				-999	-999	-999
979	1094	Melrose II	MacDonald_etal	44.23	-77.22	83	4.41884				-999	-999	-999
980	1095	Centreville	MacDonald_etal	44.38	-76.88	280	5.63479				-999	-999	-999
981	1096	Tamworth	MacDonald_etal	44.48	-77.97	85	4.44265				-999	-999	-999
982	1097	Loughborough Marsh	MacDonald_etal	44.42	-76.48	140	4.94164				-999	-999	-999
983	1098	Erinsville Station	MacDonald_etal	44.47	-77.03	130	4.86753				-999	-999	-999
984	1099	Brampton Esker	MacDonald_etal	43.72	-79.77	210	5.34711				-999	-999	-999
985	1100	Larder Lake	MacDonald_etal	48.1333	-79.8167	243	5.49306				-999	-999	-999
986	1101	Monroe Esker	MacDonald_etal	48.22	-79.01	800	6.68461				-999	-999	-999
987	1102	Larder Lake	MacDonald_etal	46.1667	-80.75	168	5.12396				-999	-999	-999
988	1103	Larder Lake	MacDonald_etal	48.1	-79.7167	175	5.16479				-999	-999	-999
989	1104	Wendigo Lake	MacDonald_etal	47.8667	-79.7667	132.5	4.88658				-999	-999	-999
990	1107	Maligne Pass	MacDonald_etal	52.8167	-117.417	50	3.91202				-999	-999	-999
991	1111	Edenhurst Bog	MacDonald_etal	44.75	-81.25	200	5.29832				-999	-999	-999
992	1113	Sackville	MacDonald_etal	45.95	-64.2	160	5.07517				-999	-999	-999
993	1115	Zoltai 95_4_3	MacDonald_etal	73.2667	-118.833	178	5.18178				-999	-999	-999
994	1117	St. Quentin Bog.	MacDonald_etal	47.45	-67.47	235	5.45959				-999	-999	-999
995	1118	Regent Street Bog.	MacDonald_etal	45.92	-66.67	620	6.42972				-999	-999	-999
996	1119	St. Andrews Bog.	MacDonald_etal	45.167	-66.642	490	6.19441				-999	-999	-999
997	1120	QR-90-1	MacDonald_etal	52.45	-115.2	337	5.82008				-999	-999	-999
998	1121	Bull Pasture Bog	MacDonald_etal	46.033	-66.333	460	6.13123				-999	-999	-999
999	1122	QR-90-2	MacDonald_etal	52.85	-116.467	357	5.87774				-999	-999	-999
1000	1123	QR-90-4	MacDonald_etal	53.33	-117.467	510	6.23441				-999	-999	-999
1001	1124	QR-90-6	MacDonald_etal	54.75	-115.867	554	6.31716				-999	-999	-999
1002	1125	QR-90-11	MacDonald_etal	54.967	-112	294	5.68358				-999	-999	-999
1003	1126	QR-90-10	MacDonald_etal	54.617	-112.15	241	5.4848				-999	-999	-999
1004	1127	QR-90-7	MacDonald_etal	56.183	-115.33	421	6.04263				-999	-999	-999
1005	1128	QR-90-8	MacDonald_etal	55.133	-114.017	229	5.43372				-999	-999	-999
1006	1129	Zoltai 88_4_22	MacDonald_etal	55.85	-115.15	296	5.69036				-999	-999	-999
1007	1131	St. Stephen Municipal Airport	MacDonald_etal	45.22	-64.24	150	5.01064				-999	-999	-999
1008	1132	Blindman Lake	MacDonald_etal	45.31	-65.97	180	5.19296				-999	-999	-999
1009	1135	Whithorn area	MacDonald_etal	53.467	-101.483	337	5.82008				-999	-999	-999
1010	1136	Grand Rapids	MacDonald_etal	53.3	-99.267	284	5.64897				-999	-999	-999
1011	1137	Atik	MacDonald_etal	54.3	-101.267	279	5.63121				-999	-999	-999
1012	1138	Katimik Lake	MacDonald_etal	52.9	-99.25	233	5.45104				-999	-999	-999
1013	1139	The Pas	MacDonald_etal	55.083	-101.6	334	5.81114				-999	-999	-999
1014	1140	Celery Lake	MacDonald_etal	54.5833	-101.95	355	5.87212				-999	-999	-999
1015	1141	# 821 site 37A	MacDonald_etal	54.467	-101.433	82	4.40672				-999	-999	-999
1016	1142	Cranbery Portage	MacDonald_etal	54.6	-101.433	214	5.36598				-999	-999	-999
1017	1143	Wekusko	MacDonald_etal	54.55	-99.783	360	5.8861				-999	-999	-999
1018	1144	Wiggle lake	MacDonald_etal	54.267	-99.15	243	5.49306				-999	-999	-999
1019	1145	Wabowden	MacDonald_etal	54.85	-98.5	338	5.82305				-999	-999	-999
1020	1146	Pt McNeill	MacDonald_etal	50.5667	-127.117	320	5.76832				-999	-999	-999
1021	1147	Halibut I	MacDonald_etal	48.6328	-123.188	485	6.18415				-999	-999	-999
1022	1148	Shawnigan L	MacDonald_etal	48.6636	-123.602	495.5	6.20557				-999	-999	-999
1023	1149	Clear Creek	MacDonald_etal	42.6	-80.5	232	5.44674				-999	-999	-999
1024	1150	Dundas Marsh	MacDonald_etal	43.294	-79.876	155	5.04343				-999	-999	-999
1025	1151	Beaver Creek	MacDonald_etal	57.667	-95.417	400	5.99146				-999	-999	-999
1026	1152	Maktak Fjord	MacDonald_etal	67	-65	100	4.60517				-999	-999	-999
1027	1153	SF_3	MacDonald_etal	53.825	-104.576	132	4.8828				-999	-999	-999
1028	1154	OBS_4	MacDonald_etal	53.9983	-105.113	164	5.09987				-999	-999	-999
1029	1155	Swanson Fen	MacDonald_etal	60.7892	-150.832	238	5.47227				-999	-999	-999
1030	1156	Camill_6	MacDonald_etal	55.4623	-98.1581	253.5	5.53536				-999	-999	-999
1031	1159	Sioux Nation Fen_S	MacDonald_etal	44.6858	-93.4389	300	5.70378				-999	-999	-999
1032	1160	Fen_Palsa_5	MacDonald_etal	55.9148	-98.4207	220	5.39363				-999	-999	-999			Hemistel
1033	1161	Atqasuk	MacDonald_etal	70.4667	-157.433	140	4.94164				-999	-999	-999
1034	1162	Passage Point	MacDonald_etal	51.855	-97.256	133	4.89035				-999	-999	-999
1035	1163	Limestone Bay	MacDonald_etal	53.832	-98.708	79	4.36945				-999	-999	-999
1036	1164	Fairbanks area	MacDonald_etal	65	-147	170	5.1358				-999	-999	-999
1037	1166	Grant Point	MacDonald_etal	55.15	-163.1	230	5.43808				-999	-999	-999
1038	1167	White Hills palsa	MacDonald_etal	69.489	-150.088	121.3	4.79827				-999	-999	-999
1039	1168	Doerfel Site	MacDonald_etal	42.5614	-78.7142	150	5.01064				-999	-999	-999
1040	1170	PER_02_1	MacDonald_etal	71.0667	-156.4	119	4.77912				-999	-999	-999
1041	1172	Lefthand Reservoir Site	MacDonald_etal	40.0667	-105.567	206	5.32788				-999	-999	-999
1042	1173	Umiakovia	MacDonald_etal	57.317	-62.35	215	5.37064				-999	-999	-999
1043	1174	Tyone Bluff	MacDonald_etal	63.7167	-147.183	40	3.68888				-999	-999	-999
1044	1175	Ruisseau Castor	MacDonald_etal	49.17	-66.33	666	6.50129				-999	-999	-999
1045	1176	Cummins Bog	MacDonald_etal	48.4	-89.35	235	5.45959				-999	-999	-999
1046	1179	Carter Site	MacDonald_etal	40.217	-84.233	228	5.42935				-999	-999	-999
1047	1180	Atigun River	MacDonald_etal	68	-149.5	650	6.47697				-999	-999	-999
1048	1181	Blacktail Pond	MacDonald_etal	44.958	-110.604	50	3.91202				-999	-999	-999
1049	1182	Helluva Lake Bog	MacDonald_etal	55.3	-67.58	48.5	3.88156				-999	-999	-999
1050	1183	Greenbush Lake Bog	MacDonald_etal	54.98	-67.23	200	5.29832				-999	-999	-999
1051	1184	Luther Bog	MacDonald_etal	43.908	-80.41	500	6.21461				-999	-999	-999
1052	1188	Colvert	MacDonald_etal	51.65	-128.083	900	6.80239				-999	-999	-999
1053	1189	Hidden Valley	MacDonald_etal	40.8	-105.75	240	5.48064				-999	-999	-999
1054	1194	Thule	MacDonald_etal	76.583	-68.95	66	4.18965				-999	-999	-999
1055	1195	Ivsugissok	MacDonald_etal	76.5	-68	55	4.00733				-999	-999	-999
1056	1196	Savigssivik	MacDonald_etal	76.033	-64.833	82	4.40672				-999	-999	-999
1057	1197	Ile d"orleans	MacDonald_etal	46.93	-71.93	320	5.76832				-999	-999	-999
1058	1198	Fort Chimo	MacDonald_etal	56	-67	84	4.43082				-999	-999	-999
1059	1200	Negri	MacDonald_etal	77.75	-70.5	100	4.60517				-999	-999	-999
1060	1201	Uvdle	MacDonald_etal	77.667	-69	200	5.29832				-999	-999	-999
1061	1204	Shishmaref	MacDonald_etal	66.25	-166.183	120	4.78749				-999	-999	-999
1062	1205	Teller	MacDonald_etal	65.2	-166.383	65	4.17439				-999	-999	-999
1063	1206	Kuparuk River	MacDonald_etal	70.3	-148.9	74	4.30407				-999	-999	-999
1064	1207	Cumberland	MacDonald_etal	66.125	-66.06	51	3.93183				-999	-999	-999
1065	1208	Clyde Cliffs	MacDonald_etal	70.5	-69	200	5.29832				-999	-999	-999
1066	1211	Idglolorssuit	MacDonald_etal	77.833	-70.3	82	4.40672				-999	-999	-999
1067	1212	Ita	MacDonald_etal	78.267	-72.567	52	3.95124				-999	-999	-999
1068	1213	St. Adelp	MacDonald_etal	46.733	-72.417	280	5.63479				-999	-999	-999
1069	1214	Alderdale	MacDonald_etal	46.05	-79.2	430	6.06379				-999	-999	-999
1070	1215	High Hill Bog	MacDonald_etal	46.9333	-81.9	315	5.75257				-999	-999	-999
1071	1216	Lavington	MacDonald_etal	50.236	-119.025	550	6.30992				-999	-999	-999
1072	1218	Oobloyah B	MacDonald_etal	80.9	-82.283	183	5.20949				-999	-999	-999
1073	1219	Kelly Lak	MacDonald_etal	65.483	-126.567	100	4.60517				-999	-999	-999
1074	1220	Clarenvil	MacDonald_etal	48.033	-53.8	310	5.73657				-999	-999	-999
1075	1221	Cookstown Bog	MacDonald_etal	44.2167	-79.6167	156	5.04986				-999	-999	-999
1076	1223	Rodd Cree	MacDonald_etal	50.093	-117.82	360	5.8861				-999	-999	-999
1077	1224	Rivier-de	MacDonald_etal	47.967	-69.425	250	5.52146				-999	-999	-999
1078	1225	Ballast B	MacDonald_etal	74.2166	-122.404	300	5.70378				-999	-999	-999
1079	1227	Ballycroy	MacDonald_etal	43.954	-79.872	235	5.45959				-999	-999	-999
1080	1229	Parsons L	MacDonald_etal	68.933	-133.633	550	6.30992				-999	-999	-999
1081	1230	Mt Revels	MacDonald_etal	51.074	-118.071	137	4.91998				-999	-999	-999
1082	1231	Castel Bay	MacDonald_etal	74.167	-120.083	240	5.48064				-999	-999	-999
1083	1232	Porcupine	MacDonald_etal	67.467	-139.9	124	4.82028				-999	-999	-999
1084	1234	Bonne Bay	MacDonald_etal	49.469	-57.962	135	4.90527				-999	-999	-999
1085	1235	Gill Lake	MacDonald_etal	65.467	-139.7	245	5.50126				-999	-999	-999
1086	1236	Tununuk	MacDonald_etal	69	-134.67	300	5.70378				-999	-999	-999
1087	1237	Cioetwon	MacDonald_etal	44.225	-80.054	730	6.59304				-999	-999	-999
1088	1238	North Wes	MacDonald_etal	53.967	-60.3	145	4.97673				-999	-999	-999
1089	1240	Big Swamp	MacDonald_etal	44.033	-77.233	275	5.61677				-999	-999	-999
1090	1241	Cartwrigh	MacDonald_etal	53.6874	-56.9884	325	5.78383				-999	-999	-999
1091	1242	North Wes	MacDonald_etal	53.717	-67.117	160	5.07517				-999	-999	-999
1092	1243	Robinsons	MacDonald_etal	48.2442	-58.7741	120	4.78749				-999	-999	-999
1093	1246	Saint-Ray	MacDonald_etal	46.892	-71.808	560	6.32794				-999	-999	-999
1094	1247	Beaver Lake	MacDonald_etal	45.5	-73.6	315	5.75257				-999	-999	-999
1095	1249	Peter/s R	MacDonald_etal	46.7749	-53.6131	180	5.19296				-999	-999	-999
1096	1250	Lac Monta	MacDonald_etal	47.908	-71.175	420	6.04025				-999	-999	-999
1097	1251	Oldman Cr	MacDonald_etal	51.482	-117.224	235	5.45959				-999	-999	-999
1098	1253	Mackenzie Valley	MacDonald_etal	64.333	-124.75	200	5.29832				-999	-999	-999
1099	1255	Pauline C	MacDonald_etal	69.6046	-139.009	400	5.99146				-999	-999	-999
1100	1256	Chase	MacDonald_etal	54.735	-119.725	86	4.45435				-999	-999	-999
1101	1257	New Liesk	MacDonald_etal	47.618	-79.756	310	5.73657				-999	-999	-999
1102	1259	Twin Lake	MacDonald_etal	68.367	-133.742	330	5.79909				-999	-999	-999
1103	1260	Mika Cree	MacDonald_etal	52.02	-118.558	325	5.78383				-999	-999	-999
1104	1261	Poste-de-	MacDonald_etal	55.31	-77.563	220	5.39363				-999	-999	-999
1105	1263	Michikamau Lake	MacDonald_etal	54	-62.99	280	5.63479				-999	-999	-999
1106	1264	Eskimo La	MacDonald_etal	69.1928	-132.49	232	5.44674				-999	-999	-999
1107	1265	Four Lake	MacDonald_etal	52.22	-127.77	600	6.39693				-999	-999	-999
1108	1266	Village B	MacDonald_etal	56.9891	-61.3968	68	4.21951				-999	-999	-999
1109	1267	Sherard R	MacDonald_etal	76.042	-108.708	40	3.68888				-999	-999	-999
1110	1268	Melville	MacDonald_etal	68.192	-106.283	93	4.5326				-999	-999	-999
1111	1269	Recluse L	MacDonald_etal	56.867	-95.783	180	5.19296				-999	-999	-999
1112	1270	Strathcon	MacDonald_etal	78.55	-82.33	275	5.61677				-999	-999	-999
1113	1271	Riviere-d	MacDonald_etal	47.8	-69.467	715	6.57228				-999	-999	-999
1114	1272	Chalk Riv	MacDonald_etal	46.05	-77.367	777	6.65544				-999	-999	-999
1115	1273	Port Radium A	MacDonald_etal	66.1	-117.967	117	4.76217				-999	-999	-999
1116	1274	Pingo	MacDonald_etal	69.07	-134.32	80	4.38203				-999	-999	-999
1117	1276	Dartmouth	MacDonald_etal	75.654	-99.3379	264	5.57595				-999	-999	-999
1118	1278	Whitefish Lake	MacDonald_etal	67.1333	-137.417	450	6.10925				-999	-999	-999
1119	1280	Sibbeston Lake	MacDonald_etal	61.83	-122.2	90	4.49981				-999	-999	-999
1120	1281	Thompson Landing	MacDonald_etal	63.0667	-110.792	159	5.0689				-999	-999	-999
1121	1282	Fort Simpson	MacDonald_etal	62.0667	-121.083	340	5.82895				-999	-999	-999
1122	1283	Arisatazabal Island	MacDonald_etal	52.8	-129.27	101.5	4.62006				-999	-999	-999
1123	1284	Kelowna	MacDonald_etal	49.933	-119.383	260	5.56068				-999	-999	-999
1124	1286	Scoresby	MacDonald_etal	75.8427	-98.0691	250	5.52146				-999	-999	-999
1125	1287	John Klondike Bog	MacDonald_etal	60.35	-123.65	50	3.91202				-999	-999	-999
1126	1288	Victoria	MacDonald_etal	72.61	-113.805	62	4.12713				-999	-999	-999
1127	1289	Miner Riv	MacDonald_etal	65.5	-140.117	108	4.68213				-999	-999	-999
1128	1290	Kiskitto	MacDonald_etal	54.6	-98.567	260	5.56068				-999	-999	-999
1129	1292	Harp Moun	MacDonald_etal	51.433	-119.85	425	6.05209				-999	-999	-999
1130	1293	Cape Monte Casino	MacDonald_etal	70.08	-128.4	100	4.60517				-999	-999	-999
1131	1294	Upper Mea	MacDonald_etal	51.517	-119.167	575	6.35437				-999	-999	-999
1132	1295	Opax Moun	MacDonald_etal	50.85	-120.5	540	6.29157				-999	-999	-999
1133	1296	Mt fadear	MacDonald_etal	51.1	-119.9	400	5.99146				-999	-999	-999
1134	1297	Eskimo Lake	MacDonald_etal	69.4167	-131.975	200	5.29832				-999	-999	-999
1135	1298	Johnson L	MacDonald_etal	51.167	-119.867	650	6.47697				-999	-999	-999
1136	1299	Ogden Mou	MacDonald_etal	55.867	-125.833	225	5.4161				-999	-999	-999
1137	1300	San Juan Ridge	MacDonald_etal	48.5333	-124.217	325	5.78383				-999	-999	-999
1138	1304	Germansen	MacDonald_etal	55.583	-124.917	180	5.19296				-999	-999	-999
1139	1305	Big Rivere	MacDonald_etal	73.52	-124.12	500	6.21461				-999	-999	-999
1140	1306	Omineca R	MacDonald_etal	55.783	-125.083	305	5.72031				-999	-999	-999
1141	1307	Little Codroy River	MacDonald_etal	47.7642	-59.3167	90	4.49981				-999	-999	-999
1142	1308	Lens Creek	MacDonald_etal	48.7167	-124.033	525	6.2634				-999	-999	-999
1143	1309	Harris Creek	MacDonald_etal	48.7167	-124.183	530	6.27288				-999	-999	-999
1144	1310	Prince Rupert I	MacDonald_etal	54.3	-130.337	250	5.52146				-999	-999	-999
1145	1311	Skeena River	MacDonald_etal	54.207	-129.975	250	5.52146				-999	-999	-999
1146	1313	Martin hi	MacDonald_etal	61.8	-122.217	200.7	5.30181				-999	-999	-999
1147	1314	Dahaddini River	MacDonald_etal	63.515	-124.29	227.5	5.42715				-999	-999	-999
1148	1315	Johnson R	MacDonald_etal	63.408	-124.117	146	4.98361				-999	-999	-999
1149	1316	Burnaby	MacDonald_etal	49.25	-122.93	373.5	5.92292				-999	-999	-999
1150	1317	Dissection River	MacDonald_etal	73.2833	-119.533	210	5.34711				-999	-999	-999
1151	1318	Muskox	MacDonald_etal	75.885	-120.38	200	5.29832				-999	-999	-999
1152	1319	Sibbeston	MacDonald_etal	61.75	-122.517	288	5.66296				-999	-999	-999
1153	1320	Cape Henr	MacDonald_etal	55	-82.33	124	4.82028				-999	-999	-999
1154	1321	Goodsir I	MacDonald_etal	75.632	-97.8039	130	4.86753				-999	-999	-999
1155	1322	Kelly Lake	MacDonald_etal	65.58	-126.325	68	4.21951				-999	-999	-999
1156	1323	N. Stewart Point	MacDonald_etal	72.5167	-119.267	130	4.86753				-999	-999	-999
1157	1324	Ste-Clothilde	MacDonald_etal	45.1	-73.65	170	5.1358				-999	-999	-999
1158	1325	Stanwell-	MacDonald_etal	72.967	-94.95	135	4.90527				-999	-999	-999
1159	1326	Hungry Cr	MacDonald_etal	65.575	-135.5	320	5.76832				-999	-999	-999
1160	1327	Poste-de-	MacDonald_etal	55.233	-77.67	175	5.16479				-999	-999	-999
1161	1328	Nordvesto N	MacDonald_etal	76.737	-73.217	258	5.55296				-999	-999	-999
1162	1330	Woon Rive	MacDonald_etal	74.172	-121.117	50	3.91202				-999	-999	-999
1163	1331	Horn Plateau	MacDonald_etal	61.95	-120.1	270	5.59842				-999	-999	-999
1164	1332	Nordvesto central	MacDonald_etal	76.725	-73.183	104	4.64439				-999	-999	-999
1165	1334	Hawly Lak	MacDonald_etal	54.567	-84.67	294	5.68358				-999	-999	-999
1166	1335	Elanor Lake	MacDonald_etal	75.3833	-94.7333	110	4.70048				-999	-999	-999
1167	1336	Moose Cre	MacDonald_etal	45.283	-75.046	340	5.82895				-999	-999	-999
1168	1337	St Benjamine	MacDonald_etal	46.32	-70.62	432.5	6.06958				-999	-999	-999
1169	1338	Caribou L	MacDonald_etal	45.619	-65.06	185	5.22036				-999	-999	-999
1170	1339	Intrepid Bay	MacDonald_etal	75.0833	-96.15	75	4.31749				-999	-999	-999
1171	1341	Deep Creek	MacDonald_etal	54.575	-128.643	100	4.60517				-999	-999	-999
1172	1342	Otter Creek	MacDonald_etal	49.88	-120.625	395	5.97889				-999	-999	-999
1173	1343	St Raphae	MacDonald_etal	47.7328	-64.7614	100	4.60517				-999	-999	-999
1174	1344	CC-36	MacDonald_etal	59.083	-96.75	426	6.05444				-999	-999	-999
1175	1345	Dome Bay	MacDonald_etal	78.45	-102.617	150	5.01064				-999	-999	-999
1176	1346	Cresswell	MacDonald_etal	72.875	-93.617	230	5.43808				-999	-999	-999
1177	1347	Old Crow	MacDonald_etal	68.2167	-140	100	4.60517				-999	-999	-999
1178	1348	Big River_2	MacDonald_etal	72.4833	-123.7	83	4.41884				-999	-999	-999
1179	1349	Burin Pen	MacDonald_etal	46.925	-55.974	100	4.60517				-999	-999	-999
1180	1350	Cape Nare	MacDonald_etal	75.6506	-119.223	170	5.1358				-999	-999	-999
1181	1351	Portage	MacDonald_etal	46.6736	-64.075	423	6.04737				-999	-999	-999
1182	1352	Despres Lake	MacDonald_etal	46.63	-65.57	151	5.01728				-999	-999	-999
1183	1354	Excelsior (CC-82)	MacDonald_etal	52.817	-118.67	105	4.65396				-999	-999	-999
1184	1355	Stewart Point	MacDonald_etal	72.2667	-119.717	100	4.60517				-999	-999	-999
1185	1356	Moorby Lake	MacDonald_etal	59.467	-101.2	254	5.53733				-999	-999	-999
1186	1357	Charlebois	MacDonald_etal	56.67	-94.083	240	5.48064				-999	-999	-999
1187	1359	Bernard River	MacDonald_etal	73.425	-123.7	400	5.99146				-999	-999	-999
1188	1360	Nova Scot	MacDonald_etal	46.75	-60.85	117	4.76217				-999	-999	-999
1189	1361	Georgetown	MacDonald_etal	46.2	-62.56	144.5	4.97328				-999	-999	-999
1190	1362	Chalmers Bog	MacDonald_etal	50.67	-114.55	650	6.47697				-999	-999	-999
1191	1363	Glacier C	MacDonald_etal	64.143	-138.542	186	5.22575				-999	-999	-999
1192	1364	Chapman L	MacDonald_etal	64.93	-138.33	390	5.96615				-999	-999	-999
1193	1365	Mackenzie	MacDonald_etal	66.533	-103.25	55	4.00733				-999	-999	-999
1194	1366	Park Forillon	MacDonald_etal	48.85	-64.32	330	5.79909				-999	-999	-999
1195	1367	Lac a Leonard	MacDonald_etal	49.21	-65.815	100	4.60517				-999	-999	-999
1196	1368	Nikomekl-Serpentine	MacDonald_etal	49.0967	-122.83	185	5.22036				-999	-999	-999
1197	1369	Chin Lake	MacDonald_etal	49.217	-80.633	240	5.48064				-999	-999	-999
1198	1370	Natla Riv	MacDonald_etal	63.017	-128.8	230	5.43808				-999	-999	-999
1199	1372	Attawapis	MacDonald_etal	53.117	-85.417	203	5.31321				-999	-999	-999
1200	1375	Upper Por	MacDonald_etal	66.945	-137.708	250	5.52146				-999	-999	-999
1201	1376	Eagle Riv	MacDonald_etal	67.097	-137.053	300	5.70378				-999	-999	-999
1202	1378	Nahanni R	MacDonald_etal	62.417	-128.45	300	5.70378				-999	-999	-999
1203	1379	Arrowsmit	MacDonald_etal	68.083	-90.15	200	5.29832				-999	-999	-999
1204	1380	McLean La	MacDonald_etal	58.267	-103.867	194	5.26786				-999	-999	-999
1205	1381	Volcano Creek	MacDonald_etal	61.12	-139.07	94	4.54329				-999	-999	-999
1206	1383	Blenkisop	MacDonald_etal	48.475	-123.358	475	6.16331				-999	-999	-999
1207	1384	Boothia P	MacDonald_etal	70.112	-93.55	132	4.8828				-999	-999	-999
1208	1385	Wrottesle	MacDonald_etal	71.067	-95.617	144	4.96981				-999	-999	-999
1209	1386	Roulier Moraine	MacDonald_etal	47.85	-79.02	280	5.63479				-999	-999	-999
1210	1388	Lac Lemay	MacDonald_etal	47.863	-78.197	540	6.29157				-999	-999	-999
1211	1389	Shangri-La Bog	MacDonald_etal	53.2667	-132.408	80	4.38203				-999	-999	-999
1212	1390	Willow Ri	MacDonald_etal	53.897	-122.295	300	5.70378				-999	-999	-999
1213	1391	Coppermine River	MacDonald_etal	67.59	-115.465	200	5.29832				-999	-999	-999
1214	1392	Horn Lake	MacDonald_etal	67.733	-136.05	210	5.34711				-999	-999	-999
1215	1393	Pelly Riv	MacDonald_etal	61.9	-131.133	200	5.29832				-999	-999	-999
1216	1394	Bay of Quinte	MacDonald_etal	44.0358	-77.0833	397	5.98394				-999	-999	-999
1217	1395	Lake Hazen	MacDonald_etal	81.82	-71.3	245	5.50126				-999	-999	-999
1218	1396	Howards's	MacDonald_etal	62.467	-129.2	110	4.70048				-999	-999	-999
1219	1397	Serendipity Lake	MacDonald_etal	54.025	-131.76	277.5	5.62582				-999	-999	-999
1220	1398	MacDonald_NN_25	MacDonald_etal	45.2	-66.375	180	5.19296				-999	-999	-999
1221	1399	Mould Bay	MacDonald_etal	76.2415	-119.377	300	5.70378				-999	-999	-999
1222	1401	Caribu Ri	MacDonald_etal	66.217	-135.183	132	4.8828				-999	-999	-999
1223	1402	Exmouth L	MacDonald_etal	65.117	-115.933	220	5.39363				-999	-999	-999
1224	1403	S Eskimo	MacDonald_etal	68.75	-133.267	218	5.3845				-999	-999	-999
1225	1404	Ellis Bog	MacDonald_etal	43.483	-80.945	232	5.44674				-999	-999	-999
1226	1405	Williscroft Creek	MacDonald_etal	61.08	-138.55	238	5.47227				-999	-999	-999
1227	1406	MacDonald	MacDonald_etal	81.4	-76.167	217	5.3799				-999	-999	-999
1228	1407	Mainland Pt	MacDonald_etal	70.123	-128.34	100	4.60517				-999	-999	-999
1229	1410	Argaunat	MacDonald_etal	54.036	-131.713	232	5.44674				-999	-999	-999
1230	1411	Geike Bog	MacDonald_etal	53.614	-132.008	260	5.56068				-999	-999	-999
1231	1412	Nesto Pen	MacDonald_etal	53.5637	-132.92	228	5.42935				-999	-999	-999
1232	1413	Drizzle Pit	MacDonald_etal	53.925	-132.992	110	4.70048				-999	-999	-999
1233	1414	Bloody Fall	MacDonald_etal	67.761	-115.348	300	5.70378				-999	-999	-999
1234	1416	Roop Lake	MacDonald_etal	63.8583	-135.652	210	5.34711				-999	-999	-999
1235	1419	King Poin	MacDonald_etal	69.083	-137.917	200	5.29832				-999	-999	-999
1236	1420	Fletcher	MacDonald_etal	58.162	-93.838	324	5.78074				-999	-999	-999
1237	1421	Kunghit Island 3	MacDonald_etal	52.105	-131.042	210	5.34711				-999	-999	-999
1238	1422	Sabine Pt	MacDonald_etal	69.0667	-137.8	500	6.21461				-999	-999	-999
1239	1424	Corkery C	MacDonald_etal	63.853	-135.638	490	6.19441				-999	-999	-999
1240	1425	St. Paul	MacDonald_etal	49.854	-57.828	100	4.60517				-999	-999	-999
1241	1427	Sachs har	MacDonald_etal	71.982	-125.12	400	5.99146				-999	-999	-999
1242	1428	Kesagami Lake	MacDonald_etal	50.3417	-80.2667	400	5.99146				-999	-999	-999
1243	1430	Grand Rap	MacDonald_etal	52.833	-99.133	152	5.02388				-999	-999	-999
1244	1431	East Blackstone River	MacDonald_etal	64.6	-138.333	170	5.1358				-999	-999	-999
1245	1433	Purchase Bay	MacDonald_etal	75.4667	-115.883	250	5.52146				-999	-999	-999
1246	1434	Cap aux Meules	MacDonald_etal	47.37	-61.88	280	5.63479				-999	-999	-999
1247	1435	Burns Lake	MacDonald_etal	70.9833	-110.067	800	6.68461				-999	-999	-999
1248	1438	Bluenose Lake	MacDonald_etal	68.62	-119.38	258	5.55296				-999	-999	-999
1249	1439	Mason River	MacDonald_etal	69.9	-128.483	240	5.48064				-999	-999	-999
1250	1441	Quicksand	MacDonald_etal	66.825	-116.35	100	4.60517				-999	-999	-999
1251	1442	Man Point	MacDonald_etal	49.4067	-53.932	200	5.29832				-999	-999	-999
1252	1443	Ile du Ha	MacDonald_etal	47.4207	-61.7931	250	5.52146				-999	-999	-999
1253	1445	Hadley Bay	MacDonald_etal	72.133	-109.108	80	4.38203				-999	-999	-999
1254	1446	Le Bassin	MacDonald_etal	47.225	-61.865	225	5.4161				-999	-999	-999
1255	1447	Pointe du	MacDonald_etal	47.223	-61.838	230	5.43808				-999	-999	-999
1256	1449	Harrowby Bog	MacDonald_etal	70.21	-127.55	100	4.60517				-999	-999	-999
1257	1451	Harrowby B	MacDonald_etal	70.15	-127.42	800	6.68461				-999	-999	-999
1258	1452	Harbour Breton	MacDonald_etal	47.51	-55.8267	50	3.91202				-999	-999	-999
1259	1453	Dempster	MacDonald_etal	64.6	-138.375	130	4.86753				-999	-999	-999
1260	1454	Kugmallit Bay	MacDonald_etal	69.4	-133.45	100	4.60517				-999	-999	-999
1261	1455	Nelson River	MacDonald_etal	71.26	-122.33	550	6.30992				-999	-999	-999
1262	1456	Grand Beach Point	MacDonald_etal	47.58	-55.51	150	5.01064				-999	-999	-999
1263	1457	Harbour Breton	MacDonald_etal	50.942	-56.945	60	4.09434				-999	-999	-999
1264	1458	Lac Matag	MacDonald_etal	49.831	-77.841	212.5	5.35894				-999	-999	-999
1265	1459	Two Guts Pond	MacDonald_etal	48.635	-58.67	200	5.29832				-999	-999	-999
1266	1460	Millerand wharf	MacDonald_etal	47.218	-61.975	128	4.85203				-999	-999	-999
1267	1461	Sandbanks Provincal Park	MacDonald_etal	47.6	-57.6533	48	3.8712				-999	-999	-999
1268	1462	Ile Boudreau	MacDonald_etal	47.55	-61.52	450	6.10925				-999	-999	-999
1269	1463	Kay Point	MacDonald_etal	69.292	-138.392	70	4.2485				-999	-999	-999
1270	1464	Le Petit Etang	MacDonald_etal	47.36	-61.95	480	6.17379				-999	-999	-999
1271	1465	Lac Soscu	MacDonald_etal	50.312	-77.621	195	5.273				-999	-999	-999
1272	1466	Lac VEber	MacDonald_etal	49.752	-79.019	165	5.10595				-999	-999	-999
1273	1467	Taschevea	MacDonald_etal	48.533	-78.654	155	5.04343				-999	-999	-999
1274	1468	Baddeck Bog	MacDonald_etal	46.115	-60.772	610	6.41346				-999	-999	-999
1275	1469	Coombs Cove	MacDonald_etal	47.4593	-55.6242	130	4.86753				-999	-999	-999
1276	1470	Villemont	MacDonald_etal	48.352	-78.352	410	6.01616				-999	-999	-999
1277	1471	Pound Cove	MacDonald_etal	49.175	-53.56	250	5.52146				-999	-999	-999
1278	1472	Lac des D	MacDonald_etal	49.136	-78.836	485	6.18415				-999	-999	-999
1279	1473	Grand Bea	MacDonald_etal	47.15	-55.483	80	4.38203				-999	-999	-999
1280	1474	St Shotts	MacDonald_etal	46.633	-53.583	142	4.95583				-999	-999	-999
1281	1475	Molonosa	MacDonald_etal	54.55	-105.533	120	4.78749				-999	-999	-999
1282	1476	Blanc-Sab	MacDonald_etal	51.483	-57.167	285	5.65249				-999	-999	-999
1283	1478	Quebec	MacDonald_etal	46.133	-70.283	130	4.86753				-999	-999	-999
1284	1480	North For	MacDonald_etal	64.567	-138.25	155	5.04343				-999	-999	-999
1285	1481	Goose Riv	MacDonald_etal	54.708	-116.008	410	6.01616				-999	-999	-999
1286	1482	Lac Dana	MacDonald_etal	50.9029	-77.3431	226	5.42054				-999	-999	-999
1287	1483	Rupert River	MacDonald_etal	51.36	-78.43	187	5.23111				-999	-999	-999
1288	1485	Cape Ray	MacDonald_etal	47.62	-59.3	75	4.31749				-999	-999	-999
1289	1486	Difficult Creek	MacDonald_etal	69.43	-139.38	60	4.09434				-999	-999	-999
1290	1487	Jesmond B	MacDonald_etal	51.083	-121.983	640	6.46147				-999	-999	-999
1291	1488	Eskimo Lake	MacDonald_etal	68.83	-133.43	200	5.29832				-999	-999	-999
1292	1489	Blind River Bog	MacDonald_etal	46.2167	-82.9333	390	5.96615				-999	-999	-999
1293	1490	Point Verde	MacDonald_etal	47.23	-54.07	128	4.85203				-999	-999	-999
1294	1493	Pine Point	MacDonald_etal	60.79	-114.6	95	4.55388				-999	-999	-999
1295	1494	Hornaday Lake	MacDonald_etal	68.75	-120.65	117	4.76217				-999	-999	-999
1296	1495	Thibaudeau	MacDonald_etal	57.075	-94.158	160	5.07517				-999	-999	-999
1297	1496	Lost Moose	MacDonald_etal	57.565	-94.317	135	4.90527				-999	-999	-999
1298	1498	Bradshaw	MacDonald_etal	57.697	-95.9	350	5.85793				-999	-999	-999
1299	1499	Tom Roses Pond	MacDonald_etal	51.089	-55.914	200	5.29832				-999	-999	-999
1300	1500	Silcox	MacDonald_etal	57.167	-94.237	70	4.2485				-999	-999	-999
1301	1502	Marsh Hea	MacDonald_etal	54.167	-116.908	310	5.73657				-999	-999	-999
1302	1503	Veilleux	MacDonald_etal	46.267	-70.467	250	5.52146				-999	-999	-999
1303	1505	Lake Matagami	MacDonald_etal	49.88	-77.75	100	4.60517				-999	-999	-999
1304	1506	Harricana	MacDonald_etal	49.692	-78.3	400	5.99146				-999	-999	-999
1305	1507	La Haye Point	MacDonald_etal	46.9	-53.617	175	5.16479				-999	-999	-999
1306	1508	Riviere Tourbe	MacDonald_etal	62.167	-75.8	240	5.48064				-999	-999	-999
1307	1511	Sundown	MacDonald_etal	47.0333	-54.1167	250	5.52146				-999	-999	-999
1308	1513	Inukjuak	MacDonald_etal	57.65	-75.65	220	5.39363				-999	-999	-999
1309	1515	Berendon Glacier	MacDonald_etal	56.2417	-130.052	90	4.49981				-999	-999	-999
1310	1516	Ragged Harbor	MacDonald_etal	49.4	-54.05	150	5.01064				-999	-999	-999
1311	1517	Ladle Cove	MacDonald_etal	49.42	-54.07	100	4.60517				-999	-999	-999
1312	1520	Charlse Island	MacDonald_etal	62.622	-74.275	40	3.68888				-999	-999	-999
1313	1521	Ramea Is	MacDonald_etal	47.528	-57.383	194	5.26786				-999	-999	-999
1314	1522	Fort St James	MacDonald_etal	54.327	-124.268	412	6.02102				-999	-999	-999
1315	1524	Carretons Pond palsa	MacDonald_etal	55.975	-76.3833	123	4.81218				-999	-999	-999
1316	1525	Antoine Lake	MacDonald_etal	61.717	-121.75	463	6.13773				-999	-999	-999
1317	1526	Bulmer Lake	MacDonald_etal	62.717	-121.1	463	6.13773				-999	-999	-999
1318	1527	Niggerhea	MacDonald_etal	62.292	-140.583	373	5.92158				-999	-999	-999
1319	1528	Providence Mt	MacDonald_etal	75.673	-91.879	70	4.2485				-999	-999	-999
1320	1529	Cowles Lake	MacDonald_etal	65.97	-113.28	70	4.2485				-999	-999	-999
1321	1530	Skunk Lake	MacDonald_etal	55.419	-124.101	316	5.75574				-999	-999	-999
1322	1531	Malbaie Bog_2	MacDonald_etal	47.5994	-70.974	240	5.48064				-999	-999	-999
1323	1532	Minago River	MacDonald_etal	54.069	-99.582	75	4.31749				-999	-999	-999
1324	1533	Cormorant Lake	MacDonald_etal	54.164	-100.652	180	5.19296				-999	-999	-999
1325	1534	Nautley River	MacDonald_etal	54.142	-124.59	290	5.66988				-999	-999	-999
1326	1536	Jackfish Creek	MacDonald_etal	55.707	-124.553	230	5.43808				-999	-999	-999
1327	1537	Magpie River	MacDonald_etal	48.05	-84.75	620	6.42972				-999	-999	-999
1328	1538	Hargrave Lake	MacDonald_etal	54.411	-99.612	370	5.9135				-999	-999	-999
1329	1539	Suschua Creek	MacDonald_etal	55.124	-124.216	167	5.11799				-999	-999	-999
1330	1540	Francois Lake	MacDonald_etal	54.042	-125.031	173	5.15329				-999	-999	-999
1331	1541	Burns Lake	MacDonald_etal	54.303	-125.435	165	5.10595				-999	-999	-999
1332	1542	Cripple Lake	MacDonald_etal	54.917	-124.156	115	4.74493				-999	-999	-999
1333	1543	Karena Lake	MacDonald_etal	54.429	-124.627	115	4.74493				-999	-999	-999
1334	1544	La Petite riviere de la Baleine	MacDonald_etal	56.008	-76.663	70	4.2485				-999	-999	-999
1335	1545	Aurora Bog	MacDonald_etal	43.9736	-79.4	229	5.43372				-999	-999	-999
1336	1546	Wigle Lake	MacDonald_etal	54.2	-99.167	223	5.40717				-999	-999	-999
1337	1547	Fort Simpson-2	MacDonald_etal	61.807	-121.348	79.5	4.37576				-999	-999	-999
1338	1549	Napaaktoktok	MacDonald_etal	67.7215	-114.828	400	5.99146				-999	-999	-999
1339	1551	Lawn, Burin Peninsula	MacDonald_etal	46.943	-55.545	91	4.51086				-999	-999	-999
1340	1552	Martin River 180	MacDonald_etal	61.856	-121.51	258	5.55296				-999	-999	-999
1341	1553	Wrigley Ferry	MacDonald_etal	62.278	-122.606	216	5.37528				-999	-999	-999
1342	1554	Willow River	MacDonald_etal	62.786	-123.121	161	5.0814				-999	-999	-999
1343	1555	Lamaline Harbour, Burin Peninsula	MacDonald_etal	46.87	-55.787	100	4.60517				-999	-999	-999
1344	1556	Little Lawn Harbour	MacDonald_etal	46.933	-55.478	74	4.30407				-999	-999	-999
1345	1557	Rainbow Lake-1	MacDonald_etal	58.292	-119.367	118	4.77068				-999	-999	-999
1346	1558	Three Day Lake	MacDonald_etal	65.16	-126.999	264	5.57595				-999	-999	-999
1347	1559	Km 184 bog	MacDonald_etal	67.796	-133.765	65	4.17439				-999	-999	-999
1348	1560	Grafe River	MacDonald_etal	65.105	-127.529	260	5.56068				-999	-999	-999
1349	1561	Valcourt	MacDonald_etal	45.53	-72.35	310	5.73657				-999	-999	-999
1350	1562	Villebois	MacDonald_etal	49.053	-79.142	410	6.01616				-999	-999	-999
1351	1563	Casa Berardi	MacDonald_etal	49.64	-79.302	137	4.91998				-999	-999	-999
1352	1564	Squirrel R	MacDonald_etal	50.066	-83.879	277.5	5.62582				-999	-999	-999
1353	1566	Alfred Bog	MacDonald_etal	45.4833	-74.8333	200	5.29832				-999	-999	-999
1354	1567	LG1	MacDonald_etal	53.6744	-78.205	287.5	5.66122				-999	-999	-999
1355	1568	Committee B	MacDonald_etal	67.789	-88.4232	45	3.80666				-999	-999	-999
1356	1570	Kazabazua	MacDonald_etal	45.95	-76.07	900	6.80239				-999	-999	-999
1357	1571	Mer Bleue Bog	MacDonald_etal	45.4114	-75.5172	486	6.18621				-999	-999	-999
1358	1572	Pearl Is	MacDonald_etal	44.3833	-64.05	90	4.49981				-999	-999	-999
1359	1573	Little Lo	MacDonald_etal	50	-82.2	155	5.04343				-999	-999	-999
1360	1574	Leviathan	MacDonald_etal	49.95	-116.854	190	5.24702				-999	-999	-999
1361	1575	Hunker Cr	MacDonald_etal	64.017	-139.1	620	6.42972				-999	-999	-999
1362	1576	Goose Cre	MacDonald_etal	54.375	-115.1	180	5.19296				-999	-999	-999
1363	1577	East Baltic	MacDonald_etal	46.633	-63.9	578	6.35957				-999	-999	-999
1364	1578	Generc Ri	MacDonald_etal	61.708	-140.633	100	4.60517				-999	-999	-999
1365	1579	Val St. G	MacDonald_etal	49.017	-79.083	300	5.70378				-999	-999	-999
1366	1580	Northfield	MacDonald_etal	45.133	-74.933	485	6.18415				-999	-999	-999
1367	1582	Albany Fo	MacDonald_etal	51.383	-84.517	412	6.02102				-999	-999	-999
1368	1583	Sheep Lak	MacDonald_etal	49.245	-117.814	330	5.79909				-999	-999	-999
1369	1584	Nungesser L	MacDonald_etal	51.43	-93.72	427	6.05678				-999	-999	-999
1370	1585	Bear Vall	MacDonald_etal	50.25	-118.783	400	5.99146				-999	-999	-999
1371	1586	Lusk Lake	MacDonald_etal	50.608	-118.725	560	6.32794				-999	-999	-999
1372	1588	Moraine Bog	MacDonald_etal	51.33	-124.929	285	5.65249				-999	-999	-999
1373	1589	Three val	MacDonald_etal	50.917	-118.467	315	5.75257				-999	-999	-999
1374	1590	Peel River	MacDonald_etal	65.87	-135.13	198	5.28827				-999	-999	-999
1375	1591	Dempster Highway	MacDonald_etal	65.0833	-138.5	331	5.80212				-999	-999	-999
1376	1592	Halfway Run bog	MacDonald_etal	40.99	-77.16	250	5.52146				-999	-999	-999
1377	1593	Locality AC	MacDonald_etal	60.7969	-149.217	180	5.19296				-999	-999	-999
1378	1594	BPA3_2C	MacDonald_etal	70.1097	-148.633	70	4.2485				-999	-999	-999
1379	1595	SK_34	MacDonald_etal	60.3931	-151.25	360	5.8861				-999	-999	-999
1380	1596	C_51	MacDonald_etal	61.8347	-149.977	450	6.10925				-999	-999	-999
1381	1598	MMD1_7A	MacDonald_etal	69.7608	-144.366	170	5.1358				-999	-999	-999
1382	1599	Byron-Bergen Swamp-2	MacDonald_etal	43.0958	-78.0058	510	6.23441				-999	-999	-999
1383	1600	Saddle Section II	MacDonald_etal	73.035	-85.067	440	6.08677				-999	-999	-999
1384	1603	Section 2	MacDonald_etal	61.696	-149.251	150	5.01064				-999	-999	-999
1385	1605	Goose Bay KA4	MacDonald_etal	61.3903	-149.869	101	4.61512				-999	-999	-999
1386	1606	Palmer Hay Flats	MacDonald_etal	61.5277	-149.449	152	5.02388				-999	-999	-999
1387	1607	Foraker River	MacDonald_etal	63.37	-151.85	130	4.86753				-999	-999	-999
1388	1608	Section 45	MacDonald_etal	60.475	-151.277	50	3.91202				-999	-999	-999
1389	1609	Portage Marsh	MacDonald_etal	41.576	-87.2225	200	5.29832				-999	-999	-999
1390	1610	Coppermine Saddleback	MacDonald_etal	67.8333	-115.317	115	4.74493				-999	-999	-999
1391	1611	Section 56	MacDonald_etal	60.3392	-151.227	310	5.73657				-999	-999	-999
1392	1612	Section 6	MacDonald_etal	60.98	-150.303	770	6.64639				-999	-999	-999
1393	1613	Paul Roderick pit	MacDonald_etal	59.767	-151.817	260	5.56068				-999	-999	-999
1394	1615	Kerr Lake Bog_1	MacDonald_etal	46.2443	-89.2763	276	5.6204				-999	-999	-999
1395	1616	Glimmerglass peatland	MacDonald_etal	46.2	-89.3166	148	4.99721				-999	-999	-999
1396	1621	Umnak Island	MacDonald_etal	52.5	-169	195	5.273				-999	-999	-999
1397	1622	Angle Cr	MacDonald_etal	58.25	-155.417	230	5.43808				-999	-999	-999
1398	1624	Cache One Lake	MacDonald_etal	69.311	-147.442	200	5.29832				-999	-999	-999
1399	1627	Temple Lake Bog	MacDonald_etal	42.667	-109.25	168	5.12396				-999	-999	-999
1400	1629	Moraine Cr	MacDonald_etal	58.3667	-155.333	165	5.10595				-999	-999	-999
1401	1630	Snowbird Bog	MacDonald_etal	40.57	-111.75	420	6.04025				-999	-999	-999
1402	1631	Quinault River	MacDonald_etal	47.4	-124	115	4.74493				-999	-999	-999
1403	1632	Vancouver	MacDonald_etal	49.0424	-125.611	150	5.01064				-999	-999	-999
1404	1634	Attu Island	MacDonald_etal	52.92	-172.5	208	5.33754				-999	-999	-999
1405	1635	Myrtle Lake Agassiz	MacDonald_etal	48.083	-93.5	760	6.63332				-999	-999	-999
1406	1636	Portage Cr	MacDonald_etal	47.425	-64.91	200	5.29832				-999	-999	-999
1407	1638	Brooks Range	MacDonald_etal	68.6	-149.5	70	4.2485				-999	-999	-999
1408	1640	Ile Nue de Mingan	MacDonald_etal	50.216	-64.125	104	4.64439				-999	-999	-999
1409	1641	Weary Bog	MacDonald_etal	50.392	-114.933	330	5.79909				-999	-999	-999
1410	1643	Milne Point	MacDonald_etal	70.5167	-149.433	170	5.1358				-999	-999	-999
1411	1644	Pingok Island	MacDonald_etal	70.55	-149.4	160	5.07517				-999	-999	-999
1412	1647	Trout L Bog	MacDonald_etal	46.21	-85.0216	105	4.65396				-999	-999	-999
1413	1648	Hebron Lake Bog	MacDonald_etal	58.2	-63.07	45	3.80666				-999	-999	-999
1414	1649	Putuligayuk River	MacDonald_etal	70.27	-148.6	65	4.17439				-999	-999	-999
1415	1650	Horton Ri	MacDonald_etal	69.917	-126.917	300	5.70378				-999	-999	-999
1416	1651	Keystone Ironbog	MacDonald_etal	38.8708	-107.042	200	5.29832				-999	-999	-999
1417	1652	Atka Island	MacDonald_etal	52	-175	230	5.43808				-999	-999	-999
1418	1654	Mile 163_3	MacDonald_etal	67.1	-150.333	185	5.22036				-999	-999	-999
1419	1655	Meadowdale Bog	MacDonald_etal	42.63	-73.8	610	6.41346				-999	-999	-999
1420	1656	MacDonald_NN_26	MacDonald_etal	39.1167	-79.5833	225	5.4161				-999	-999	-999
1421	1658	Barter Island	MacDonald_etal	70.13	-143.667	70	4.2485				-999	-999	-999
1422	1659	Niguanak Uplands	MacDonald_etal	69.833	-142.75	88	4.47734				-999	-999	-999
1423	1661	Lefhand Reservois	MacDonald_etal	40.4167	-105.783	54	3.98898				-999	-999	-999
1424	1662	Imnavait Creek	MacDonald_etal	68.67	-149.33	160	5.07517				-999	-999	-999
1425	1663	Bristol Fen	MacDonald_etal	41.7	-85.8	140	4.94164				-999	-999	-999
1426	1664	Belmont Bog	MacDonald_etal	42.25	-77.9167	350	5.85793				-999	-999	-999
1427	1665	Kap York	MacDonald_etal	75.7917	-66.7483	90	4.49981				-999	-999	-999
1428	1666	Big Heath	MacDonald_etal	44.2333	-68.3167	652	6.48004				-999	-999	-999
1429	1667	Point Escumionac-I	MacDonald_etal	47.07	-65.83	510	6.23441				-999	-999	-999
1430	1671	McClintock	MacDonald_etal	57.833	-94.2	110	4.70048				-999	-999	-999
1431	1672	Diana Lake I9	MacDonald_etal	54.15	-130.25	172	5.14749				-999	-999	-999
1432	1673	Ramsay L bog	MacDonald_etal	45.9833	-86.75	93	4.5326				-999	-999	-999
1433	1675	EL1	MacDonald_etal	60.833	-101.55	186	5.22575				-999	-999	-999
1434	1676	Courtenay	MacDonald_etal	49.642	-125.003	650	6.47697				-999	-999	-999
1435	1677	Iris Stat	MacDonald_etal	45.983	-62.708	155	5.04343				-999	-999	-999
1436	1678	Guyer Lak	MacDonald_etal	53.583	-74.683	147	4.99043				-999	-999	-999
1437	1679	Masik River	MacDonald_etal	71.58	-123.57	610	6.41346				-999	-999	-999
1438	1680	Kellet Ri	MacDonald_etal	71.933	-123.233	248	5.51343				-999	-999	-999
1439	1681	Galt	MacDonald_etal	43.417	-80.183	305	5.72031				-999	-999	-999
1440	1682	Manitouli	MacDonald_etal	45.933	-82.008	198	5.28827				-999	-999	-999
1441	1683	Whitbourn	MacDonald_etal	47.425	-53.533	500	6.21461				-999	-999	-999
1442	1684	Colo Bog	MacDonald_etal	42.02	-93.25	490	6.19441				-999	-999	-999
1443	1686	LAM Road Cut I	MacDonald_etal	52	-55.5	175	5.16479				-999	-999	-999
1444	1687	John River_3	MacDonald_etal	67.825	-152.33	140	4.94164				-999	-999	-999
1445	1690	MacDonald_NN_27	MacDonald_etal	46.7917	-71.3333	174	5.15906				-999	-999	-999
1446	1692	GGU 215942	MacDonald_etal	67.15	-53.533	95	4.55388				-999	-999	-999
1447	1693	MacDonald_NN_28	MacDonald_etal	68.483	-149	450	6.10925				-999	-999	-999
1448	1695	Harrison Bay	MacDonald_etal	70.5	-151.9	85	4.44265				-999	-999	-999
1449	1697	Judy Creek	MacDonald_etal	69.7	-152.5	61	4.11087				-999	-999	-999
1450	1699	Julius bog	MacDonald_etal	49.996	-96.149	240	5.48064				-999	-999	-999
1451	1701	Fourth of July Cr	MacDonald_etal	40.01	-105.672	90	4.49981				-999	-999	-999
1452	1702	Manker Creek_AA	MacDonald_etal	61.65	-145.6	150	5.01064				-999	-999	-999
1453	1703	Zapadini Bog	MacDonald_etal	57.4	-169.65	115	4.74493				-999	-999	-999
1454	1704	Kurupa Lake	MacDonald_etal	68.3367	-154.583	640	6.46147				-999	-999	-999
1455	1705	Etivluk River	MacDonald_etal	68.5483	-155.382	370	5.9135				-999	-999	-999
1456	1706	Walker Lake	MacDonald_etal	67.225	-154.567	205	5.32301				-999	-999	-999
1457	1707	McLeod Point	MacDonald_etal	71	-152.5	250	5.52146				-999	-999	-999
1458	1711	Epiguruk	MacDonald_etal	67.08	-158.17	100	4.60517				-999	-999	-999
1459	1713	Arctic Bay	MacDonald_etal	73.03	-85.183	500	6.21461				-999	-999	-999
1460	1714	Saint Flavien	MacDonald_etal	46.583	-71.6	95	4.55388				-999	-999	-999
1461	1716	McCulloch Bog	MacDonald_etal	42.92	-93.72	600	6.39693				-999	-999	-999
1462	1717	Kelly Lake	MacDonald_etal	65.65	-126.4	200	5.29832				-999	-999	-999
1463	1718	Windy Cr	MacDonald_etal	64.95	-165.35	130	4.86753				-999	-999	-999
1464	1719	Barrow Lake	MacDonald_etal	71.317	0	120	4.78749				-999	-999	-999
1465	1720	Kukak Bay	MacDonald_etal	58.317	-154.167	310	5.73657				-999	-999	-999
1466	1721	Millstone	MacDonald_etal	40.1667	-74.75	150	5.01064				-999	-999	-999
1467	1722	Inner Clyde	MacDonald_etal	69.85	-70.467	500	6.21461				-999	-999	-999
1468	1723	Sumner bog	MacDonald_etal	42.87	-92.08	225	5.4161				-999	-999	-999
1469	1724	Elson Lagoon Spit	MacDonald_etal	71.36	-156.55	150	5.01064				-999	-999	-999
1470	1727	Alburnett	MacDonald_etal	42.167	-91.633	240	5.48064				-999	-999	-999
1471	1729	Dewar Lakes	MacDonald_etal	68.75	-71.33	150	5.01064				-999	-999	-999
1472	1730	Eldora Fen	MacDonald_etal	39.936	-105.58	270	5.59842				-999	-999	-999
1473	1731	KBL_9	MacDonald_etal	60.167	-144.5	140	4.94164				-999	-999	-999
1474	1735	Pine Log Camp bog	MacDonald_etal	43.35	-73.833	700	6.55108				-999	-999	-999
1475	1736	Sunken Lake	MacDonald_etal	40.93	-72.825	900	6.80239				-999	-999	-999
1476	1737	Protection Bog	MacDonald_etal	42.6222	-78.4667	325	5.78383				-999	-999	-999
1477	1739	Duck Pond	MacDonald_etal	44.8201	-66.9865	450	6.10925				-999	-999	-999
1478	1741	Fort Good	MacDonald_etal	65.833	-129.083	200	5.29832				-999	-999	-999
1479	1742	Tasnuna_1	MacDonald_etal	60.8	-145.3	140	4.94164				-999	-999	-999
1480	1743	Tiekel Bog	MacDonald_etal	61.1	-145.3	650	6.47697				-999	-999	-999
1481	1744	Bremner Bog	MacDonald_etal	60.8	-144.35	250	5.52146				-999	-999	-999
1482	1746	Middletown	MacDonald_etal	41.33	-74.46	155	5.04343				-999	-999	-999
1483	1747	Williston Bog	MacDonald_etal	44.417	-73.5	1500	7.31322				-999	-999	-999
1484	1748	Gillett Pond	MacDonald_etal	44.35	-72.97	600	6.39693				-999	-999	-999
1485	1750	Hackensack River	MacDonald_etal	41.085	-73.95	760	6.63332				-999	-999	-999
1486	1751	Lake Joncas	MacDonald_etal	47.25	-71.1667	230	5.43808				-999	-999	-999
1487	1753	Naknek	MacDonald_etal	58.733	-157.033	210	5.34711				-999	-999	-999
1488	1754	Kuhl Site	MacDonald_etal	42.26	-85.96	130	4.86753				-999	-999	-999
1489	1755	Brooks River	MacDonald_etal	58.5833	-155.733	250	5.52146				-999	-999	-999
1490	1757	Santana Peak	MacDonald_etal	40.025	-105.68	77	4.34381				-999	-999	-999
1491	1758	Oliktok	MacDonald_etal	70.5167	-149.867	198	5.28827				-999	-999	-999
1492	1759	Kavearak Pt	MacDonald_etal	70.5167	-149.317	292	5.67675				-999	-999	-999
1493	1760	Shaws Bog	MacDonald_etal	45.017	-64.183	675	6.51471				-999	-999	-999
1494	1763	Dosquet	MacDonald_etal	46.45	-71.5	540	6.29157				-999	-999	-999
1495	1764	N Quebec	MacDonald_etal	62.083	-75.717	100	4.60517				-999	-999	-999
1496	1765	Sona Lake	MacDonald_etal	53.583	-63.95	270	5.59842				-999	-999	-999
1497	1766	Kenogami	MacDonald_etal	48.37	-71.53	360	5.8861				-999	-999	-999
1498	1768	Lac du Bonnet	MacDonald_etal	50.3833	-95.9	260	5.56068				-999	-999	-999
1499	1769	Caribou	MacDonald_etal	47.63	-71.23	215	5.37064				-999	-999	-999
1500	1770	Lake Cowichan	MacDonald_etal	48.82	-124.05	700	6.55108				-999	-999	-999
1501	1771	Wapizagonke	MacDonald_etal	46.7167	-73.0333	390	5.96615				-999	-999	-999
1502	1772	Churchill	MacDonald_etal	53.6	-64.317	380	5.94017				-999	-999	-999
1503	1773	Mont Shefford	MacDonald_etal	45.35	-72.5833	240	5.48064				-999	-999	-999
1504	1774	Indian House Lake Bog A	MacDonald_etal	56.17	-65	180	5.19296				-999	-999	-999
1505	1775	Dugan Creek Swamp	MacDonald_etal	42.975	-77.7917	270	5.59842				-999	-999	-999
1506	1776	Karluk	MacDonald_etal	57.5667	-154.467	108	4.68213				-999	-999	-999
1507	1777	Kodiak	MacDonald_etal	57.817	-152.35	225	5.4161				-999	-999	-999
1508	1778	Afognak	MacDonald_etal	58.017	-152.767	258	5.55296				-999	-999	-999
1509	1779	Perry Island	MacDonald_etal	60.6833	-147.9	410	6.01616				-999	-999	-999
1510	1780	Alaganik	MacDonald_etal	60.45	-145.283	204	5.31812				-999	-999	-999
1511	1781	Katalla I	MacDonald_etal	60.2	-144.533	236	5.46383				-999	-999	-999
1512	1782	Martin Lake	MacDonald_etal	60.35	-144.567	133	4.89035				-999	-999	-999
1513	1783	Bering Lake	MacDonald_etal	60.317	-144.333	340	5.82895				-999	-999	-999
1514	1784	Munday Creek	MacDonald_etal	60.017	-141.95	723	6.58341				-999	-999	-999
1515	1785	Grand Plateau	MacDonald_etal	58.95	-138	208	5.33754				-999	-999	-999
1516	1786	SE Lithuya Bay	MacDonald_etal	58.6	-137.567	103	4.63473				-999	-999	-999
1517	1787	Seaview	MacDonald_etal	46.3167	-124.05	330	5.79909				-999	-999	-999
1518	1788	Devils Lake	MacDonald_etal	44.97	-124	1170	7.06476				-999	-999	-999
1519	1789	Garrison Lake	MacDonald_etal	42.7	-124.52	1300	7.17012				-999	-999	-999
1520	1790	Tamarack Swamp	MacDonald_etal	42	-80	130	4.86753				-999	-999	-999
1521	1791	Pyle Site	MacDonald_etal	40.677	-84.888	260	5.56068				-999	-999	-999
1522	1792	Baileys Harbor	MacDonald_etal	45.05	-87.15	118	4.77068				-999	-999	-999
1523	1793	Rhule Fen	MacDonald_etal	39.95	-85.75	452	6.11368				-999	-999	-999
1524	1794	Bucyrus Bog	MacDonald_etal	40.8	-82.933	70	4.2485				-999	-999	-999
1525	1795	Wedron Formation	MacDonald_etal	40.22	-88.35	430	6.06379				-999	-999	-999
1526	1797	Battaglia Bog	MacDonald_etal	41.144	-81.329	214	5.36598				-999	-999	-999
1527	1798	Quillin Site	MacDonald_etal	41.01	-81.973	200	5.29832				-999	-999	-999
1528	1799	Volo Bog	MacDonald_etal	42.35	-88.1833	640	6.46147				-999	-999	-999
1529	1800	Lake in the Hill Fen_00_15	MacDonald_etal	42.18	-88.38	230	5.43808				-999	-999	-999
1530	1801	Spear Lake	MacDonald_etal	44.4239	-107.188	200	5.29832				-999	-999	-999
1531	1802	Chatsworth Bog	MacDonald_etal	40.675	-88.3167	110	4.70048				-999	-999	-999
1532	1803	Hughes Peat Bed	MacDonald_etal	42.02	-91.52	300	5.70378				-999	-999	-999
1533	1804	Christensen Mastodon	MacDonald_etal	39.87	-85.825	250	5.52146				-999	-999	-999
1534	1805	Itivnera	MacDonald_etal	64.47	-50.25	44.5	3.79549				-999	-999	-999
1535	1807	Wulff Land	MacDonald_etal	81.35	-48.917	350	5.85793				-999	-999	-999
1536	1808	Qeqertasussuk C	MacDonald_etal	68.583	-51.083	75	4.31749				-999	-999	-999
1537	1809	Sermermiut B	MacDonald_etal	69.2	-51.183	92	4.52179				-999	-999	-999
1538	1810	Big John's	MacDonald_etal	60.5067	-150.938	85	4.44265				-999	-999	-999
1539	1811	Brown's Lake	MacDonald_etal	60.4723	-150.73	215	5.37064				-999	-999	-999
1540	1812	Bottinintnin Lake	MacDonald_etal	60.5233	-150.559	135	4.90527				-999	-999	-999
1541	1813	Fox Lake_2	MacDonald_etal	60.2814	-150.943	201	5.3033				-999	-999	-999
1542	1814	Funny River Road	MacDonald_etal	60.4485	-150.949	232	5.44674				-999	-999	-999
1543	1815	Lower Bishop Lake	MacDonald_etal	60.6775	-151.234	268	5.59099				-999	-999	-999
1544	1816	Oil Well Road	MacDonald_etal	60.0292	-151.399	179	5.18739				-999	-999	-999
1545	1817	Point Lake	MacDonald_etal	60.1752	-150.744	154	5.03695				-999	-999	-999
1546	1818	Sterling Hwy	MacDonald_etal	60.5286	-150.52	103	4.63473				-999	-999	-999
1547	1819	Tall Tree Rd	MacDonald_etal	59.8719	-151.643	345	5.84354				-999	-999	-999
1548	1820	Wynn Nature Center	MacDonald_etal	59.6858	-151.48	124	4.82028				-999	-999	-999
1549	1821	Diamond Creek Trail	MacDonald_etal	59.6744	-151.679	393	5.97381				-999	-999	-999
1550	1822	Headquater Lake_2	MacDonald_etal	60.4598	-151.078	241	5.4848				-999	-999	-999
1551	1823	Holt-Lamplight Rd	MacDonald_etal	60.6603	-151.276	105	4.65396				-999	-999	-999
1552	1824	Anchor Point Trail	MacDonald_etal	59.7927	-151.721	105	4.65396				-999	-999	-999
1553	1825	Que'ana Bar	MacDonald_etal	60.165	-151.46	360	5.8861				-999	-999	-999
1554	1826	Maple Bog	MacDonald_etal	40.655	-73.117	90	4.49981				-999	-999	-999
1555	1827	Boulder Point	MacDonald_etal	61	-151	155	5.04343				-999	-999	-999
1556	1828	Nushagak Bay	MacDonald_etal	59.25	-158	186	5.22575				-999	-999	-999
1557	1829	Ninilchik	MacDonald_etal	60.17	-151.75	310	5.73657				-999	-999	-999
1558	1830	Caribou Hills	MacDonald_etal	59.75	-151.5	520	6.25383				-999	-999	-999
1559	1831	Boulder Point	MacDonald_etal	60.92	-151.17	540	6.29157				-999	-999	-999
1560	1832	Smoky Hills Rapids	MacDonald_etal	51.467	-78.75	305	5.72031				-999	-999	-999
1561	1833	Hope Junction	MacDonald_etal	60.75	-149.5	155	5.04343				-999	-999	-999
1562	1834	Ingram Creek	MacDonald_etal	60	-149	155	5.04343				-999	-999	-999
1563	1835	Moss Lake	MacDonald_etal	47.693	-121.845	685	6.52942				-999	-999	-999
1564	1836	Covington Bog	MacDonald_etal	47.33	-122.12	1640	7.40245				-999	-999	-999
1565	1837	Umiat	MacDonald_etal	69.38	-152.17	762	6.63595				-999	-999	-999
1566	1838	Lemon Creek	MacDonald_etal	58.0417	-134.422	496	6.20658				-999	-999	-999
1567	1839	Langara I	MacDonald_etal	54.2167	-132.983	660	6.49224				-999	-999	-999
1568	1840	Montana Creek	MacDonald_etal	58.4222	-134.611	380	5.94017				-999	-999	-999
1569	1841	Coulson T	MacDonald_etal	48.633	-80.35	261	5.56452				-999	-999	-999
1570	1842	Avalon	MacDonald_etal	47.483	-52.767	465	6.14204				-999	-999	-999
1571	1843	Third Bay	MacDonald_etal	60.78	-151.2	155	5.04343				-999	-999	-999
1572	1844	Sunbeam Prairie Bog	MacDonald_etal	40	-84.75	40	3.68888				-999	-999	-999
1573	1845	King's Point Bog	MacDonald_etal	40.815	-73.742	330	5.79909				-999	-999	-999
1574	1846	Farrent I	MacDonald_etal	53.367	-129.417	85	4.44265				-999	-999	-999
1575	1847	Swamp Lake	MacDonald_etal	47.63	-92.3	505	6.22456				-999	-999	-999
1576	1848	Albion Bog	MacDonald_etal	40.042	-105.583	125	4.82831				-999	-999	-999
1577	1851	Thaller Mastodont	MacDonald_etal	43.44	-84.83	90	4.49981				-999	-999	-999
1578	1852	Rappuhn Mastodont	MacDonald_etal	43.28	-83.19	53	3.97029				-999	-999	-999
1579	1853	Pellston Plain	MacDonald_etal	45.533	-84.783	87	4.46591				-999	-999	-999
1580	1854	Mile 47	MacDonald_etal	59.725	-133.747	145	4.97673				-999	-999	-999
1581	1856	Bagotvill	MacDonald_etal	48.358	-70.947	400	5.99146				-999	-999	-999
1582	1857	Mile 16	MacDonald_etal	60.147	-133.823	669	6.50578				-999	-999	-999
1583	1858	August 22	MacDonald_etal	59.369	-133.402	346	5.84644				-999	-999	-999
1584	1859	Michillinda BOg	MacDonald_etal	43.357	-86.417	125	4.82831				-999	-999	-999
1585	1862	Squibnocket Bog	MacDonald_etal	41.3	-70.78	170	5.1358				-999	-999	-999
1586	1863	Jumbo_98_2	MacDonald_etal	42.4177	-101.47	700	6.55108				-999	-999	-999
1587	1864	Highstead Swamp	MacDonald_etal	41.325	-73.3958	143	4.96284				-999	-999	-999
1588	1867	Refugee Road	MacDonald_etal	40	-82.98	90	4.49981				-999	-999	-999
1589	1868	Torren's Bog	MacDonald_etal	40.35	-82.47	860	6.75693				-999	-999	-999
1590	1869	Brown's Lake Bog	MacDonald_etal	40.68	-82.05	1210	7.09838				-999	-999	-999
1591	1870	Leaps Bog	MacDonald_etal	41.05	-75.11	719	6.57786				-999	-999	-999
1592	1871	Rockyhock Bay	MacDonald_etal	36.1667	-76.6833	214	5.36598				-999	-999	-999
1593	1873	Bugbee Bog-A	MacDonald_etal	44.37	-72.15	815	6.70319				-999	-999	-999
1594	1874	Glenholme	MacDonald_etal	45.383	-66.533	588	6.37673				-999	-999	-999
1595	1875	Folley La	MacDonald_etal	45.55	-63.55	806	6.69208				-999	-999	-999
1596	1877	Lac aux C├¿dres_peat	MacDonald_etal	49.3458	-79.2083	101	4.61512				-999	-999	-999
1597	1879	Clearwater	MacDonald_etal	56.21	-74.5	206	5.32788				-999	-999	-999
1598	1880	Great Bear	MacDonald_etal	42.467	-74.05	340	5.82895				-999	-999	-999
1599	1881	Sargent's Peat Bog	MacDonald_etal	42.29	-78.18	300	5.70378				-999	-999	-999
1600	1882	Bergen mastodon	MacDonald_etal	40.98	-73.95	185	5.22036				-999	-999	-999
1601	1884	Helmetta Bog	MacDonald_etal	40.3833	-74.4333	210	5.34711				-999	-999	-999
1602	1887	Five-Mile Lake	MacDonald_etal	74.767	-95.1	125	4.82831				-999	-999	-999
1603	1890	White River Park	MacDonald_etal	46.95	-121.6	670	6.50728				-999	-999	-999
1604	1891	Dewey Lake	MacDonald_etal	46.8	-121.45	125	4.82831				-999	-999	-999
1605	1893	Lac Brule	MacDonald_etal	50.35	-66.796	90	4.49981				-999	-999	-999
1606	1894	St-Fabien	MacDonald_etal	48.31	-68.85	225	5.4161				-999	-999	-999
1607	1896	Ile Verte	MacDonald_etal	51.3375	-57.925	80	4.38203				-999	-999	-999
1608	1897	Lourdes-de-Blanc-Sablon	MacDonald_etal	51.4145	-57.2072	45	3.80666				-999	-999	-999
1609	1901	Rupert Ri	MacDonald_etal	51.367	-77.79	300	5.70378				-999	-999	-999
1610	1902	Nottaway	MacDonald_etal	50.5	-77.8	200	5.29832				-999	-999	-999
1611	1903	Harricana	MacDonald_etal	50.7	-79.33	250	5.52146				-999	-999	-999
1612	1904	Soscumina	MacDonald_etal	50.295	-77.4	250	5.52146				-999	-999	-999
1613	1905	Corporon	MacDonald_etal	58.217	-71.983	95	4.55388				-999	-999	-999
1614	1906	Riviere aux Feuilles	MacDonald_etal	58.23	-72.07	125	4.82831				-999	-999	-999
1615	1907	Lac Tanguay	MacDonald_etal	48.98	-65.98	100	4.60517				-999	-999	-999
1616	1908	Lanoraie-COT	MacDonald_etal	46	-73.217	300	5.70378				-999	-999	-999
1617	1909	Romaine R	MacDonald_etal	50.295	-63.633	200	5.29832				-999	-999	-999
1618	1910	Lac Cormier	MacDonald_etal	50.475	-63.28	175	5.16479				-999	-999	-999
1619	1911	Lac Chibougamau	MacDonald_etal	49.9	-74.3667	40	3.68888				-999	-999	-999
1620	1912	Lac sans nom	MacDonald_etal	52.4333	-59.8583	125	4.82831				-999	-999	-999
1621	1913	Lac Nyel	MacDonald_etal	51.158	-60.908	75	4.31749				-999	-999	-999
1622	1914	Riviere Olomane	MacDonald_etal	50.8	-60.567	80	4.38203				-999	-999	-999
1623	1915	Chevery	MacDonald_etal	51.633	-60.033	200	5.29832				-999	-999	-999
1624	1916	Petit-Mecatina	MacDonald_etal	50.517	-59.55	50	3.91202				-999	-999	-999
1625	1917	Tete-a-la-Baleine	MacDonald_etal	50.717	-59.55	200	5.29832				-999	-999	-999
1626	1918	Chevery	MacDonald_etal	50.9	-59.7125	200	5.29832				-999	-999	-999
1627	1919	Natashquan	MacDonald_etal	50.117	-61.629	200	5.29832				-999	-999	-999
1628	1920	Kegaska	MacDonald_etal	50.417	-61.117	300	5.70378				-999	-999	-999
1629	1921	Ile aux Coudres	MacDonald_etal	47.467	-70.383	370	5.9135				-999	-999	-999
1630	1922	Bogachiel Bog	MacDonald_etal	47.85	-124.2	150	5.01064				-999	-999	-999
1631	1923	Soleduck Bog	MacDonald_etal	47.9	-124.4	390	5.96615				-999	-999	-999
1632	1924	Orbach Mall	MacDonald_etal	40.83	-73.83	700	6.55108				-999	-999	-999
1633	1925	Beaver Bay	MacDonald_etal	55.43	-161	285	5.65249				-999	-999	-999
1634	1926	Popof Island	MacDonald_etal	55.33	-160.48	200	5.29832				-999	-999	-999
1635	1927	Unga Island	MacDonald_etal	55.33	-160.83	330	5.79909				-999	-999	-999
1636	1928	North Bay	MacDonald_etal	46.45	-79.467	290	5.66988				-999	-999	-999
1637	1929	Royal Lake	MacDonald_etal	56.117	-103.183	100	4.60517				-999	-999	-999
1638	1931	Deschamba	MacDonald_etal	54.917	-103.383	300	5.70378				-999	-999	-999
1639	1932	Hanson Lake	MacDonald_etal	54.7	-102.883	300	5.70378				-999	-999	-999
1640	1933	Southend Road	MacDonald_etal	56.25	-103.5	300	5.70378				-999	-999	-999
1641	1934	Wollaston Lake Road	MacDonald_etal	56.667	-103.583	270	5.59842				-999	-999	-999
1642	1935	Caribou M	MacDonald_etal	59	-115.25	362	5.89164				-999	-999	-999
1643	1936	CC-39	MacDonald_etal	55.6	-105.283	221	5.39816				-999	-999	-999
1644	1937	Robson La	MacDonald_etal	57.1	-103.863	200	5.29832				-999	-999	-999
1645	1938	Mile 100	MacDonald_etal	57.483	-103.6	140	4.94164				-999	-999	-999
1646	1939	Reindeer	MacDonald_etal	56.25	-103.583	180	5.19296				-999	-999	-999
1647	1940	Grande Ca	MacDonald_etal	53.817	-119.15	549	6.3081				-999	-999	-999
1648	1941	Blairmore	MacDonald_etal	49.583	-114.45	180	5.19296				-999	-999	-999
1649	1942	Riding Mt	MacDonald_etal	50.717	-99.633	510	6.23441				-999	-999	-999
1650	1944	Mile 69	MacDonald_etal	57.133	-109.083	300	5.70378				-999	-999	-999
1651	1945	Sholte La	MacDonald_etal	57.67	-109.467	240	5.48064				-999	-999	-999
1652	1948	Fredette Lake	MacDonald_etal	59.6	-108.583	200	5.29832				-999	-999	-999
1653	1949	Black Lak	MacDonald_etal	59.133	-104.883	120	4.78749				-999	-999	-999
1654	1950	Bridge Gl	MacDonald_etal	50.858	-123.433	451	6.11147				-999	-999	-999
1655	1951	Carswell	MacDonald_etal	58.517	-109.4	240	5.48064				-999	-999	-999
1656	1952	Phelps La	MacDonald_etal	59.175	-103.106	300	5.70378				-999	-999	-999
1657	1953	Anse aux Meadows_17	MacDonald_etal	51.5602	-55.6083	80	4.38203				-999	-999	-999
1658	1954	Polybog	MacDonald_etal	67.82	-139.83	210	5.34711				-999	-999	-999
1659	1956	Swan R	MacDonald_etal	52.2	-101.417	65	4.17439				-999	-999	-999
1660	1957	Pederson Lake	MacDonald_etal	59.033	-108.867	175	5.16479				-999	-999	-999
1661	1958	archibald Lake	MacDonald_etal	59.0583	-108.892	185	5.22036				-999	-999	-999
1662	1959	Lorado	MacDonald_etal	59.528	-108.653	60	4.09434				-999	-999	-999
1663	1960	Nipawin	MacDonald_etal	53.333	-104.417	210	5.34711				-999	-999	-999
1664	1961	Amok Mine-2	MacDonald_etal	58.504	-109.536	300	5.70378				-999	-999	-999
1665	1962	QR-90-52	MacDonald_etal	49.65	-96.317	240	5.48064				-999	-999	-999
1666	1963	Winnipeg River	MacDonald_etal	49.817	-95.3	210	5.34711				-999	-999	-999
1667	1964	Sprague Lake	MacDonald_etal	49.4	-95.367	355	5.87212				-999	-999	-999
1668	1965	White Lake	MacDonald_etal	50.067	-95.55	177	5.17615				-999	-999	-999
1669	1966	Pine Falls	MacDonald_etal	50.583	-95.45	395	5.97889				-999	-999	-999
1670	1967	Beaver Creek	MacDonald_etal	51.417	-96.883	465	6.14204				-999	-999	-999
1671	1968	MacDonald_NN_29	MacDonald_etal	51.3667	-100.783	163	5.09375				-999	-999	-999
1672	1969	MacDonald_NN_30	MacDonald_etal	51.6333	-100.767	188	5.23644				-999	-999	-999
1673	1970	QR-90-33	MacDonald_etal	51.95	-100.967	246	5.50533				-999	-999	-999
1674	1971	QR-90-38	MacDonald_etal	52.467	-101.33	220	5.39363				-999	-999	-999
1675	1972	Hatle Lake	MacDonald_etal	59.95	-103.45	600	6.39693				-999	-999	-999
1676	1973	QR-90-26	MacDonald_etal	52.367	-102.617	195	5.273				-999	-999	-999
1677	1974	Tyrrell Lake	MacDonald_etal	54.88	-102.08	400	5.99146				-999	-999	-999
1678	1975	Noyes Lake	MacDonald_etal	53.967	-104.867	245	5.50126				-999	-999	-999
1679	1976	Dunster Lake	MacDonald_etal	54.25	-105.95	281	5.63835				-999	-999	-999
1680	1977	Nikik Lake	MacDonald_etal	54	-105.867	325	5.78383				-999	-999	-999
1681	1978	English Creek	MacDonald_etal	55.183	-105.33	366	5.90263				-999	-999	-999
1682	1979	Hyne Lake	MacDonald_etal	55.533	-104.8	551	6.31173				-999	-999	-999
1683	1980	Lake Agassiz	MacDonald_etal	54.8167	-105.55	528	6.2691				-999	-999	-999
1684	1981	QR-90-47	MacDonald_etal	55.33	-104.917	365	5.8999				-999	-999	-999
1685	1982	CC-22	MacDonald_etal	54.583	-107.3	351	5.86079				-999	-999	-999
1686	1983	Cowan River	MacDonald_etal	54.467	-107.85	365	5.8999				-999	-999	-999
1687	1984	Garry I	MacDonald_etal	69.52	-135.78	230	5.43808				-999	-999	-999
1688	1986	Prince of Wales	MacDonald_etal	73.7667	-97.7667	102	4.62497				-999	-999	-999
1689	1987	Boot Lake	MacDonald_etal	54.65	-101.908	670	6.50728				-999	-999	-999
1690	1988	Flin Flon	MacDonald_etal	54.739	-101.897	720	6.57925				-999	-999	-999
1691	1989	Lake Iceb	MacDonald_etal	53.983	-70.383	98	4.58497				-999	-999	-999
1692	1990	Creek Cyp	MacDonald_etal	46.617	-74.167	372	5.91889				-999	-999	-999
1693	1991	Truelove	MacDonald_etal	75.637	-84.424	183	5.20949				-999	-999	-999
1694	1992	Soulier Lake	MacDonald_etal	60.71	-110.325	527	6.2672				-999	-999	-999
1695	1993	Grant Lake	MacDonald_etal	63.7222	-100.436	66	4.18965				-999	-999	-999
1696	1994	Hailstone Lake	MacDonald_etal	55.8	-104.567	200	5.29832				-999	-999	-999
1697	1995	Beaver Ri	MacDonald_etal	54.25	-108.967	60	4.09434				-999	-999	-999
1698	1996	Waterhen	MacDonald_etal	54.45	-109.2	300	5.70378				-999	-999	-999
1699	1997	Bear Meadows	MacDonald_etal	77.5	-41	213	5.36129				-999	-999	-999
1700	1998	Raspberry Bog	MacDonald_etal	57.5	-130.5	115	4.74493				-999	-999	-999
1701	1999	Mount Katahdin	MacDonald_etal	45.92	-68.88	860	6.75693				-999	-999	-999
1702	2000	White River	MacDonald_etal	60.75	-141.58	1460	7.28619				-999	-999	-999
1703	2001	Birch Creek	MacDonald_etal	65.7	-144.37	185	5.22036				-999	-999	-999
1704	2002	Hurricane Basin Bog	MacDonald_etal	37.967	-107.55	215	5.37064				-999	-999	-999
1705	2003	June River	MacDonald_etal	66.5	-66.5	70	4.2485				-999	-999	-999
1706	2008	Kingnait	MacDonald_etal	65.35	-64.483	81	4.39445				-999	-999	-999
1707	2011	Tanqiary Fiord	MacDonald_etal	81.5	-76.1667	200	5.29832				-999	-999	-999
1708	2012	Crystal Bog	MacDonald_etal	46	-68.3667	600	6.39693				-999	-999	-999
1709	2013	Great Heath	MacDonald_etal	44.8	-67.8	240	5.48064				-999	-999	-999
1710	2014	Carrying Place Cove	MacDonald_etal	44.733	-66.967	296	5.69036				-999	-999	-999
1711	2015	Francis Lake	MacDonald_etal	41.25	-74.75	600	6.39693				-999	-999	-999
1712	2017	MacDonald_NN_31	MacDonald_etal	44.25	-68.25	400	5.99146				-999	-999	-999
1713	2018	Carneville	MacDonald_etal	49.35	-54.3667	575	6.35437				-999	-999	-999
1714	2019	Fourchu	MacDonald_etal	45.7167	-60.2667	540	6.29157				-999	-999	-999
1715	2020	Miscou	MacDonald_etal	48.07	-64.42	400	5.99146				-999	-999	-999
1716	2021	Minnesota PAR	MacDonald_etal	48.7833	-77.1667	503	6.22059				-999	-999	-999
1717	2022	Red Lake 8101	MacDonald_etal	48.25	-94.7167	450	6.10925				-999	-999	-999
1718	2023	Lost River	MacDonald_etal	48.2044	-94.2983	325	5.78383				-999	-999	-999
1719	2024	Minnesota RL-8134	MacDonald_etal	48.3131	-94.6956	311	5.73979				-999	-999	-999
1720	2025	Eagle R	MacDonald_etal	53.5	-57.5167	303	5.71373				-999	-999	-999
1721	2026	Minnesota SANDLK	MacDonald_etal	47.6833	-91.7167	445	6.09807				-999	-999	-999
1722	2027	Minnesota MARCES	MacDonald_etal	47.5167	-93.4667	605	6.40523				-999	-999	-999
1723	2028	Great Sidney Heath	MacDonald_etal	44.3833	-69.8	515	6.24417				-999	-999	-999
1724	2029	L St Jean	MacDonald_etal	49	-94	410	6.01616				-999	-999	-999
1725	2030	Cape Sable	MacDonald_etal	43.4667	-65.6	430	6.06379				-999	-999	-999
1726	2031	Arlberg	MacDonald_etal	46.9333	-92.65	424	6.04973				-999	-999	-999
1727	2032	Bull Pasture Plain	MacDonald_etal	46.05	-64.3333	379	5.93754				-999	-999	-999
1728	2033	Roneau Wetland Core W1	MacDonald_etal	42.25	-81.833	330	5.79909				-999	-999	-999
1729	2036	Mitchell Bog	MacDonald_etal	40.2	-105.57	220	5.39363				-999	-999	-999
1730	2037	Shine swamp	MacDonald_etal	47.872	-122.696	390	5.96615				-999	-999	-999
1731	2038	SectionA	MacDonald_etal	69.275	-148.764	370	5.9135				-999	-999	-999
1732	2039	Tasiusaq	MacDonald_etal	61.1457	-45.625	52	3.95124				-999	-999	-999
1733	2040	Mt Riley	MacDonald_etal	59.166	-135.372	211	5.35186				-999	-999	-999
1734	2041	Chilkoot Pond	MacDonald_etal	59.33	-135.566	176	5.17048				-999	-999	-999
1735	2042	Spaulding Meadows	MacDonald_etal	58.4	-134.687	197	5.2832				-999	-999	-999
1736	2043	Eaglecrest	MacDonald_etal	58.277	-134.515	366	5.90263				-999	-999	-999
1737	2044	Point Lena	MacDonald_etal	58.392	-134.746	521	6.25575				-999	-999	-999
1738	2045	Ship Cove	MacDonald_etal	51.587	-55.672	265	5.57973				-999	-999	-999
1739	2046	L'Anse au_palsa	MacDonald_etal	51.596	-55.532	173	5.15329				-999	-999	-999
1740	2047	N10	MacDonald_etal	47.905	-69.398	102.5	4.62986				-999	-999	-999
1741	2048	Coteau-du-Tuff	MacDonald_etal	47.968	-69.368	222.5	5.40493				-999	-999	-999
1742	2049	Loveland Marsh	MacDonald_etal	50.0565	-125.455	220	5.39363				-999	-999	-999
1743	2050	Little Bear_7	MacDonald_etal	64.85	-125.85	200	5.29832				-999	-999	-999
1744	2051	Piper Pass 3	MacDonald_etal	82.2	-68.52	409	6.01372				-999	-999	-999
1745	2053	Wampum West	MacDonald_etal	49.05	-95.8333	298	5.69709				-999	-999	-999
1746	2054	Rossendale	MacDonald_etal	49.7833	-98.5933	300	5.70378				-999	-999	-999
1747	2056	Charlevoi	MacDonald_etal	47.683	-70.6	227	5.42495				-999	-999	-999
1748	2058	Radisson_2	MacDonald_etal	53.617	-77.683	75	4.31749				-999	-999	-999
1749	2059	Hilltop Bog	MacDonald_etal	49.484	-124.341	100	4.60517				-999	-999	-999
1750	2060	Gould Site	MacDonald_etal	50.7167	-57.4	122.5	4.80811				-999	-999	-999
1751	2061	Mirabel Bog_51	MacDonald_etal	45.6867	-74.0464	295	5.68698				-999	-999	-999
1752	2062	O'Donnell Flats bog	MacDonald_etal	48.541	-123.416	650	6.47697				-999	-999	-999
1753	2063	Harvey Road	MacDonald_etal	49.473	-124.329	60	4.09434				-999	-999	-999
1754	2064	Whittington's Bog	MacDonald_etal	50.027	-125.174	265	5.57973				-999	-999	-999
1755	2065	Hager Pond	MacDonald_etal	48.6	-116.95	931	6.83626				-999	-999	-999
1756	2066	Big Meadow	MacDonald_etal	48.729	-117.555	76	4.33073				-999	-999	-999
1757	2067	Simpson's Flats	MacDonald_etal	48.6	-118.75	230	5.43808				-999	-999	-999
1758	2068	Bonaparte Meadows	MacDonald_etal	48.92	-119.03	310	5.73657				-999	-999	-999
1759	2069	Granby Bog	MacDonald_etal	42.25	-72.5	1230	7.11477				-999	-999	-999
1760	2070	Tepee Lake Bog	MacDonald_etal	48.25	-116	460	6.13123				-999	-999	-999
1761	2071	McKillop Creek Pond	MacDonald_etal	48.25	-115.9	217	5.3799				-999	-999	-999
1762	2072	Broendevinsskoer_Assissut	MacDonald_etal	69.0667	-53.533	70	4.2485				-999	-999	-999
1763	2073	Dundas I, locality WB	MacDonald_etal	54.5	-130.833	51	3.93183				-999	-999	-999
1764	2074	Mish Garden	MacDonald_etal	48.6697	-53.7555	107	4.67283				-999	-999	-999
1765	2075	Rocky Cove bog	MacDonald_etal	48.6584	-53.7223	103	4.63473				-999	-999	-999
1766	2076	Eastport High School bog	MacDonald_etal	48.6448	-53.7622	285	5.65249				-999	-999	-999
1767	2077	Gambo	MacDonald_etal	48.7563	-54.2223	237.5	5.47017				-999	-999	-999
1768	2078	Cedar Hill	MacDonald_etal	45.2598	-76.3031	245	5.50126				-999	-999	-999
1769	2079	N of Temagami	MacDonald_etal	47.2498	-79.7654	194.5	5.27043				-999	-999	-999
1770	2080	Cochrane area	MacDonald_etal	48.8899	-80.8895	102.5	4.62986				-999	-999	-999
1771	2081	Cochrane area	MacDonald_etal	49.0556	-80.6813	97.5	4.57985				-999	-999	-999
1772	2082	S of Hearst	MacDonald_etal	49.6475	-83.6814	109.5	4.69592				-999	-999	-999
1773	2083	W of Geraldton	MacDonald_etal	49.6928	-87.0475	189.5	5.24439				-999	-999	-999
1774	2084	E of Terrace Bay	MacDonald_etal	48.8003	-86.7875	85.5	4.44852				-999	-999	-999
1775	2085	E of Marathon	MacDonald_etal	48.6993	-86.2412	104.5	4.64919				-999	-999	-999
1776	2086	E of Wawa	MacDonald_etal	47.9599	-84.2533	109.5	4.69592				-999	-999	-999
1777	2087	S of Chapleau	MacDonald_etal	47.5736	-83.2127	97.5	4.57985				-999	-999	-999
1778	2088	W of Espanola	MacDonald_etal	46.2731	-81.8711	131	4.8752				-999	-999	-999
1779	2089	N of Elliott L	MacDonald_etal	46.5617	-82.716	219.5	5.39135				-999	-999	-999
1780	2090	Sterne_C	MacDonald_etal	52.0434	-75.1742	286	5.65599				-999	-999	-999
1781	2092	Mosaik bog_L1	MacDonald_etal	51.986	-75.385	170	5.1358				-999	-999	-999
1782	2093	Tumbler Ridge	MacDonald_etal	55.1042	-120.968	190	5.24702				-999	-999	-999
1783	2098	South Rhody	MacDonald_etal	46.5658	-86.075	328	5.79301				-999	-999	-999
1784	2099	Kolarik Site	MacDonald_etal	41.17	-86.48	120	4.78749				-999	-999	-999
1785	2101	Hot Weather creek	MacDonald_etal	80.067	-85.1	193	5.26269				-999	-999	-999
1786	2103	Duncan L_9	MacDonald_etal	53.4833	-77.9417	120	4.78749				-999	-999	-999
1787	2105	Boniface	MacDonald_etal	57	-75	90	4.49981				-999	-999	-999
1788	2106	Anse-Pleureuse	MacDonald_etal	49.2385	-62.6542	100	4.60517				-999	-999	-999
1789	2107	Ragueneau	MacDonald_etal	49.0694	-68.5125	50	3.91202				-999	-999	-999
1790	2108	Betsiamites	MacDonald_etal	48.9431	-68.6361	125	4.82831				-999	-999	-999
1791	2109	P├⌐ninsule de Manicouagan	MacDonald_etal	49.0903	-68.2417	250	5.52146				-999	-999	-999
1792	2110	Observation Peatland	MacDonald_etal	49.6	-62.8167	380	5.94017				-999	-999	-999
1793	2111	Lac des Pluvieres-1	MacDonald_etal	57.7333	-76.0833	200	5.29832				-999	-999	-999
1794	2112	Baie des Trois Ruisseaux	MacDonald_etal	49.9167	-64.0667	327	5.78996				-999	-999	-999
1795	2113	Port-Menier	MacDonald_etal	49.8333	-64.4167	190	5.24702				-999	-999	-999
1796	2114	Box	MacDonald_etal	49.2667	-62.25	185	5.22036				-999	-999	-999
1797	2115	Pointe Lebel nord	MacDonald_etal	49.1778	-68.3139	110	4.70048				-999	-999	-999
1798	2116	Lac des Iles	MacDonald_etal	47.65	-70.767	90	4.49981				-999	-999	-999
1799	2117	C Sandtop_4	MacDonald_etal	49.2042	-61.7314	97	4.57471				-999	-999	-999
1800	2118	La Roche	MacDonald_etal	47.683	-70.817	61	4.11087				-999	-999	-999
1801	2119	Km 20	MacDonald_etal	47.633	-70.9	69	4.23411				-999	-999	-999
1802	2121	Lac Montmorency	MacDonald_etal	47.567	-71.083	93	4.5326				-999	-999	-999
1803	2122	Kuujjuarapik-palsa SE	MacDonald_etal	55.33	-77.67	154	5.03695				-999	-999	-999
1804	2123	Bluefish-2	MacDonald_etal	67.4963	-139.827	155	5.04343				-999	-999	-999
1805	2126	Isle Verte	MacDonald_etal	48.017	-69.667	64.5	4.16667				-999	-999	-999
1806	2127	Nunavik_S4	MacDonald_etal	62.1531	-75.905	65	4.17439				-999	-999	-999
1807	2128	Petite Riviere Saint Francois	MacDonald_etal	47.3042	-70.5708	90	4.49981				-999	-999	-999
1808	2129	St fabien sur Mer	MacDonald_etal	48.3069	-68.8533	50	3.91202				-999	-999	-999
1809	2131	Rivi├¿re_aux_Feuilles_8	MacDonald_etal	57.65	-74.75	95	4.55388				-999	-999	-999
1810	2132	Matane	MacDonald_etal	48.8444	-67.5597	60	4.09434				-999	-999	-999
1811	2135	Union City	MacDonald_etal	40.22	-85.13	300	5.70378				-999	-999	-999
1812	2136	Knightstown Moraine	MacDonald_etal	39.78	-84.87	200	5.29832				-999	-999	-999
1813	2137	Bottomless Pit Bog	MacDonald_etal	43.75	-72.23	300	5.70378				-999	-999	-999
1814	2138	Riviere aux Becs-Scie	MacDonald_etal	49.7025	-64.086	150	5.01064				-999	-999	-999
1815	2140	Upper Mackintosh Creek	MacDonald_etal	61.7647	-137.244	93	4.5326				-999	-999	-999
1816	2141	Upper Nisling Valley	MacDonald_etal	61.8536	-137.362	108	4.68213				-999	-999	-999
1817	2142	Ittlemit Lake	MacDonald_etal	61.2264	-137.215	154.5	5.04019				-999	-999	-999
1818	2144	Killiniq_B	MacDonald_etal	60.42	-64.82	62	4.12713				-999	-999	-999
1819	2148	Clearwate	MacDonald_etal	58.5	-75.5	134	4.89784				-999	-999	-999
1820	2149	Riviere-aux-Feuilles	MacDonald_etal	58	-73.5	81	4.39445				-999	-999	-999
1821	2150	Keswick	MacDonald_etal	44.4167	-79.3667	244	5.49717				-999	-999	-999
1822	2151	Farnham	MacDonald_etal	45.28	-72.98	178	5.18178				-999	-999	-999
1823	2152	Saraguay	MacDonald_etal	45.5	-73.75	139	4.93447				-999	-999	-999
1824	2153	Lac Chibougamau	MacDonald_etal	49.73	-74.17	70	4.2485				-999	-999	-999
1825	2154	Montmagny	MacDonald_etal	47.0167	-70.4833	100	4.60517				-999	-999	-999
1826	2155	Site 293.2	MacDonald_etal	48.547	-67.706	80	4.38203				-999	-999	-999
1827	2156	Pointe Leggat	MacDonald_etal	48.648	-68.075	100	4.60517				-999	-999	-999
1828	2157	Koyukuk	MacDonald_etal	66.97	-154.42	50	3.91202				-999	-999	-999
1829	2159	Wind River Valley	MacDonald_etal	68.1333	-147.233	950	6.85646				-999	-999	-999
1830	2160	Sheldon Point	MacDonald_etal	62.5356	-164.877	200	5.29832				-999	-999	-999
1831	2161	Panawat Spit	MacDonald_etal	61.6	-166.167	200	5.29832				-999	-999	-999
1832	2162	Manokinak	MacDonald_etal	63.3922	-164.528	120	4.78749				-999	-999	-999
1833	2163	Eleutak	MacDonald_etal	62.1522	-164.863	80	4.38203				-999	-999	-999
1834	2164	Eureka Gulch Bog	MacDonald_etal	37.883	-107.6	240	5.48064				-999	-999	-999
1835	2166	Kealok Creek	MacDonald_etal	70.05	-153	400	5.99146				-999	-999	-999
1836	2167	Kawanak Pass	MacDonald_etal	62.917	-164.1	150	5.01064				-999	-999	-999
1837	2170	Driftwood Camp Lake	MacDonald_etal	68.917	-161.25	100	4.60517				-999	-999	-999
1838	2172	Russel Fjord	MacDonald_etal	59.45	-139.67	65	4.17439				-999	-999	-999
1839	2174	Russell Gl	MacDonald_etal	67.1	-50.24	175	5.16479				-999	-999	-999
1840	2175	Glacier Bay	MacDonald_etal	58.42	-136.863	62	4.12713				-999	-999	-999
1841	2178	Point Quick	MacDonald_etal	61.05	-149.15	210	5.34711				-999	-999	-999
1842	2179	Lower Barry Arm	MacDonald_etal	61	-149.25	210	5.34711				-999	-999	-999
1843	2180	Port Wells_1	MacDonald_etal	60.95	-149	250	5.52146				-999	-999	-999
1844	2181	Badger Point	MacDonald_etal	60.7	-149.7	40	3.68888				-999	-999	-999
1845	2182	Emerald Cove	MacDonald_etal	60.9	-148.05	140	4.94164				-999	-999	-999
1846	2183	Jonah Bay	MacDonald_etal	60.99	-148.6	100	4.60517				-999	-999	-999
1847	2185	Snoqualmie Pass	MacDonald_etal	47.492	-121.415	100	4.60517				-999	-999	-999
1848	2187	Beartoth Mts	MacDonald_etal	44.9	-109.45	305	5.72031				-999	-999	-999
1849	2188	Florence Station	MacDonald_etal	40.1	-74.875	93	4.5326				-999	-999	-999
1850	2189	Gakona River	MacDonald_etal	67.6286	-144.667	91.5	4.51634				-999	-999	-999
1851	2192	Moose Creek	MacDonald_etal	62.95	-141.933	133	4.89035				-999	-999	-999
1852	2193	Baldwin Peninsula	MacDonald_etal	66.5	-162.25	270	5.59842				-999	-999	-999
1853	2194	Baldwin Peninsula	MacDonald_etal	66.73	-162.45	213	5.36129				-999	-999	-999
1854	2195	Tolsona Creek	MacDonald_etal	62.09	-145.97	120	4.78749				-999	-999	-999
1855	2196	Annakicken Creek	MacDonald_etal	40.1	-74.65	155	5.04343				-999	-999	-999
1856	2197	Long Draw	MacDonald_etal	40.72	-105.65	100	4.60517				-999	-999	-999
1857	2198	Levittown Parkway Bog	MacDonald_etal	40.2	-74.8	330	5.79909				-999	-999	-999
1858	2199	Blackhoof Site	MacDonald_etal	46.5	-92.58	148	4.99721				-999	-999	-999
1859	2200	Elk Creek	MacDonald_etal	41.233	-106.3	190	5.24702				-999	-999	-999
1860	2201	Sitka	MacDonald_etal	57.0639	-135.351	153	5.03044				-999	-999	-999
1861	2206	Sandy Hook	MacDonald_etal	40.3933	-74.0783	100	4.60517				-999	-999	-999
1862	2207	Kamishak Bat	MacDonald_etal	59.075	-154.011	75	4.31749				-999	-999	-999
1863	2208	Hudson Highlands	MacDonald_etal	41.405	-73.99	503	6.22059				-999	-999	-999
1864	2209	Vails Gate	MacDonald_etal	41.45	-74.07	554	6.31716				-999	-999	-999
1865	2210	Castleman Basin	MacDonald_etal	39.5	-79.5	239	5.47646				-999	-999	-999
1866	2211	Canaan Valley	MacDonald_etal	39	-79.6	203	5.31321				-999	-999	-999
1867	2212	Auke Bay	MacDonald_etal	58.3853	-134.632	61	4.11087				-999	-999	-999
1868	2213	Lilypad Pond	MacDonald_etal	44.2917	-110.25	301	5.70711				-999	-999	-999
1869	2214	Eagle Creek	MacDonald_etal	58.3103	-134.456	61	4.11087				-999	-999	-999
1870	2215	Glacier Highway	MacDonald_etal	58.3603	-134.535	132	4.8828				-999	-999	-999
1871	2217	Houstonic River	MacDonald_etal	41.883	-73.383	760	6.63332				-999	-999	-999
1872	2220	Saddle Bog	MacDonald_etal	41.23	-74.7	565	6.33683				-999	-999	-999
1873	2223	Monument Creek	MacDonald_etal	44.2347	-110.133	315	5.75257				-999	-999	-999
1874	2224	Wigwam Creek Bog	MacDonald_etal	40.98	-75.25	525	6.2634				-999	-999	-999
1875	2226	Industrial Park	MacDonald_etal	40.715	-73.887	198	5.28827				-999	-999	-999
1876	2228	Sheguiandah	MacDonald_etal	45.75	-81.5	150	5.01064				-999	-999	-999
1877	2229	Corry Bog	MacDonald_etal	41.92	-79.63	115	4.74493				-999	-999	-999
1878	2230	Willow Creek	MacDonald_etal	61.75	-149.83	458	6.12687				-999	-999	-999
1879	2231	Pleasant Street Bog	MacDonald_etal	42.6	-72.22	218	5.3845				-999	-999	-999
1880	2232	Buffalo Pass Bog 1	MacDonald_etal	40.542	-106.833	130	4.86753				-999	-999	-999
1881	2235	Belmore PS551	MacDonald_etal	46.98	-122.97	1080	6.98472				-999	-999	-999
1882	2236	Thomas Lake PS552	MacDonald_etal	47.98	-122.18	496	6.20658				-999	-999	-999
1883	2237	Sedro-Woolley PS553	MacDonald_etal	48.5	-122.23	831	6.72263				-999	-999	-999
1884	2239	La Poudre Pass	MacDonald_etal	40.83	-105.7	128	4.85203				-999	-999	-999
1885	2240	Upper Matanuska	MacDonald_etal	61.83	-147.83	124	4.82028				-999	-999	-999
1886	2243	Watson Creek	MacDonald_etal	59.99	-141.4	90	4.49981				-999	-999	-999
1887	2244	Davis Creek	MacDonald_etal	59.99	-141.75	180	5.19296				-999	-999	-999
1888	2245	Glacier Route 7	MacDonald_etal	48.58	-114	300	5.70378				-999	-999	-999
1889	2246	Fire Island	MacDonald_etal	61.117	-150.267	150	5.01064				-999	-999	-999
1890	2247	Point Woronzoff	MacDonald_etal	61.2	-150	403	5.99894				-999	-999	-999
1891	2248	Homer	MacDonald_etal	59.67	-151.5	112	4.7185				-999	-999	-999
1892	2249	Tern Lake	MacDonald_etal	60.5333	-149.564	103	4.63473				-999	-999	-999
1893	2250	Mt Cleveland Bog-4	MacDonald_etal	48.877	-113.75	330	5.79909				-999	-999	-999
1894	2252	Lindorf, well 10	MacDonald_etal	48.45	-94	217	5.3799				-999	-999	-999
1895	2254	Blue Lake	MacDonald_etal	62.2117	-146.967	95	4.55388				-999	-999	-999
1896	2255	Placer Gulch	MacDonald_etal	37.917	-107.592	85	4.44265				-999	-999	-999
1897	2259	Falmouth	MacDonald_etal	41.575	-70.625	963	6.87005				-999	-999	-999
1898	2261	Salamato Creek	MacDonald_etal	60.617	-151.35	91	4.51086				-999	-999	-999
1899	2262	Robertson River	MacDonald_etal	66.5	-143.817	155	5.04343				-999	-999	-999
1900	2272	New Shoreham	MacDonald_etal	41.58	-71.67	590	6.38012				-999	-999	-999
1901	2274	Calvert I	MacDonald_etal	51.6	-128.083	76	4.33073				-999	-999	-999
1902	2275	Masset, QCI	MacDonald_etal	53.75	-132.067	285	5.65249				-999	-999	-999
1903	2276	Rose Swamp	MacDonald_etal	44.225	-79.467	110	4.70048				-999	-999	-999
1904	2277	Queen Charlotte Island	MacDonald_etal	53.0833	-132.533	201	5.3033				-999	-999	-999
1905	2278	Skungwai_B	MacDonald_etal	52.083	-131.217	160	5.07517				-999	-999	-999
1906	2279	Skung-gwai Crevasse	MacDonald_etal	52.083	-131.217	160	5.07517				-999	-999	-999
1907	2280	Albany R	MacDonald_etal	52.25	-81.5833	96	4.56435				-999	-999	-999
1908	2281	Rainy River	MacDonald_etal	48.783	-94.55	209	5.34233				-999	-999	-999
1909	2282	Ring Lake	MacDonald_etal	48.767	-85.85	286	5.65599				-999	-999	-999
1910	2283	Trewartha Bog	MacDonald_etal	49.4333	-91.6667	595	6.38856				-999	-999	-999
1911	2284	Emo	MacDonald_etal	48.733	-93.783	561	6.32972				-999	-999	-999
1912	2285	Three Pines Bog	MacDonald_etal	47	-80.07	395	5.97889				-999	-999	-999
1913	2286	Georgetown	MacDonald_etal	43.67	-79.95	127	4.84419				-999	-999	-999
1914	2287	Wally Cre	MacDonald_etal	49.067	-80.6	142	4.95583				-999	-999	-999
1915	2288	Coastal fen	MacDonald_etal	51.47	-80.6167	81	4.39445				-999	-999	-999
1916	2289	Interior fen	MacDonald_etal	51.5117	-81.88	127	4.84419				-999	-999	-999
1917	2290	Carling Lake	MacDonald_etal	51.4967	-81.6667	260	5.56068				-999	-999	-999
1918	2291	Jaab Lake	MacDonald_etal	51.15	-83.05	355	5.87212				-999	-999	-999
1919	2292	Kinosheo Lake 390	MacDonald_etal	51.55	-81.825	270	5.59842				-999	-999	-999
1920	2293	Haliberton area	MacDonald_etal	45.1833	-78.8167	522.5	6.25863				-999	-999	-999
1921	2294	Gage Street	MacDonald_etal	43.508	-80.542	84	4.43082				-999	-999	-999
1922	2295	McCormick Point wetland	MacDonald_etal	43.4086	-80.2639	121	4.79579				-999	-999	-999
1923	2296	KJ-C	MacDonald_etal	69.499	-132.672	110	4.70048				-999	-999	-999
1924	2297	Harp	MacDonald_etal	45.3817	-79.1464	360.5	5.88749				-999	-999	-999
1925	2298	Spiraea_1	MacDonald_etal	43.2611	-80.2583	249.5	5.51946				-999	-999	-999
1926	2299	CC-P	MacDonald_etal	68.2893	-133.258	192	5.2575				-999	-999	-999
1927	2300	BB1	MacDonald_etal	64.713	-105.579	202	5.30827				-999	-999	-999
1928	2301	TKIP1	MacDonald_etal	66.451	-104.835	184	5.21494				-999	-999	-999
1929	2302	Fort Simpson	MacDonald_etal	61.47	-120.92	348	5.8522				-999	-999	-999
1930	2303	Bear Cove	MacDonald_etal	50.72	-127.5	200	5.29832				-999	-999	-999
1931	2304	MacDonald_NN_36	MacDonald_etal	48.53	-58.43	370	5.9135				-999	-999	-999
1932	2305	MacDonald_NN_37	MacDonald_etal	49.5	-53.92	210	5.34711				-999	-999	-999
1933	2306	Nursery	MacDonald_etal	49.05	-55.57	240	5.48064				-999	-999	-999
1934	2307	Trepassey	MacDonald_etal	46.72	-53.43	140	4.94164				-999	-999	-999
1935	2308	St. George's	MacDonald_etal	48.43	-58.52	230	5.43808				-999	-999	-999
1936	2309	Templeman	MacDonald_etal	49.25	-53.6	400	5.99146				-999	-999	-999
1937	2310	Shallop Cove I	MacDonald_etal	48.4	-58.58	350	5.85793				-999	-999	-999
1938	2311	Powles Peninsula	MacDonald_etal	46.6	-53.33	140	4.94164				-999	-999	-999
1939	2312	Panicum P	MacDonald_etal	50.1944	-127.789	90	4.49981				-999	-999	-999
1940	2314	Kaien Island	MacDonald_etal	54.283	-130.267	200	5.29832				-999	-999	-999
1941	2315	Cacouna bog	MacDonald_etal	47.8833	-69.45	490	6.19441				-999	-999	-999
1942	2316	St Ars├¿ne bog	MacDonald_etal	47.9167	-69.45	430	6.06379				-999	-999	-999
1943	2317	Root Lake	MacDonald_etal	54.117	-101.283	109	4.69135				-999	-999	-999
1944	2318	Brandreth Bog-4	MacDonald_etal	44.92	-74.68	249	5.51745				-999	-999	-999
1945	2319	Kelly's Hollow Core 2	MacDonald_etal	45.3	-90.35	323	5.77765				-999	-999	-999
1946	2320	Chippewa Bog	MacDonald_etal	43.1238	-83.241	500	6.21461				-999	-999	-999
1947	2321	Lower Mud Lake	MacDonald_etal	42.9917	-89.35	220	5.39363				-999	-999	-999
1948	2322	No Bottom	MacDonald_etal	41.75	-70.075	237	5.46806				-999	-999	-999
1949	2323	Pamet Cranberry Bog	MacDonald_etal	42	-70.033	743.5	6.61137				-999	-999	-999
1950	2324	Atlantic Whte Cedar	MacDonald_etal	41.9083	-69.983	700	6.55108				-999	-999	-999
1951	2325	Fallison Lake Bog	MacDonald_etal	46	-89.617	270	5.59842				-999	-999	-999
1952	2326	Titicut Swamp	MacDonald_etal	41.95	-71.03	101	4.61512				-999	-999	-999
1953	2327	Pine River	MacDonald_etal	43.4	-90.4	125	4.82831				-999	-999	-999
1954	2328	Narragansett South	MacDonald_etal	41.45	-71.45	229	5.43372				-999	-999	-999
1955	2329	Stockton Bog	MacDonald_etal	46.92	-90.58	400	5.99146				-999	-999	-999
1956	2330	Brander Bog	MacDonald_etal	46.95	-98.54	232	5.44674				-999	-999	-999
1957	2331	Leech Fen-2	MacDonald_etal	53.1642	-58.4333	63	4.14313				-999	-999	-999
1958	2332	Alpine Bog	MacDonald_etal	40.95	-73.9	832	6.72383				-999	-999	-999
1959	2333	Leopold Marsh	MacDonald_etal	43.55	-89.65	773	6.65028				-999	-999	-999
1960	2334	Shovel Fen	MacDonald_etal	52.6725	-65.9167	139	4.93447				-999	-999	-999
1961	2335	Rose Fen	MacDonald_etal	55.233	-67.2544	195	5.273				-999	-999	-999
1962	2336	Ranger Bo	MacDonald_etal	53.867	-59.817	237	5.46806				-999	-999	-999
1963	2337	Hook Lake Bog	MacDonald_etal	42.95	-89.333	756	6.62804				-999	-999	-999
1964	2338	Clearwate	MacDonald_etal	53.983	-101.2	80	4.38203				-999	-999	-999
1965	2339	Otter Island	MacDonald_etal	46.95	-90.5417	125	4.82831				-999	-999	-999
1966	2340	Cedar Swamp	MacDonald_etal	41.4	-71.9667	265	5.57973				-999	-999	-999
1967	2341	Pleasant Island-A	MacDonald_etal	58.35	-135.65	200	5.29832				-999	-999	-999
1968	2343	Lyn Lake	MacDonald_etal	56.967	-101.267	111	4.70953				-999	-999	-999
1969	2345	Waikesiu	MacDonald_etal	53.917	-106.05	160	5.07517				-999	-999	-999
1970	2346	Peace Riv	MacDonald_etal	56.283	-117.33	180	5.19296				-999	-999	-999
1971	2347	Colville	MacDonald_etal	67.1	-125.783	210	5.34711				-999	-999	-999
1972	2348	QR-90-54	MacDonald_etal	54.167	-111.467	200	5.29832				-999	-999	-999
1973	2349	Mackenzie	MacDonald_etal	59.2	-117.5	52	3.95124				-999	-999	-999
1974	2350	North Sta	MacDonald_etal	56.7	-117.633	145	4.97673				-999	-999	-999
1975	2351	Keg River	MacDonald_etal	57.467	-117.183	123	4.81218				-999	-999	-999
1976	2352	Porcupine	MacDonald_etal	52.517	-101.25	146	4.98361				-999	-999	-999
1977	2353	Telford	MacDonald_etal	49.85	-95.4	350	5.85793				-999	-999	-999
1978	2354	Jefferson County	MacDonald_etal	42.867	-88.767	300	5.70378				-999	-999	-999
1979	2355	Wingra Fen	MacDonald_etal	43.05	-89.43	180	5.19296				-999	-999	-999
1980	2356	Ernst Brother's Pit	MacDonald_etal	43.25	-88.03	236	5.46383				-999	-999	-999
1981	2357	Rock County	MacDonald_etal	42.83	-89	233	5.45104				-999	-999	-999
1982	2359	Neath site	MacDonald_etal	43.07	-89.12	119	4.77912				-999	-999	-999
1983	2360	Disterhaft Farm Bog	MacDonald_etal	43.92	-89.17	400	5.99146				-999	-999	-999
1984	2361	Scuppernong River Basin	MacDonald_etal	42.9	-88.6	90	4.49981				-999	-999	-999
1985	2362	Lynn Lake	MacDonald_etal	56.833	-101.05	122	4.80402				-999	-999	-999
1986	2363	East Blue Mound Creek	MacDonald_etal	43.05	-89.78	145	4.97673				-999	-999	-999
1987	2364	West Blue Mound Creek	MacDonald_etal	43.08	-89.87	317	5.7589				-999	-999	-999
1988	2365	Ennadai L	MacDonald_etal	61.167	-100.917	150	5.01064				-999	-999	-999
1989	2366	Hub City Bog	MacDonald_etal	43.417	-90.35	250	5.52146				-999	-999	-999
1990	2367	Tamarack Creek	MacDonald_etal	44.15	-91.45	287	5.65948				-999	-999	-999
1991	2368	Hanson Marsh	MacDonald_etal	43.4333	-89.675	91.5	4.51634				-999	-999	-999
1992	2370	Floating Island Lake	MacDonald_etal	44.55	-107.467	955	6.86171				-999	-999	-999
1993	2372	Nicol Lak	MacDonald_etal	61.583	-103.483	41	3.71357				-999	-999	-999
1994	2374	Cranbery Glades	MacDonald_etal	38.2	-80.2833	335	5.81413				-999	-999	-999
1995	2375	Oneida County Bog	MacDonald_etal	45.5667	-89.6667	1400	7.24423				-999	-999	-999
1996	2376	Lost Trail Pass Bog	MacDonald_etal	45.6	-114	435	6.07535				-999	-999	-999
1997	2390	Girdwood Bog A-2	MacDonald_etal	60.966	-149.113	131	4.8752				-999	-999	-999
1998	2392	Petersburg	MacDonald_etal	56.8133	-132.942	248	5.51343				-999	-999	-999
1999	2396	McCall Fen	MacDonald_etal	44.935	-116.042	360	5.8861				-999	-999	-999
[truncated: 5,792 more rows]
