# Supplementary material for: Large stocks of peatland carbon and nitrogen are vulnerable to permafrost thaw
Source: Proc Natl Acad Sci U S A. 2020 Aug 10;117(34):20438–46. doi: 10.1073/pnas.1916387117 (PMC7456150; doi:10.1073/pnas.1916387117)
Supplement: Supplementary File [file pnas.1916387117.sd01.xlsx]

## Sheet: Dataset_S1_input_to_flux
			Dataset S1. Summary of the different peatland types and GHG fluxes used to estimate flux scenarios. In this table the ±error is reported as the standard error of the flux estimates. This is also the measutrment used to estimate uncertainty rnages in the various flux scenario estimates. See references below table.
					CO2-C flux (g m-2 yr-1)			CH4-C flux (g m-2 yr-1)			N2O-N flux (mg m-2 yr-1)			Fluvial C flux (g m-2 yr-1)
				Fraction spatial cover	Mean flux	SE	Reference / comment	Mean flux	SE	Reference / comment	Mean flux	SE	Reference / comment	Mean flux	SE	Reference / comment
			Stable peatlands, no permafrost
			Stable peatlands sum	1	40	6.8	Frolking et al. (2011)	-11.6713	-1.1788	Treat et al. (2018)	-4.81529e-06	-1.20382e-06	Weighted mean of ombro/minero	-10	-5	********
			Ombrotrophic	0.58	NA		(*1)	-8.51467	-1.06263	Treat et al. (2018)	0	0	Maljanen et al. (2010)
			Minerotrophic	0.42	NA		(*1)	-16.0304	-1.28244	Treat et al. (2018)	-1.1465e-05	-2.86624e-06	Maljanen et al. (2010)
			Permafrost peatlands
			Permafrost peatlands sum	1	35.1	7.02	Euskirchen et al. (2014), Helbig et al. (2017), Voigt et al (2017a), Maruschak et al. (2013), Heikkenen et al. (2002)	-3.88544	-0.951932	Treat et al. (2018)	-0.011926	-0.00345854	Weighted mean of ombro/minero
			Ombrotrophic	0.83	NA			-2.65357	-0.684622	Treat et al. (2018)	-0.0135749	-0.00393673	Marushchak et al. (2011), Voigt et al. (2017), (****4)	-2.5	-1.25	Olefeldt and Roulet (2012), (********8)
			Minerotrophic	0.17	NA			-9.89983	-2.45516	Treat et al. (2018)	0.00592074	0.00171701	Marushchak et al. (2011), (****4)	-2.5	-1.25	Olefeldt and Roulet (2012), (********8)
			Post-thaw peatlands
			Active-layer warming and deepening	1	-31.3	-6.573	Bäckstrand et al. 2010, Voigt et al. (2017), (*********9)	-2.7	-0.675		-0.0179839	-0.005575	Voigt et al. (2017) (*****5)	NA		(********8)
			Young post-thaw sum	1	19.14	5.5506	Weighted mean of collapse scar and thaw lake	-17.8982	-2.37151	Treat et al. (2018)	0.00592074	0.00177622	Voigt et al. (2017), (******6)	NA
			Young post-thaw peatland	0.7	91.2	27.36	Frolking et al. (2011), Estrop-Aragones et al. (2017), Bäckstrand et al., (2010), Nykänen et al. (2003)(**2)	NA			NA			NA
			Young thaw lake	0.3	-149	-59.6	Walter.Anthony et al. (2018), Turetsky et al. (2020)	NA			NA			NA
			Mature collapse scar	1	31.5	2.205	Euskirchen et al. (2014), Helbig et al. (2017), (**********10)	-13.9	-1.529	Treat et al. (2018) (***3)	-8.20597e-06	-1.88737e-06	Voigt et al. (2017), (*******7)	-7	-3.5	Olefeldt and Roulet (2012), (********8)
				Footnotes:
				(*1)	CO2-C, was primarily modeled as the residual between LORCA and other C fluxes, see methods. Frolking et al. (2011) flux number is shown her for reference.
				(**2)	Mean calculated from (1) Frolking et al (2011), using the middle of a reported range of 30-100 and (2) the weigthed average of the equation in figure 7 in Estrop-Aragones et al. (2017), the post-thaw site reported in Bäckstrand et al. (2010) and the thawing palse gradient in Nykänen et al., (2003)
				(***3)	Mean from linear transition from young post-thaw peatland to stable peatland
				(****4)	Calculated assuming 3% bare (-0.3303 g N) peat and 97% vegetated (-0.0038 g N) peat surfaces.
				(*****5)	Calculated as a fraction of CO2 fluxes (see methods), assuming 3% bare peat and using the weighted mean of tundra and boreal biome extents.
				(******6)	Mean from Seida Eriophorum, Carex & Salix dominated fens with high water table.
				(*******7)	Mean from linear transition from young post-thaw peatland to stable peatland. Voigt et al note no post-thaw change in N2O fluxes in water-logged conditions
				(********8)	Very limited fluvial flux data available for natural northern peatlands, data for permafrost peatland and mature post-thaw peatlands are from Stordalen, Northern Sweden (Olefedt and Roulet, 2012). For thaw scenarios, fluvial fluxes are included in estimated net C balances based on chronosequnce approahces. For stable permafrost peatland conservative losses are assumed.
				(*********9)	Calculated from annual means of warmed plots Voigt et al and the Stordalen palsa in Bäckstrand et al. The Stordalen palsa is considered as actively warming/thawing since the MAAT is >0 and extensive permafrost thaw has been observed in Stordalen for several decades (Christensen et al., 2004), with documented active layer deepening in adjacent peatland sites (Åkerman and Johansson, 2008).
				(**********10)	Calculated as the mean of the mature collapse scar in Helbig et al (2017) and the permafrost-free flow-through fen in Euskirchen et al (2014). The latter site was included since this ecosystem represents a plausible long-term transitional stage of post-thaw peatlands (see Turestsky et al., 2020)
				References for this table (they also appear in the main ref list)
				Åkerman, M. Johansson, Thawing permafrost and thicker active layers in sub-arctic Sweden. Permafr. Periglac. Process. 19, 279–292 (2008).
				T. R. Christensen, Thawing sub-arctic permafrost: Effects on vegetation and methane emissions. Geophys. Res. Lett. 31, L04501 (2004).
				Euskirchen, E. S., Edgar, C. W., Turetsky, M. R., Waldrop, M. P. & Harden, J. W. Differential response of carbon fluxes to climate in three peatland ecosystems that vary in the presence and stability of permafrost: Carbon fluxes and permafrost thaw. J. Geophys. Res. Biogeosciences 119, 1576–1595 (2014).
				Estop-Aragonés, C. et al. Limited release of previously-frozen C and increased new peat formation after thaw in permafrost peatlands. Soil Biol. Biochem. 118, 115–129 (2018).
				Helbig, M. et al. The positive net radiative greenhouse gas forcing of increasing methane emissions from a thawing boreal forest-wetland landscape. Glob. Change Biol. 23, 2413–2427 (2017).
				Heikkinen, J. E. P., V. Elsakov, and P. J. Martikainen (2002) Carbon dioxide and methane dynamics and annual carbon balance in tundra wetland in NE Europe, Russia, Global Biogeochem. Cycles, 16(4), 1115, doi:10.1029/2002GB001930, 2002.
				Maljanen, M. et al. Greenhouse gas balances of managed peatlands in the Nordic countries – present knowledge and gaps. Biogeosciences 7, 2711–2738 (2010).
				Marushchak, M. E. et al. Hot spots for nitrous oxide emissions found in different types of permafrost peatlands. Glob. Change Biol. 17, 2601–2614 (2011).
				M. E. Marushchak, et al., Carbon dioxide balance of subarctic tundra from plot to regional scales. Biogeosciences 10, 437–452 (2013).
				Nykänen, H., J. E. P. Heikkinen, L. Pirinen, K. Tiilikainen, and P. J. Martikainen (2003) Annual CO2 exchange and CH4 fluxes on a subarctic palsa mire during climatically different years, Global Biogeochem. Cycles, 17(1), 1018, doi:10.1029/2002GB001861
				M. R. Turetsky, et al., Carbon release through abrupt permafrost thaw. Nat. Geosci. 13, 138–143 (2020).
				Olefeldt, D., and N. T. Roulet (2012), Effects of permafrost and hydrology on the composition and transport of dissolved organic carbon in a subarctic peatland complex, J. Geophys. Res., 117, G01005, doi:10.1029/2011JG001819
				Voigt, C. et al. Warming of subarctic tundra increases emissions of all three important greenhouse gases - carbon dioxide, methane, and nitrous oxide. Glob. Change Biol. 23, 3121–3138 (2017).
				Voigt, C. et al. Increased nitrous oxide emissions from Arctic peatlands after permafrost thaw. Proc. Natl. Acad. Sci. 114, 6238–6243 (2017).
				Voigt, C. et al. Ecosystem carbon response of an Arctic peatland to simulated permafrost thaw. Glob. Change Biol. 25, 1746–1764 (2019).
				K. Walter Anthony, et al., 21st-century modeled permafrost carbon emissions accelerated by abrupt thaw beneath lakes. Nat. Commun. 9, 3262 (2018).
