# Supplementary material for: Large stocks of peatland carbon and nitrogen are vulnerable to permafrost thaw
Source: Proc Natl Acad Sci U S A. 2020 Aug 10;117(34):20438–46. doi: 10.1073/pnas.1916387117 (PMC7456150; doi:10.1073/pnas.1916387117)
Supplement: Supplementary File [file pnas.1916387117.sd05.xlsx]

## Sheet: Dataset_S5_scenario_fluxes_fig2
This dataset contains the flux scenarios for different typical peatland stages post-thaw as shown in figure 2
year	CO2-C	min	max	CH4-C	min	max	N20-N	min	max
0	-31.335	-41.3622	-23.7386	-2.7	-3.375	-2.16	-0.00583963	-0.00764992	-0.00445773
1	-31.335	-41.3622	-23.7386	-2.7	-3.375	-2.16	-0.00583963	-0.00764992	-0.00445773
2	-31.335	-41.3622	-23.7386	-2.7	-3.375	-2.16	-0.00583963	-0.00764992	-0.00445773
3	-31.335	-41.3622	-23.7386	-2.7	-3.375	-2.16	-0.00583963	-0.00764992	-0.00445773
4	-31.335	-41.3622	-23.7386	-2.7	-3.375	-2.16	-0.00583963	-0.00764992	-0.00445773
5	-31.335	-41.3622	-23.7386	-2.7	-3.375	-2.16	-0.00583963	-0.00764992	-0.00445773
6	-31.335	-41.3622	-23.7386	-2.7	-3.375	-2.16	-0.00583963	-0.00764992	-0.00445773
7	-31.335	-41.3622	-23.7386	-2.7	-3.375	-2.16	-0.00583963	-0.00764992	-0.00445773
8	-31.335	-41.3622	-23.7386	-2.7	-3.375	-2.16	-0.00583963	-0.00764992	-0.00445773
9	-31.335	-41.3622	-23.7386	-2.7	-3.375	-2.16	-0.00583963	-0.00764992	-0.00445773
10	-31.335	-41.3622	-23.7386	-2.7	-3.375	-2.16	-0.00583963	-0.00764992	-0.00445773
11	-31.335	-41.3622	-23.7386	-2.7	-3.375	-2.16	-0.00583963	-0.00764992	-0.00445773
12	-31.335	-41.3622	-23.7386	-2.7	-3.375	-2.16	-0.00583963	-0.00764992	-0.00445773
13	-31.335	-41.3622	-23.7386	-2.7	-3.375	-2.16	-0.00583963	-0.00764992	-0.00445773
14	-31.335	-41.3622	-23.7386	-2.7	-3.375	-2.16	-0.00583963	-0.00764992	-0.00445773
15	-31.335	-41.3622	-23.7386	-2.7	-3.375	-2.16	-0.00583963	-0.00764992	-0.00445773
16	-31.335	-41.3622	-23.7386	-2.7	-3.375	-2.16	-0.00583963	-0.00764992	-0.00445773
17	-31.335	-41.3622	-23.7386	-2.7	-3.375	-2.16	-0.00583963	-0.00764992	-0.00445773
18	-31.335	-41.3622	-23.7386	-2.7	-3.375	-2.16	-0.00583963	-0.00764992	-0.00445773
19	-31.335	-41.3622	-23.7386	-2.7	-3.375	-2.16	-0.00583963	-0.00764992	-0.00445773
20	-31.335	-41.3622	-23.7386	-2.7	-3.375	-2.16	-0.00583963	-0.00764992	-0.00445773
21	-31.335	-41.3622	-23.7386	-2.7	-3.375	-2.16	-0.00583963	-0.00764992	-0.00445773
22	-31.335	-41.3622	-23.7386	-2.7	-3.375	-2.16	-0.00583963	-0.00764992	-0.00445773
23	-31.335	-41.3622	-23.7386	-2.7	-3.375	-2.16	-0.00583963	-0.00764992	-0.00445773
24	-31.335	-41.3622	-23.7386	-2.7	-3.375	-2.16	-0.00583963	-0.00764992	-0.00445773
25	-31.335	-41.3622	-23.7386	-2.7	-3.375	-2.16	-0.00583963	-0.00764992	-0.00445773
26	-31.335	-41.3622	-23.7386	-2.7	-3.375	-2.16	-0.00583963	-0.00764992	-0.00445773
27	-31.335	-41.3622	-23.7386	-2.7	-3.375	-2.16	-0.00583963	-0.00764992	-0.00445773
28	-31.335	-41.3622	-23.7386	-2.7	-3.375	-2.16	-0.00583963	-0.00764992	-0.00445773
29	-31.335	-41.3622	-23.7386	-2.7	-3.375	-2.16	-0.00583963	-0.00764992	-0.00445773
30	-31.335	-41.3622	-23.7386	-2.7	-3.375	-2.16	-0.00583963	-0.00764992	-0.00445773
31	-31.335	-41.3622	-23.7386	-2.7	-3.375	-2.16	-0.00583963	-0.00764992	-0.00445773
32	-31.335	-41.3622	-23.7386	-2.7	-3.375	-2.16	-0.00583963	-0.00764992	-0.00445773
33	-31.335	-41.3622	-23.7386	-2.7	-3.375	-2.16	-0.00583963	-0.00764992	-0.00445773
34	-31.335	-41.3622	-23.7386	-2.7	-3.375	-2.16	-0.00583963	-0.00764992	-0.00445773
35	-31.335	-41.3622	-23.7386	-2.7	-3.375	-2.16	-0.00583963	-0.00764992	-0.00445773
36	-31.335	-41.3622	-23.7386	-2.7	-3.375	-2.16	-0.00583963	-0.00764992	-0.00445773
37	-31.335	-41.3622	-23.7386	-2.7	-3.375	-2.16	-0.00583963	-0.00764992	-0.00445773
38	-31.335	-41.3622	-23.7386	-2.7	-3.375	-2.16	-0.00583963	-0.00764992	-0.00445773
39	-31.335	-41.3622	-23.7386	-2.7	-3.375	-2.16	-0.00583963	-0.00764992	-0.00445773
40	-31.335	-41.3622	-23.7386	-2.7	-3.375	-2.16	-0.00583963	-0.00764992	-0.00445773
41	-31.335	-41.3622	-23.7386	-2.7	-3.375	-2.16	-0.00583963	-0.00764992	-0.00445773
42	-31.335	-41.3622	-23.7386	-2.7	-3.375	-2.16	-0.00583963	-0.00764992	-0.00445773
43	-31.335	-41.3622	-23.7386	-2.7	-3.375	-2.16	-0.00583963	-0.00764992	-0.00445773
44	-31.335	-41.3622	-23.7386	-2.7	-3.375	-2.16	-0.00583963	-0.00764992	-0.00445773
45	-31.335	-41.3622	-23.7386	-2.7	-3.375	-2.16	-0.00583963	-0.00764992	-0.00445773
46	-31.335	-41.3622	-23.7386	-2.7	-3.375	-2.16	-0.00583963	-0.00764992	-0.00445773
47	-31.335	-41.3622	-23.7386	-2.7	-3.375	-2.16	-0.00583963	-0.00764992	-0.00445773
48	-31.335	-41.3622	-23.7386	-2.7	-3.375	-2.16	-0.00583963	-0.00764992	-0.00445773
49	-31.335	-41.3622	-23.7386	-2.7	-3.375	-2.16	-0.00583963	-0.00764992	-0.00445773
50	-31.335	-41.3622	-23.7386	-2.7	-3.375	-2.16	-0.00583963	-0.00764992	-0.00445773
51	19.1488	26.4253	13.8759	-17.8982	-19.867	-16.1245	4.05522e-05	5.27179e-05	3.1194e-05
52	19.2723	26.5957	13.9654	-17.8795	-19.8463	-16.1077	0.00592074	0.00769696	0.00455441
53	19.3958	26.7662	14.0549	-17.8608	-19.8255	-16.0909	0.00586141	0.00761984	0.00450878
54	19.5193	26.9366	14.1444	-17.8422	-19.8048	-16.074	0.00580209	0.00754272	0.00446315
55	19.6428	27.1071	14.2339	-17.8235	-19.7841	-16.0572	0.00574277	0.0074656	0.00441752
56	19.7663	27.2775	14.3234	-17.8048	-19.7633	-16.0404	0.00568345	0.00738848	0.00437188
57	19.8898	27.448	14.4129	-17.7861	-19.7426	-16.0235	0.00562413	0.00731136	0.00432625
58	20.0133	27.6184	14.5024	-17.7675	-19.7219	-16.0067	0.0055648	0.00723425	0.00428062
59	20.1369	27.7889	14.5919	-17.7488	-19.7011	-15.9899	0.00550548	0.00715713	0.00423499
60	20.2604	27.9593	14.6814	-17.7301	-19.6804	-15.9731	0.00544616	0.00708001	0.00418935
61	20.3839	28.1297	14.7709	-17.7114	-19.6597	-15.9562	0.00538684	0.00700289	0.00414372
62	20.5074	28.3002	14.8604	-17.6927	-19.639	-15.9394	0.00532752	0.00692577	0.00409809
63	20.6309	28.4706	14.9499	-17.6741	-19.6182	-15.9226	0.00526819	0.00684865	0.00405246
64	20.7544	28.6411	15.0394	-17.6554	-19.5975	-15.9058	0.00520887	0.00677153	0.00400682
65	20.8779	28.8115	15.1289	-17.6367	-19.5768	-15.8889	0.00514955	0.00669441	0.00396119
66	21.0014	28.982	15.2184	-17.618	-19.556	-15.8721	0.00509023	0.0066173	0.00391556
67	21.125	29.1524	15.3079	-17.5994	-19.5353	-15.8553	0.00503091	0.00654018	0.00386993
68	21.2485	29.3229	15.3974	-17.5807	-19.5146	-15.8385	0.00497158	0.00646306	0.0038243
69	21.372	29.4933	15.4869	-17.562	-19.4938	-15.8216	0.00491226	0.00638594	0.00377866
70	21.4955	29.6638	15.5764	-17.5433	-19.4731	-15.8048	0.00485294	0.00630882	0.00373303
71	21.619	29.8342	15.6659	-17.5247	-19.4524	-15.788	0.00479362	0.0062317	0.0036874
72	21.7425	30.0047	15.7554	-17.506	-19.4316	-15.7711	0.0047343	0.00615458	0.00364177
73	21.866	30.1751	15.8449	-17.4873	-19.4109	-15.7543	0.00467497	0.00607747	0.00359613
74	21.9895	30.3456	15.9344	-17.4686	-19.3902	-15.7375	0.00461565	0.00600035	0.0035505
75	22.1131	30.516	16.0239	-17.4499	-19.3694	-15.7207	0.00455633	0.00592323	0.00350487
76	22.2366	30.6865	16.1135	-17.4313	-19.3487	-15.7038	0.00449701	0.00584611	0.00345924
77	22.3601	30.8569	16.203	-17.4126	-19.328	-15.687	0.00443769	0.00576899	0.0034136
78	22.4836	31.0274	16.2925	-17.3939	-19.3072	-15.6702	0.00437836	0.00569187	0.00336797
79	22.6071	31.1978	16.382	-17.3752	-19.2865	-15.6534	0.00431904	0.00561475	0.00332234
80	22.7306	31.3682	16.4715	-17.3566	-19.2658	-15.6365	0.00425972	0.00553764	0.00327671
81	22.8541	31.5387	16.561	-17.3379	-19.245	-15.6197	0.0042004	0.00546052	0.00323108
82	22.9776	31.7091	16.6505	-17.3192	-19.2243	-15.6029	0.00414108	0.0053834	0.00318544
83	23.1012	31.8796	16.74	-17.3005	-19.2036	-15.5861	0.00408175	0.00530628	0.00313981
84	23.2247	32.05	16.8295	-17.2818	-19.1828	-15.5692	0.00402243	0.00522916	0.00309418
85	23.3482	32.2205	16.919	-17.2632	-19.1621	-15.5524	0.00396311	0.00515204	0.00304855
86	23.4717	32.3909	17.0085	-17.2445	-19.1414	-15.5356	0.00390379	0.00507492	0.00300291
87	23.5952	32.5614	17.098	-17.2258	-19.1206	-15.5187	0.00384447	0.00499781	0.00295728
88	23.7187	32.7318	17.1875	-17.2071	-19.0999	-15.5019	0.00378514	0.00492069	0.00291165
89	23.8422	32.9023	17.277	-17.1885	-19.0792	-15.4851	0.00372582	0.00484357	0.00286602
90	23.9657	33.0727	17.3665	-17.1698	-19.0585	-15.4683	0.0036665	0.00476645	0.00282038
91	24.0893	33.2432	17.456	-17.1511	-19.0377	-15.4514	0.00360718	0.00468933	0.00277475
92	24.2128	33.4136	17.5455	-17.1324	-19.017	-15.4346	0.00354786	0.00461221	0.00272912
93	24.3363	33.5841	17.635	-17.1137	-18.9963	-15.4178	0.00348853	0.00453509	0.00268349
94	24.4598	33.7545	17.7245	-17.0951	-18.9755	-15.401	0.00342921	0.00445798	0.00263786
95	24.5833	33.925	17.814	-17.0764	-18.9548	-15.3841	0.00336989	0.00438086	0.00259222
96	24.7068	34.0954	17.9035	-17.0577	-18.9341	-15.3673	0.00331057	0.00430374	0.00254659
97	24.8303	34.2658	17.993	-17.039	-18.9133	-15.3505	0.00325125	0.00422662	0.00250096
98	24.9538	34.4363	18.0825	-17.0204	-18.8926	-15.3337	0.00319192	0.0041495	0.00245533
99	25.0774	34.6067	18.172	-17.0017	-18.8719	-15.3168	0.0031326	0.00407238	0.00240969
100	25.2009	34.7772	18.2615	-16.983	-18.8511	-15.3	0.00307328	0.00399526	0.00236406
101	25.3244	34.9476	18.351	-16.9643	-18.8304	-15.2832	0.00301396	0.00391814	0.00231843
102	25.4479	35.1181	18.4405	-16.9456	-18.8097	-15.2663	0.00295464	0.00384103	0.0022728
103	25.5714	35.2885	18.53	-16.927	-18.7889	-15.2495	0.00289531	0.00376391	0.00222716
104	25.6949	35.459	18.6195	-16.9083	-18.7682	-15.2327	0.00283599	0.00368679	0.00218153
105	25.8184	35.6294	18.709	-16.8896	-18.7475	-15.2159	0.00277667	0.00360967	0.0021359
106	25.9419	35.7999	18.7985	-16.8709	-18.7267	-15.199	0.00271735	0.00353255	0.00209027
107	26.0655	35.9703	18.888	-16.8523	-18.706	-15.1822	0.00265803	0.00345543	0.00204463
108	26.189	36.1408	18.9775	-16.8336	-18.6853	-15.1654	0.0025987	0.00337831	0.001999
109	26.3125	36.3112	19.067	-16.8149	-18.6645	-15.1486	0.00253938	0.0033012	0.00195337
110	26.436	36.4817	19.1565	-16.7962	-18.6438	-15.1317	0.00248006	0.00322408	0.00190774
111	26.5595	36.6521	19.246	-16.7775	-18.6231	-15.1149	0.00242074	0.00314696	0.00186211
112	26.683	36.8226	19.3355	-16.7589	-18.6023	-15.0981	0.00236142	0.00306984	0.00181647
113	26.8065	36.993	19.425	-16.7402	-18.5816	-15.0813	0.00230209	0.00299272	0.00177084
114	26.93	37.1635	19.5145	-16.7215	-18.5609	-15.0644	0.00224277	0.0029156	0.00172521
115	27.0536	37.3339	19.604	-16.7028	-18.5401	-15.0476	0.00218345	0.00283848	0.00167958
116	27.1771	37.5043	19.6935	-16.6842	-18.5194	-15.0308	0.00212413	0.00276137	0.00163394
117	27.3006	37.6748	19.783	-16.6655	-18.4987	-15.0139	0.00206481	0.00268425	0.00158831
118	27.4241	37.8452	19.8725	-16.6468	-18.478	-14.9971	0.00200548	0.00260713	0.00154268
119	27.5476	38.0157	19.962	-16.6281	-18.4572	-14.9803	0.00194616	0.00253001	0.00149705
120	27.6711	38.1861	20.0515	-16.6094	-18.4365	-14.9635	0.00188684	0.00245289	0.00145141
121	27.7946	38.3566	20.141	-16.5908	-18.4158	-14.9466	0.00182752	0.00237577	0.00140578
122	27.9181	38.527	20.2305	-16.5721	-18.395	-14.9298	0.0017682	0.00229865	0.00136015
123	28.0417	38.6975	20.32	-16.5534	-18.3743	-14.913	0.00170887	0.00222154	0.00131452
124	28.1652	38.8679	20.4095	-16.5347	-18.3536	-14.8962	0.00164955	0.00214442	0.00126889
125	28.2887	39.0384	20.499	-16.5161	-18.3328	-14.8793	0.00159023	0.0020673	0.00122325
126	28.4122	39.2088	20.5885	-16.4974	-18.3121	-14.8625	0.00153091	0.00199018	0.00117762
127	28.5357	39.3793	20.678	-16.4787	-18.2914	-14.8457	0.00147159	0.00191306	0.00113199
128	28.6592	39.5497	20.7675	-16.46	-18.2706	-14.8289	0.00141226	0.00183594	0.00108636
129	28.7827	39.7202	20.857	-16.4414	-18.2499	-14.812	0.00135294	0.00175882	0.00104072
130	28.9062	39.8906	20.9465	-16.4227	-18.2292	-14.7952	0.00129362	0.00168171	0.000995092
131	29.0298	40.0611	21.0361	-16.404	-18.2084	-14.7784	0.0012343	0.00160459	0.000949459
132	29.1533	40.2315	21.1256	-16.3853	-18.1877	-14.7615	0.00117498	0.00152747	0.000903827
133	29.2768	40.4019	21.2151	-16.3666	-18.167	-14.7447	0.00111565	0.00145035	0.000858195
134	29.4003	40.5724	21.3046	-16.348	-18.1462	-14.7279	0.00105633	0.00137323	0.000812562
135	29.5238	40.7428	21.3941	-16.3293	-18.1255	-14.7111	0.000997009	0.00129611	0.00076693
136	29.6473	40.9133	21.4836	-16.3106	-18.1048	-14.6942	0.000937687	0.00121899	0.000721298
137	29.7708	41.0837	21.5731	-16.2919	-18.084	-14.6774	0.000878365	0.00114187	0.000675666
138	29.8943	41.2542	21.6626	-16.2733	-18.0633	-14.6606	0.000819043	0.00106476	0.000630033
139	30.0178	41.4246	21.7521	-16.2546	-18.0426	-14.6438	0.000759721	0.000987638	0.000584401
140	30.1414	41.5951	21.8416	-16.2359	-18.0218	-14.6269	0.000700399	0.000910519	0.000538769
141	30.2649	41.7655	21.9311	-16.2172	-18.0011	-14.6101	0.000641077	0.0008334	0.000493136
142	30.3884	41.936	22.0206	-16.1985	-17.9804	-14.5933	0.000581755	0.000756282	0.000447504
143	30.5119	42.1064	22.1101	-16.1799	-17.9596	-14.5765	0.000522433	0.000679163	0.000401872
144	30.6354	42.2769	22.1996	-16.1612	-17.9389	-14.5596	0.000463111	0.000602044	0.000356239
145	30.7589	42.4473	22.2891	-16.1425	-17.9182	-14.5428	0.000403789	0.000524926	0.000310607
146	30.8824	42.6178	22.3786	-16.1238	-17.8975	-14.526	0.000344467	0.000447807	0.000264975
147	31.0059	42.7882	22.4681	-16.1052	-17.8767	-14.5091	0.000285145	0.000370689	0.000219342
148	31.1295	42.9587	22.5576	-16.0865	-17.856	-14.4923	0.000225823	0.00029357	0.00017371
149	31.253	43.1291	22.6471	-16.0678	-17.8353	-14.4755	0.000166501	0.000216451	0.000128078
150	31.3765	43.2996	22.7366	-16.0491	-17.8145	-14.4587	0.000107179	0.000139333	8.24454e-05
151	54.5304	58.3476	50.963	-16.0304	-17.6335	-14.5731	-1.1465e-05	-1.41019e-05	-9.32111e-06
152	54.5525	58.3712	50.9837	-16.0304	-17.6335	-14.5731	-1.1465e-05	-1.41019e-05	-9.32111e-06
153	54.5746	58.3949	51.0043	-16.0079	-17.6087	-14.5526	-1.13985e-05	-1.40201e-05	-9.26705e-06
154	54.5967	58.4185	51.025	-15.9853	-17.5839	-14.5321	-1.1332e-05	-1.39383e-05	-9.21299e-06
155	54.6188	58.4421	51.0456	-15.9628	-17.5591	-14.5116	-1.12655e-05	-1.38565e-05	-9.15892e-06
156	54.6409	58.4658	51.0663	-15.9403	-17.5343	-14.4911	-1.1199e-05	-1.37747e-05	-9.10486e-06
157	54.663	58.4894	51.0869	-15.9177	-17.5095	-14.4706	-1.11325e-05	-1.3693e-05	-9.0508e-06
158	54.6851	58.513	51.1076	-15.8952	-17.4847	-14.4501	-1.1066e-05	-1.36112e-05	-8.99674e-06
159	54.7072	58.5367	51.1282	-15.8726	-17.4599	-14.4296	-1.09995e-05	-1.35294e-05	-8.94268e-06
160	54.7293	58.5603	51.1488	-15.8501	-17.4351	-14.4092	-1.0933e-05	-1.34476e-05	-8.88861e-06
161	54.7514	58.584	51.1695	-15.8275	-17.4103	-14.3887	-1.08665e-05	-1.33658e-05	-8.83455e-06
162	54.7735	58.6076	51.1901	-15.805	-17.3855	-14.3682	-1.08e-05	-1.3284e-05	-8.78049e-06
163	54.7955	58.6312	51.2108	-15.7824	-17.3607	-14.3477	-1.07335e-05	-1.32022e-05	-8.72643e-06
164	54.8176	58.6549	51.2314	-15.7599	-17.3359	-14.3272	-1.0667e-05	-1.31204e-05	-8.67236e-06
165	54.8397	58.6785	51.2521	-15.7373	-17.3111	-14.3067	-1.06005e-05	-1.30386e-05	-8.6183e-06
166	54.8618	58.7021	51.2727	-15.7148	-17.2863	-14.2862	-1.0534e-05	-1.29568e-05	-8.56424e-06
167	54.8839	58.7258	51.2934	-15.6922	-17.2615	-14.2657	-1.04675e-05	-1.2875e-05	-8.51018e-06
168	54.906	58.7494	51.314	-15.6697	-17.2367	-14.2452	-1.0401e-05	-1.27933e-05	-8.45611e-06
169	54.9281	58.7731	51.3347	-15.6471	-17.2119	-14.2247	-1.03345e-05	-1.27115e-05	-8.40205e-06
170	54.9502	58.7967	51.3553	-15.6246	-17.1871	-14.2042	-1.0268e-05	-1.26297e-05	-8.34799e-06
171	54.9723	58.8203	51.376	-15.602	-17.1622	-14.1837	-1.02015e-05	-1.25479e-05	-8.29393e-06
172	54.9944	58.844	51.3966	-15.5795	-17.1374	-14.1632	-1.0135e-05	-1.24661e-05	-8.23986e-06
173	55.0165	58.8676	51.4172	-15.5569	-17.1126	-14.1427	-1.00685e-05	-1.23843e-05	-8.1858e-06
174	55.0385	58.8912	51.4379	-15.5344	-17.0878	-14.1222	-1.0002e-05	-1.23025e-05	-8.13174e-06
175	55.0606	58.9149	51.4585	-15.5119	-17.063	-14.1017	-9.93554e-06	-1.22207e-05	-8.07768e-06
176	55.0827	58.9385	51.4792	-15.4893	-17.0382	-14.0812	-9.86904e-06	-1.21389e-05	-8.02361e-06
177	55.1048	58.9622	51.4998	-15.4668	-17.0134	-14.0607	-9.80255e-06	-1.20571e-05	-7.96955e-06
178	55.1269	58.9858	51.5205	-15.4442	-16.9886	-14.0402	-9.73605e-06	-1.19753e-05	-7.91549e-06
179	55.149	59.0094	51.5411	-15.4217	-16.9638	-14.0197	-9.66955e-06	-1.18936e-05	-7.86143e-06
180	55.1711	59.0331	51.5618	-15.3991	-16.939	-13.9992	-9.60306e-06	-1.18118e-05	-7.80736e-06
181	55.1932	59.0567	51.5824	-15.3766	-16.9142	-13.9787	-9.53656e-06	-1.173e-05	-7.7533e-06
182	55.2153	59.0804	51.6031	-15.354	-16.8894	-13.9582	-9.47006e-06	-1.16482e-05	-7.69924e-06
183	55.2374	59.104	51.6237	-15.3315	-16.8646	-13.9377	-9.40357e-06	-1.15664e-05	-7.64518e-06
184	55.2595	59.1276	51.6444	-15.3089	-16.8398	-13.9172	-9.33707e-06	-1.14846e-05	-7.59111e-06
185	55.2816	59.1513	51.665	-15.2864	-16.815	-13.8967	-9.27057e-06	-1.14028e-05	-7.53705e-06
186	55.3036	59.1749	51.6857	-15.2638	-16.7902	-13.8762	-9.20408e-06	-1.1321e-05	-7.48299e-06
187	55.3257	59.1985	51.7063	-15.2413	-16.7654	-13.8557	-9.13758e-06	-1.12392e-05	-7.42893e-06
188	55.3478	59.2222	51.7269	-15.2187	-16.7406	-13.8352	-9.07108e-06	-1.11574e-05	-7.37486e-06
189	55.3699	59.2458	51.7476	-15.1962	-16.7158	-13.8147	-9.00459e-06	-1.10756e-05	-7.3208e-06
190	55.392	59.2695	51.7682	-15.1736	-16.691	-13.7942	-8.93809e-06	-1.09938e-05	-7.26674e-06
191	55.4141	59.2931	51.7889	-15.1511	-16.6662	-13.7737	-8.87159e-06	-1.09121e-05	-7.21268e-06
192	55.4362	59.3167	51.8095	-15.1286	-16.6414	-13.7532	-8.8051e-06	-1.08303e-05	-7.15861e-06
193	55.4583	59.3404	51.8302	-15.106	-16.6166	-13.7327	-8.7386e-06	-1.07485e-05	-7.10455e-06
194	55.4804	59.364	51.8508	-15.0835	-16.5918	-13.7122	-8.6721e-06	-1.06667e-05	-7.05049e-06
195	55.5025	59.3876	51.8715	-15.0609	-16.567	-13.6917	-8.60561e-06	-1.05849e-05	-6.99643e-06
196	55.5246	59.4113	51.8921	-15.0384	-16.5422	-13.6712	-8.53911e-06	-1.05031e-05	-6.94236e-06
197	55.5467	59.4349	51.9128	-15.0158	-16.5174	-13.6507	-8.47261e-06	-1.04213e-05	-6.8883e-06
198	55.5687	59.4586	51.9334	-14.9933	-16.4926	-13.6302	-8.40611e-06	-1.03395e-05	-6.83424e-06
199	55.5908	59.4822	51.9541	-14.9707	-16.4678	-13.6097	-8.33962e-06	-1.02577e-05	-6.78018e-06
200	55.6129	59.5058	51.9747	-14.9482	-16.443	-13.5892	-8.27312e-06	-1.01759e-05	-6.72611e-06
201	55.635	59.5295	51.9953	-14.9256	-16.4182	-13.5687	-8.20662e-06	-1.00941e-05	-6.67205e-06
202	55.6571	59.5531	52.016	-14.9031	-16.3934	-13.5483	-8.14013e-06	-1.00124e-05	-6.61799e-06
203	55.6792	59.5767	52.0366	-14.8805	-16.3686	-13.5278	-8.07363e-06	-9.93057e-06	-6.56393e-06
204	55.7013	59.6004	52.0573	-14.858	-16.3438	-13.5073	-8.00713e-06	-9.84877e-06	-6.50986e-06
205	55.7234	59.624	52.0779	-14.8354	-16.319	-13.4868	-7.94064e-06	-9.76698e-06	-6.4558e-06
206	55.7455	59.6477	52.0986	-14.8129	-16.2942	-13.4663	-7.87414e-06	-9.68519e-06	-6.40174e-06
207	55.7676	59.6713	52.1192	-14.7903	-16.2694	-13.4458	-7.80764e-06	-9.6034e-06	-6.34768e-06
208	55.7897	59.6949	52.1399	-14.7678	-16.2446	-13.4253	-7.74115e-06	-9.52161e-06	-6.29362e-06
209	55.8118	59.7186	52.1605	-14.7452	-16.2198	-13.4048	-7.67465e-06	-9.43982e-06	-6.23955e-06
210	55.8338	59.7422	52.1812	-14.7227	-16.195	-13.3843	-7.60815e-06	-9.35803e-06	-6.18549e-06
211	55.8559	59.7659	52.2018	-14.7002	-16.1702	-13.3638	-7.54166e-06	-9.27624e-06	-6.13143e-06
212	55.878	59.7895	52.2225	-14.6776	-16.1454	-13.3433	-7.47516e-06	-9.19445e-06	-6.07737e-06
213	55.9001	59.8131	52.2431	-14.6551	-16.1206	-13.3228	-7.40866e-06	-9.11265e-06	-6.0233e-06
214	55.9222	59.8368	52.2637	-14.6325	-16.0958	-13.3023	-7.34217e-06	-9.03086e-06	-5.96924e-06
215	55.9443	59.8604	52.2844	-14.61	-16.071	-13.2818	-7.27567e-06	-8.94907e-06	-5.91518e-06
216	55.9664	59.884	52.305	-14.5874	-16.0462	-13.2613	-7.20917e-06	-8.86728e-06	-5.86112e-06
217	55.9885	59.9077	52.3257	-14.5649	-16.0214	-13.2408	-7.14268e-06	-8.78549e-06	-5.80705e-06
218	56.0106	59.9313	52.3463	-14.5423	-15.9966	-13.2203	-7.07618e-06	-8.7037e-06	-5.75299e-06
219	56.0327	59.955	52.367	-14.5198	-15.9718	-13.1998	-7.00968e-06	-8.62191e-06	-5.69893e-06
220	56.0548	59.9786	52.3876	-14.4972	-15.9469	-13.1793	-6.94318e-06	-8.54012e-06	-5.64487e-06
221	56.0769	60.0022	52.4083	-14.4747	-15.9221	-13.1588	-6.87669e-06	-8.45833e-06	-5.5908e-06
222	56.0989	60.0259	52.4289	-14.4521	-15.8973	-13.1383	-6.81019e-06	-8.37654e-06	-5.53674e-06
223	56.121	60.0495	52.4496	-14.4296	-15.8725	-13.1178	-6.74369e-06	-8.29474e-06	-5.48268e-06
224	56.1431	60.0731	52.4702	-14.407	-15.8477	-13.0973	-6.6772e-06	-8.21295e-06	-5.42862e-06
225	56.1652	60.0968	52.4909	-14.3845	-15.8229	-13.0768	-6.6107e-06	-8.13116e-06	-5.37455e-06
226	56.1873	60.1204	52.5115	-14.3619	-15.7981	-13.0563	-6.5442e-06	-8.04937e-06	-5.32049e-06
227	56.2094	60.1441	52.5322	-14.3394	-15.7733	-13.0358	-6.47771e-06	-7.96758e-06	-5.26643e-06
228	56.2315	60.1677	52.5528	-14.3168	-15.7485	-13.0153	-6.41121e-06	-7.88579e-06	-5.21237e-06
229	56.2536	60.1913	52.5734	-14.2943	-15.7237	-12.9948	-6.34471e-06	-7.804e-06	-5.1583e-06
230	56.2757	60.215	52.5941	-14.2718	-15.6989	-12.9743	-6.27822e-06	-7.72221e-06	-5.10424e-06
231	56.2978	60.2386	52.6147	-14.2492	-15.6741	-12.9538	-6.21172e-06	-7.64042e-06	-5.05018e-06
232	56.3199	60.2622	52.6354	-14.2267	-15.6493	-12.9333	-6.14522e-06	-7.55862e-06	-4.99612e-06
233	56.3419	60.2859	52.656	-14.2041	-15.6245	-12.9128	-6.07873e-06	-7.47683e-06	-4.94205e-06
234	56.364	60.3095	52.6767	-14.1816	-15.5997	-12.8923	-6.01223e-06	-7.39504e-06	-4.88799e-06
235	56.3861	60.3332	52.6973	-14.159	-15.5749	-12.8718	-5.94573e-06	-7.31325e-06	-4.83393e-06
236	56.4082	60.3568	52.718	-14.1365	-15.5501	-12.8513	-5.87924e-06	-7.23146e-06	-4.77987e-06
237	56.4303	60.3804	52.7386	-14.1139	-15.5253	-12.8308	-5.81274e-06	-7.14967e-06	-4.7258e-06
238	56.4524	60.4041	52.7593	-14.0914	-15.5005	-12.8103	-5.74624e-06	-7.06788e-06	-4.67174e-06
239	56.4745	60.4277	52.7799	-14.0688	-15.4757	-12.7898	-5.67975e-06	-6.98609e-06	-4.61768e-06
240	56.4966	60.4514	52.8006	-14.0463	-15.4509	-12.7693	-5.61325e-06	-6.9043e-06	-4.56362e-06
241	56.5187	60.475	52.8212	-14.0237	-15.4261	-12.7488	-5.54675e-06	-6.8225e-06	-4.50955e-06
242	56.5408	60.4986	52.8418	-14.0012	-15.4013	-12.7283	-5.48025e-06	-6.74071e-06	-4.45549e-06
243	56.5629	60.5223	52.8625	-13.9786	-15.3765	-12.7079	-5.41376e-06	-6.65892e-06	-4.40143e-06
244	56.585	60.5459	52.8831	-13.9561	-15.3517	-12.6874	-5.34726e-06	-6.57713e-06	-4.34737e-06
245	56.607	60.5695	52.9038	-13.9335	-15.3269	-12.6669	-5.28076e-06	-6.49534e-06	-4.2933e-06
246	56.6291	60.5932	52.9244	-13.911	-15.3021	-12.6464	-5.21427e-06	-6.41355e-06	-4.23924e-06
247	56.6512	60.6168	52.9451	-13.8884	-15.2773	-12.6259	-5.14777e-06	-6.33176e-06	-4.18518e-06
248	56.6733	60.6405	52.9657	-13.8659	-15.2525	-12.6054	-5.08127e-06	-6.24997e-06	-4.13112e-06
249	56.6954	60.6641	52.9864	-13.8434	-15.2277	-12.5849	-5.01478e-06	-6.16818e-06	-4.07705e-06
250	56.7175	60.6877	53.007	-13.8208	-15.2029	-12.5644	-4.94828e-06	-6.08638e-06	-4.02299e-06
251	56.7396	60.7114	53.0277	-13.7983	-15.1781	-12.5439	-4.88178e-06	-6.00459e-06	-3.96893e-06
