# Supplementary material for: Large stocks of peatland carbon and nitrogen are vulnerable to permafrost thaw
Source: Proc Natl Acad Sci U S A. 2020 Aug 10;117(34):20438–46. doi: 10.1073/pnas.1916387117 (PMC7456150; doi:10.1073/pnas.1916387117)
Supplement: Supplementary File [file pnas.1916387117.sd02.xlsx]

## Sheet: Dataset_S2_spatial_model_sums
This dataset includes summary results of different key results of the spatial model projections
Dataset table S2.1	Changes to predicted areas of permafrost in peatlands.
Temperature stabilization	Permafrost peatland area (M km2)				Loss from previous stage (M km2)
	mean	max	min		mean	max	min
+0° C	2.01329	2.37216	1.62272
+0.5° C	1.74394	2.08587	1.38843		0.26935	0.28629	0.234292
+1.0° C	1.487	1.81199	1.14961		0.256937	0.273877	0.238819
+1.5° C	1.24476	1.53695	0.94115		0.24224	0.275047	0.20846
+2.0° C	1.02905	1.27958	0.768815		0.215711	0.257365	0.172335
+2.5° C	0.845129	1.05297	0.630245		0.18392	0.226614	0.13857
+3.0° C	0.691724	0.862581	0.516596		0.153405	0.190386	0.113649
+3.5° C	0.562948	0.706153	0.417364		0.128775	0.156428	0.0992321
+4.0° C	0.451672	0.575875	0.325626		0.111276	0.130277	0.0917377
+4.5° C	0.35284	0.462688	0.240745		0.0988318	0.113188	0.0848808
+5.0° C	0.26509	0.360581	0.16703		0.0877508	0.102107	0.0737159
+5.5° C	0.18997	0.268617	0.109177		0.07512	0.091964	0.0578525
+6.0° C	0.129598	0.189667	0.0682182		0.0603719	0.0789501	0.0409588
Dataset table S2.2	Stabilized annual fluxes before and after thaw (Pg C/N per year). Note that the present baseline is projected to be between +0.5 and +1.0 C.
Temperature stabilization	CO2-C	CH4-C	N20-N	Fluvial C flux	Fluvial N flux
	Pg	Pg	Pg	Pg	Pg
baseline	0.104829	-0.0264858	-2.22566e-05	-0.0223036	-0.000696987
+0.5° C	0.102679	-0.0256623	-2.37247e-05	-0.0215279	-0.000672746
+1.0° C	0.127113	-0.0277374	-2.02315e-05	-0.023451	-0.000732844
+1.5° C	0.128936	-0.0296977	-1.69382e-05	-0.0252634	-0.00078948
+2.0° C	0.130556	-0.0314476	-1.40056e-05	-0.0268763	-0.000839884
+2.5° C	0.131933	-0.0329441	-1.15052e-05	-0.0282505	-0.000882828
+3.0° C	0.133077	-0.0341967	-9.41965e-06	-0.0293956	-0.000918612
+3.5° C	0.134033	-0.0352517	-7.669e-06	-0.0303557	-0.000948615
+4.0° C	0.134854	-0.0361659	-6.15626e-06	-0.0311842	-0.000974507
+4.5° C	0.13558	-0.0369792	-4.81271e-06	-0.0319192	-0.000997475
+5.0° C	0.136223	-0.0377018	-3.6198e-06	-0.0325711	-0.00101785
+5.5° C	0.13432	-0.0383206	-2.59861e-06	-0.0331288	-0.00103527
+6.0° C	0.13721	-0.0388179	-1.77791e-06	-0.0335766	-0.00104927
Dataset table S2.3	Cumulative fluxes of C and N during active layer deepening thaw period (prior to collapse; mean duration 50 yrs, range 25-75 yrs).
Temperature stabilization	CO2-C	CH4-C	N20-N	Fluvial C flux	Fluvial N flux
	Pg	Pg	Pg	Pg	Pg
+0.5° C	0.484357	0.013552	8.22399e-05	-1.07639	-0.0336373
+1.0° C	-0.402107	-0.0210822	-7.12048e-05	-1.17255	-0.0366422
+1.5° C	-0.781212	-0.0537246	-0.000138667	-1.26317	-0.039474
+2.0° C	-1.1188	-0.0827795	-0.000199156	-1.34381	-0.0419942
+2.5° C	-1.40664	-0.107538	-0.000251199	-1.41252	-0.0441414
+3.0° C	-1.64671	-0.128175	-0.000295084	-1.46978	-0.0459306
+3.5° C	-1.84825	-0.145482	-0.000332349	-1.51778	-0.0474308
+4.0° C	-2.02239	-0.160423	-0.000364878	-1.55921	-0.0487253
+4.5° C	-2.17707	-0.173681	-0.000393977	-1.59596	-0.0498738
+5.0° C	-2.3144	-0.185443	-0.000419928	-1.62856	-0.0508924
+5.5° C	-2.42612	-0.195507	-0.00127472	-1.65644	-0.0517637
+6.0° C	-2.52644	-0.20359	-0.000460143	-1.67883	-0.0524635
Dataset table S2.4	Cumulative fluxes of C and N during the young thermokarst post-thaw period (after permafrost collapse; mean duration 100 yrs, range 50-150 yrs). The total residual C balance includes loss that is assumed to occur laterally as DOC or POC, modelled adapted from Jones et al. (2017) and Turestsky et al (2020).
Temperature stabilization	CO2-C	CH4-C	N20-N	Lateral C flux	Total C balance	Lateral N flux	Total N balance
	Pg	Pg	Pg	Pg	Pg	Pg	Pg
+0.5° C	-0.413094	0.170393	-2.87603e-05	0	-0.242701	0	-2.87603e-05
+1.0° C	0.649101	-0.265074	4.47412e-05	-6.16292	-5.77889	-0.192591	-0.192546
+1.5° C	1.26107	-0.675497	0.000114016	-11.4866	-10.901	-0.358956	-0.358842
+2.0° C	1.80602	-1.04081	0.000175676	-15.9367	-15.1715	-0.498023	-0.497847
+2.5° C	2.27066	-1.35212	0.00022822	-19.6114	-18.6929	-0.612857	-0.612629
+3.0° C	2.65821	-1.61158	0.000272015	-22.6704	-21.6237	-0.708449	-0.708177
+3.5° C	2.98353	-1.82919	0.000308745	-25.283	-24.1287	-0.790094	-0.789785
+4.0° C	3.26465	-2.01705	0.000340453	-27.5908	-26.3432	-0.862214	-0.861873
+4.5° C	3.51433	-2.18375	0.000368589	-29.6731	-28.3425	-0.927285	-0.926916
+5.0° C	3.73601	-2.33164	0.000393552	-31.5337	-30.1293	-0.985428	-0.985034
+5.5° C	5.95948	-2.45817	0.000414909	-32.9916	-29.4903	-1.03099	-1.03057
+6.0° C	4.07831	-2.55981	0.000432064	-34.4093	-32.8908	-1.07529	-1.07486
Dataset table S2.5	Annual fluxes of C and N during the longer mature collapse-scar stage (mean duration 750 yrs, range 500-1000 yrs). The long-term C accumulation is modeled from MAAT and CO2-C flux is calcualted as the residual after subtracting CH4-C and lateral fluxes.
Temperature stabilization	CO2-C	CH4-C	N20-N	Total C balance	Fluvial C flux	Lateral N flux	Total N balance
	Pg	Pg	Pg	Pg	Pg	Pg	Pg
+0.5° C	0.00262303	0.00149674	8.23157e-10	-0.00263505	0	0	8.23157e-10
+1.0° C	0.00304285	-0.00232842	-1.28055e-09	0.00454404	-0.00132584	-4.14325e-05	-4.14337e-05
+1.5° C	0.00508472	-0.00593358	-3.26327e-09	0.0115484	-0.00337868	-0.000105584	-0.000105587
+2.0° C	0.00819196	-0.00914253	-5.02809e-09	0.0180974	-0.00520591	-0.000162685	-0.00016269
+2.5° C	0.0116119	-0.011877	-6.53196e-09	0.0239906	-0.00676297	-0.000211343	-0.000211349
+3.0° C	0.0147038	-0.0141562	-7.78542e-09	0.0292043	-0.00806075	-0.000251899	-0.000251906
+3.5° C	0.0171764	-0.0160677	-8.83669e-09	0.0338539	-0.0091492	-0.000285913	-0.000285921
+4.0° C	0.0190721	-0.0177178	-9.74421e-09	0.0381102	-0.0100888	-0.000315276	-0.000315285
+4.5° C	0.0205877	-0.0191821	-1.05495e-08	0.0421051	-0.0109226	-0.000341331	-0.000341341
+5.0° C	0.0219006	-0.0204812	-1.1264e-08	0.0458758	-0.0116623	-0.000364448	-0.000364459
+5.5° C	0.0230892	-0.0215927	-1.18752e-08	0.049372	-0.0122952	-0.000384225	-0.000384237
+6.0° C	0.0241479	-0.0224854	-1.23662e-08	0.0525134	-0.0128036	-0.000400112	-0.000400124
