# Supplementary material for: Large stocks of peatland carbon and nitrogen are vulnerable to permafrost thaw
Source: Proc Natl Acad Sci U S A. 2020 Aug 10;117(34):20438–46. doi: 10.1073/pnas.1916387117 (PMC7456150; doi:10.1073/pnas.1916387117)
Supplement: Supplementary File [file pnas.1916387117.sd04.xlsx]

## Sheet: Dataset_S4_LORCA
This dataset includes all datapoints used to model long term C accumulation from MAAT
Site_name	Country	peatlandtype1	peatlandtype2	peatlandtype2	lat_WGS84	long_WGS85	MAAT_K	LORCA2000yrs	Reference
Saarisuo (B8)		Aapa	Min	Min	65.65	27.32	273.55	14.5	Loisel et al., 2014
Ruosuo COMB		Aapa	Min	Min	65.65	27.32	273.55	20.8	Loisel et al., 2014
NW-BG COMB		Collapse Scar	Min	Min	64.83	-163.45	268.75	8.94905	Loisel et al., 2014
Nuikluk COMB		Collapse Scar	Min	Min	64.83	-163.45	268.75	67.5946	Loisel et al., 2014
86-Kvartal (Zh0)		Fen	Min	Min	56.33	84.58	273.75	5.42718	Loisel et al., 2014
Luovuoma (avg of 3 cores)		Fen	Min	Min	68.4	23.55	270.75	7.65	Loisel et al., 2014
Ours COMB		Fen	Min	Min	54.05	-72.46	268.55	9.91326	Loisel et al., 2014
Aero COMB		Fen	Min	Min	54.1	-72.52	268.55	14.7062	Loisel et al., 2014
East Southerland		Fen	Min	Min	58	-3	273.15	16.5675	Loisel et al., 2014
Salym-Gyugan Mire (site 3)		Fen	Min	Min	65.65	27.32	273.55	19.95	Loisel et al., 2014
Lompolonjänkkä		Fen	Min	Min	68	24.22	271.15	20.3045	Loisel et al., 2014
Victor Fen		Fen	Min	Min	52.71	-84.17	271.15	33.9709	Loisel et al., 2014
Denbigh		Fen	Min	Min	48.22	-100.5	277.35	47.05	Loisel et al., 2014
Patuanak bog		Internal lawn	Min	Min	55.85	-107.68	272.45	51.461	Loisel et al., 2014
Bartchful		Kettle hole	Min	Min	53.05	13.83	281.75	38.7497	Loisel et al., 2014
Lilla BacksjömyrenCOMB		Mixed mire	Min	Min	62.41	14.32	275.15	25.3407	Loisel et al., 2014
Glen Carron		Olig. topogen. bog	Min	Min	57.53	-5.15	279.35	10.2577	Loisel et al., 2014
Glen Torridon		Olig. topogen. bog	Min	Min	57.56	-5.37	280.05	12.038	Loisel et al., 2014
Swanson Fen		Poor fen	Min	Min	60.79	-150.83	274.75	8.51253	Loisel et al., 2014
Horse Trail Fen		Poor fen	Min	Min	60.42	-150.9	274.65	13.0854	Loisel et al., 2014
KJ2-3		Poor fen	Min	Min	51.59	-81.76	272.25	14.0616	Loisel et al., 2014
Utikuma		Poor Fen	Min	Min	55.84	-115.09	273.05	25.7554	Loisel et al., 2014
Mariana Lake COMB		Poor Fen	Min	Min	56.02	-111.93	272.35	45.1184	Loisel et al., 2014
Hongyuan (HYLK1)		Rich fen	Min	Min	55.08	-114.14	273.55	14.6547	Loisel et al., 2014
Usinsk Mire (USI1)		Rich fen	Min	Min	53.58	-118.02	274.45	28.3145	Loisel et al., 2014
Upper Pinto Fen		Rich fen	Min	Min	53.58	-118.02	274.45	34.0297	Loisel et al., 2014
Sundance Fen COMB		Rich fen	Min	Min	53.58	-116.75	275.35	36.6603	Loisel et al., 2014
Goldeye Lake Fen		Rich fen	Min	Min	52.46	-116.19	273.85	49.5829	Loisel et al., 2014
Altay		Sedge-dom rich fen	Min	Min	48.12	88.35	269.55	11.3748	Loisel et al., 2014
Zoige		Sedge-dom rich fen	Min	Min	33.45	102.63	275.15	45.2281	Loisel et al., 2014
Lena River Valley		Bog	Omb	Omb	53.57	-76.13	269.55	3.20305	Loisel et al., 2014
Natla River Bog		Bog	Omb	Omb	63.02	-128.8	264.85	4.7084	Loisel et al., 2014
Colville Lake		Bog	Omb	Omb	67.1	-125.78	263.55	9.1393	Loisel et al., 2014
Mirabel Bog		Bog	Omb	Omb	45.68	-74.03	278.85	9.875	Loisel et al., 2014
Lake 396 (core 3)		Bog	Omb	Omb	47.6	-70.97	273.55	9.91156	Loisel et al., 2014
No Name Creek (NNC 07-1)		Bog	Omb	Omb	63.02	-128.8	264.85	12.4529	Loisel et al., 2014
Wally creek Area Forest Drainage Project		Bog	Omb	Omb	49.07	-80.6	273.35	14.0892	Loisel et al., 2014
KAM12-C4		Bog	Omb	Omb	54.01	156.08	272.85	15.3112	Loisel et al., 2014
Ob-Vasygan		Bog	Omb	Omb	60.52	77.68	270.85	15.6569	Loisel et al., 2014
Mosaik (MOS)		Bog	Omb	Omb	51.98	-75.4	270.85	16.3212	Loisel et al., 2014
Fourchu		Bog	Omb	Omb	45.93	-60.27	278.65	16.375	Loisel et al., 2014
Belec Lake Bog		Bog	Omb	Omb	51.62	-82.28	272.35	16.796	Loisel et al., 2014
Petersville COMB		Bog	Omb	Omb	62.42	-150.68	272.15	17.6729	Loisel et al., 2014
Sterne (STE)		Bog	Omb	Omb	52.05	-75.17	270.75	18.0327	Loisel et al., 2014
Rainy River Bog (long core)		Bog	Omb	Omb	48.78	-94.55	275.55	19.3448	Loisel et al., 2014
Slave Lake Bog		Bog	Omb	Omb	55.01	-114.13	273.65	19.5773	Loisel et al., 2014
Porcupine Mountain		Bog	Omb	Omb	52.52	-101.25	272.95	20.2867	Loisel et al., 2014
KAM12-C1		Bog	Omb	Omb	54.9	156.6	271.55	21.3808	Loisel et al., 2014
Siikaneva		Bog	Omb	Omb	61.84	24.17	276.15	23.8927	Loisel et al., 2014
Lakkasuo COMB		Bog	Omb	Omb	61.78	24.3	276.35	24.791	Loisel et al., 2014
Bear Bog		Bog	Omb	Omb	60.53	-145.45	275.05	24.9571	Loisel et al., 2014
Haukkasuo average		Bog	Omb	Omb	60.82	26.95	277.45	25.25	Loisel et al., 2014
Kahiltna Valley Moraine (KVM)		Bog	Omb	Omb	62.37	-151.09	271.55	26.537	Loisel et al., 2014
Albany River Bog		Bog	Omb	Omb	51.43	-83.62	272.55	26.7565	Loisel et al., 2014
Covey Hill		Bog	Omb	Omb	45	-73.49	279.75	27.0762	Loisel et al., 2014
Koyukuk Flats (PP2)		Bog	Omb	Omb	60.78	22.78	277.55	29.7375	Loisel et al., 2014
Martin River		Bog	Omb	Omb	61.8	-121.4	269.65	30.3827	Loisel et al., 2014
Kenai Gasfield (KG 07-2)		Bog	Omb	Omb	54.01	156.08	272.85	31.4103	Loisel et al., 2014
Frontenac (FRON-2)		Bog	Omb	Omb	45.93	-60.27	278.65	32.3755	Loisel et al., 2014
Miscou		Bog	Omb	Omb	47.93	-64.5	273.15	32.625	Loisel et al., 2014
Mer Bleue		Bog	Omb	Omb	45.68	-75.8	277.75	33.4131	Loisel et al., 2014
Lappmyran		Bog	Omb	Omb	53.57	-76.13	269.55	33.8166	Loisel et al., 2014
Hani Peat Bog		Bog	Omb	Omb	42.22	126.52	274.75	34.7652	Loisel et al., 2014
Bolton Fell Moss (J and L cores)		Bog	Omb	Omb	51.62	-82.28	272.35	40.4642	Loisel et al., 2014
Vasyugan (V21)		Bog	Omb	Omb	56.83	78.42	272.55	40.8768	Loisel et al., 2014
Oldman Bog		Bog	Omb	Omb	51.02	-84.57	272.75	40.9995	Loisel et al., 2014
A. Romosse		bog	Omb	Omb	60.02	17.36	278.55	46.6534	Loisel et al., 2014
Kontolanrahka		Bog	Omb	Omb	60.78	22.78	277.55	52.4835	Loisel et al., 2014
Nordan's Pond Bog		Bog	Omb	Omb	49.17	-53.6	277.65	52.7443	Loisel et al., 2014
Lebel		Bog	Omb	Omb	53.57	-76.13	269.55	57.0708	Loisel et al., 2014
Mongan Bog		Bog	Omb	Omb	53	-8	282.25	64.9461	Loisel et al., 2014
Caribou Bog (RC-2)		Intermed. ombrotr	Omb	Omb	55.08	-2.5	280.55	29.9805	Loisel et al., 2014
Butternburn Flow 1		Intermed. ombrotr	Omb	Omb	55.08	-2.5	280.55	37.9489	Loisel et al., 2014
Stazki COMB		Kettle bog	Omb	Omb	46.55	-86.07	277.85	62.2964	Loisel et al., 2014
Utasai Bog		Oligotrophic bog	Omb	Omb	42.38	140.18	280.75	30.4572	Loisel et al., 2014
V-34		Open raised bog	Omb	Omb	61.47	79.46	269.85	15.0193	Loisel et al., 2014
La Grande (L3T1C2) LG3		Raised bog	Omb	Omb	54	18	279.75	15.2978	Loisel et al., 2014
Burnt Village		Raised bog	Omb	Omb	51.13	-55.93	274.75	15.6687	Loisel et al., 2014
Lac Malbaie (MAL-2)		Raised bog	Omb	Omb	54	18	279.75	15.6724	Loisel et al., 2014
Abbeyknockmoy Bog		raised bog	Omb	Omb	53.5	-9	282.55	18.7613	Loisel et al., 2014
Lac Le Caron COMB		Raised bog	Omb	Omb	54	18	279.75	19.6172	Loisel et al., 2014
La Grande (L2T2C2-2) LG2		Raised bog	Omb	Omb	54	18	279.75	20.7113	Loisel et al., 2014
Petite Bog		Raised bog	Omb	Omb	45.14	-63.94	279.25	29.2316	Loisel et al., 2014
Misten		Raised bog	Omb	Omb	50.56	6.16	280.15	33.4878	Loisel et al., 2014
South Rhody		Raised bog	Omb	Omb	54.36	16.49	281.25	39.0706	Loisel et al., 2014
La Grande (L1T1C1) LG1		Raised bog	Omb	Omb	54	18	279.75	42.677	Loisel et al., 2014
Lille Vildmose (LVM)		Raised bog	Omb	Omb	56.83	10.25	280.75	42.9706	Loisel et al., 2014
Baie		Raised bog	Omb	Omb	49.1	-68.22	273.15	45.1744	Loisel et al., 2014
Saxnäs Mosse		Raised bog	Omb	Omb	56.86	13.46	279.75	47.7542	Loisel et al., 2014
Sidney Bog		Raised bog	Omb	Omb	44.39	-69.79	280.25	51.6087	Loisel et al., 2014
Słowińskie Błota		Raised bog	Omb	Omb	54.36	16.49	281.25	53.5744	Loisel et al., 2014
Walton Moss COMB		Raised bog	Omb	Omb	54.98	-2.77	281.05	61.4001	Loisel et al., 2014
Kusowu		Raised bog	Omb	Omb	54	18	279.75	64.9508	Loisel et al., 2014
Radisson		Semi-forested bog	Omb	Omb	53.73	-77.7	269.65	21.0535	Loisel et al., 2014
VC-04-06		Shrub bog	Omb	Omb	52.71	-84.18	271.15	14.9059	Loisel et al., 2014
Diana Lake bog		Slope bog	Omb	Omb	54.15	-130.25	279.95	5.65	Loisel et al., 2014
JBL3		Sphagnum bog	Omb	Omb	52.87	-89.93	271.05	17.8079	Loisel et al., 2014
JBL4		Sphagnum bog	Omb	Omb	55.27	-88.93	269.05	20.622	Loisel et al., 2014
JBL7		Sphagnum bog	Omb	Omb	54.4	-89.52	269.85	22.0062	Loisel et al., 2014
JBL8		Sphagnum bog	Omb	Omb	50.47	-89.93	272.55	24.1826	Loisel et al., 2014
JBL1		Sphagnum bog	Omb	Omb	51.07	-89.8	272.25	25.6214	Loisel et al., 2014
JBL2		Sphagnum bog	Omb	Omb	52.02	-90.13	271.65	30.686	Loisel et al., 2014
Hanhijänkä		Palsa	Omb	Pf	68.4	23.55	270.75	7.625	Loisel et al., 2014
Seida		Peat plateau	Omb	Pf	67.05	62.92	267.35	1.8627	Loisel et al., 2014
N-1		Peat plateau	Omb	Pf	63.16	74.82	268.25	3.65638	Loisel et al., 2014
D-127		Peat plateau	Omb	Pf	64.31	70.29	267.85	4.18664	Loisel et al., 2014
Rogovaya River COMB		Peat plateau	Omb	Pf	67.25	62.07	267.45	7.72571	Loisel et al., 2014
JBL5		Peat plateau	Omb	Pf	55.42	-88.95	268.75	8.57068	Loisel et al., 2014
Selwyn Lake (SL-1)		Peat plateau	Omb	Pf	67.05	62.92	267.35	11.9257	Loisel et al., 2014
E-110		Peat plateau	Omb	Pf	66.47	76.99	265.35	16.13	Loisel et al., 2014
Shuttle Lake (core 2)		Peat plateau	Omb	Pf	59.88	-104.2	266.65	16.726	Loisel et al., 2014
Plaine		Peat plateau	Omb	Pf	50.27	-63.54	274.35	18.069	Loisel et al., 2014
Morts		Peat plateau	Omb	Pf	50.26	-63.67	273.15	37.7497	Loisel et al., 2014
Lake 785 (core 4)		Permafrost bog	Omb	Pf	59.58	-98.57	265.05	13.285	Loisel et al., 2014
JBL6		Permafrost bog	Omb	Pf	54.77	-89.32	269.45	16.7468	Loisel et al., 2014
Joey Lake peatland COMB		Permafrost bog	Omb	Pf	55.46	-98.16	270.45	17.9498	Loisel et al., 2014
Stordalen		Permafrost bog	Omb	Pf	68.35	19.05	271.05	23.1309	Loisel et al., 2014
KUJU-PD2		Permafrost bog	Omb	Pf	55.23	-77.7	268.25	21.016	Loisel et al., 2014
SIB06		Pine-domin. bog	Omb	Pf	58.44	83.43	271.95	27.9967	Loisel et al., 2014
T1		Polygon bog	Omb	Pf	68.32	-133.42	263.65	14.6414	Loisel et al., 2014
Unit Lake (core 4)		Polygon bog	Omb	Pf	69.12	-134.18	262.75	23.2859	Loisel et al., 2014
T6		Polygon bog	Omb	Pf	69.12	-134.18	262.75	31.8213	Loisel et al., 2014
Pantano de Vargas	Colombia				5.78333	-73.1	286.75	65.5807	Yu et al. 2010
Mubwindi Swamp	Uganda				-1.08333	29.75	289.05	65.8002	Yu et al. 2010
San Jorge	Peru				-4.06247	-73.1925	299.65	8.0375	Yu et al. 2010
Salitre de Minas	Brazil				-19	-46.7667	294.55	98.5719	Yu et al. 2010
Curucutu	Brazil				-23.9858	-46.7458	293.55	32.7559	Yu et al. 2010
Garu Plantation	Papau New Guinea				-5.50625	149.976	298.95	71.8885	Yu et al. 2010
Poco Grande	Brazil				-26.4167	-48.8667	294.05	62.5385	Yu et al. 2010
