# Supplementary material for: Large stocks of peatland carbon and nitrogen are vulnerable to permafrost thaw
Source: Proc Natl Acad Sci U S A. 2020 Aug 10;117(34):20438–46. doi: 10.1073/pnas.1916387117 (PMC7456150; doi:10.1073/pnas.1916387117)
Supplement: Supplementary File [file pnas.1916387117.sd03.xlsx]

## Sheet: Dataset_S3_projected_fluxes
This dataset includes projected fluxes for +2, +4 and +6 degree scenarios.
plus 2 degree warming (Pg yr-1)											plus 4 degree warming (Pg yr-1)											plus 6 degree warming (Pg yr-1)
year_after_thaw	CO2_C_flux_mean	CO2_C_flux_max	CO2_C_flux_min	CH4_C_flux_mean	CH4_C_flux_max	CH4_C_flux_min	N2O_N_flux_mean	N2O_N_flux_max	N2O_N_flux_min		year_after_thaw	CO2_C_flux_mean	CO2_C_flux_max	CO2_C_flux_min	CH4_C_flux_mean	CH4_C_flux_max	CH4_C_flux_min	N2O_N_flux_mean	N2O_N_flux_max	N2O_N_flux_min		year_after_thaw	CO2_C_flux_mean	CO2_C_flux_max	CO2_C_flux_min	CH4_C_flux_mean	CH4_C_flux_max	CH4_C_flux_min	N2O_N_flux_mean	N2O_N_flux_max	N2O_N_flux_min
1	0.0730711	0.0866724	0.0602543	-0.0246464	-0.0146121	-0.0346807	-2.02545e-05	-1.43447e-05	-2.61643e-05		1	0.036868	0.0467876	0.0280483	-0.0239434	-0.00890997	-0.0389769	-2.00579e-05	-1.32071e-05	-2.69087e-05		1	0.0160632	0.0235775	0.00968774	-0.0229113	0.02807	-0.0738927	-1.00657e-05	-1.33024e-05	-6.82906e-06
2	0.0734755	0.0878469	0.0601594	-0.0247339	-0.0147077	-0.0347602	-2.01971e-05	-1.42211e-05	-2.61732e-05		2	0.037599	0.0488319	0.0279556	-0.024113	-0.00911817	-0.0391079	-1.99509e-05	-1.2997e-05	-2.69048e-05		2	0.0169763	0.0261146	0.00958877	-0.0231266	-0.0176195	-0.0286337	-9.93049e-06	-1.31909e-05	-6.67012e-06
3	0.0738798	0.0890214	0.0600645	-0.0248215	-0.0148033	-0.0348396	-2.01397e-05	-1.40975e-05	-2.6182e-05		3	0.0383299	0.0508762	0.027863	-0.0242827	-0.00932637	-0.039239	-1.98439e-05	-1.27869e-05	-2.69009e-05		3	0.0178894	0.0286516	0.00948978	-0.0233419	-0.0178219	-0.0288619	-9.79526e-06	-1.30793e-05	-6.51117e-06
4	0.0742842	0.0901959	0.0599697	-0.024909	-0.0148989	-0.0349191	-2.00823e-05	-1.39738e-05	-2.61908e-05		4	0.0390609	0.0529205	0.0277703	-0.0244523	-0.00953457	-0.03937	-1.97369e-05	-1.25767e-05	-2.6897e-05		4	0.0188025	0.0311886	0.00939079	-0.0235571	-0.0180242	-0.02909	-9.66002e-06	-1.29678e-05	-6.35222e-06
5	0.0746885	0.0913705	0.0598748	-0.0249965	-0.0149945	-0.0349985	-2.00249e-05	-1.38502e-05	-2.61997e-05		5	0.0397918	0.0549648	0.0276776	-0.0246219	-0.00974277	-0.039501	-1.96298e-05	-1.23666e-05	-2.68931e-05		5	0.0197156	0.0337256	0.0092918	-0.0237724	-0.0182266	-0.0293182	-9.52479e-06	-1.28563e-05	-6.19328e-06
6	0.0750929	0.092545	0.0597799	-0.025084	-0.0150901	-0.035078	-1.99675e-05	-1.37265e-05	-2.62085e-05		6	0.0405228	0.0570091	0.0275849	-0.0247915	-0.00995097	-0.0396321	-1.95228e-05	-1.21565e-05	-2.68891e-05		6	0.0206288	0.0362627	0.00919281	-0.0239876	-0.018429	-0.0295463	-9.38955e-06	-1.27448e-05	-6.03433e-06
7	0.0754973	0.0937195	0.0596851	-0.0251716	-0.0151857	-0.0351574	-1.99101e-05	-1.36029e-05	-2.62174e-05		7	0.0412537	0.0590534	0.0274923	-0.0249611	-0.0101592	-0.0397631	-1.94158e-05	-1.19463e-05	-2.68852e-05		7	0.0215419	0.0387997	0.00909381	-0.0242029	-0.0186314	-0.0297745	-9.25432e-06	-1.26332e-05	-5.87539e-06
8	0.0759016	0.094894	0.0595902	-0.0252591	-0.0152813	-0.0352369	-1.98527e-05	-1.34793e-05	-2.62262e-05		8	0.0419846	0.0610977	0.0273996	-0.0251308	-0.0103674	-0.0398942	-1.93088e-05	-1.17362e-05	-2.68813e-05		8	0.022455	0.0413367	0.00899482	-0.0244182	-0.0188337	-0.0300026	-9.11908e-06	-1.25217e-05	-5.71644e-06
9	0.076306	0.0960685	0.0594954	-0.0253466	-0.0153769	-0.0353164	-1.97953e-05	-1.33556e-05	-2.6235e-05		9	0.0427156	0.063142	0.0273069	-0.0253004	-0.0105756	-0.0400252	-1.92017e-05	-1.15261e-05	-2.68774e-05		9	0.0233681	0.0438737	0.00889583	-0.0246334	-0.0190361	-0.0302308	-8.98385e-06	-1.24102e-05	-5.5575e-06
10	0.0767104	0.097243	0.0594005	-0.0254341	-0.0154724	-0.0353958	-1.97379e-05	-1.3232e-05	-2.62439e-05		10	0.0434465	0.0651863	0.0272143	-0.02547	-0.0107838	-0.0401563	-1.90947e-05	-1.13159e-05	-2.68735e-05		10	0.0242812	0.0464107	0.00879684	-0.0248487	-0.0192385	-0.0304589	-8.84861e-06	-1.22987e-05	-5.39855e-06
11	0.0771147	0.0984175	0.0593056	-0.0255217	-0.015568	-0.0354753	-1.96805e-05	-1.31083e-05	-2.62527e-05		11	0.0441775	0.0672305	0.0271216	-0.0256396	-0.010992	-0.0402873	-1.89877e-05	-1.11058e-05	-2.68696e-05		11	0.0251943	0.0489478	0.00869785	-0.025064	-0.0194409	-0.0306871	-8.71338e-06	-1.21871e-05	-5.23961e-06
12	0.0775191	0.099592	0.0592108	-0.0256092	-0.0156636	-0.0355547	-1.96231e-05	-1.29847e-05	-2.62616e-05		12	0.0449084	0.0692748	0.0270289	-0.0258093	-0.0112002	-0.0404183	-1.88807e-05	-1.08957e-05	-2.68657e-05		12	0.0261075	0.0514848	0.00859886	-0.0252792	-0.0196432	-0.0309152	-8.57814e-06	-1.20756e-05	-5.08066e-06
13	0.0779234	0.100767	0.0591159	-0.0256967	-0.0157592	-0.0356342	-1.95657e-05	-1.28611e-05	-2.62704e-05		13	0.0456394	0.0713191	0.0269363	-0.0259789	-0.0114084	-0.0405494	-1.87737e-05	-1.06855e-05	-2.68618e-05		13	0.0270206	0.0540218	0.00849987	-0.0254945	-0.0198456	-0.0311434	-8.44291e-06	-1.19641e-05	-4.92171e-06
14	0.0783278	0.101941	0.059021	-0.0257842	-0.0158548	-0.0357136	-1.95083e-05	-1.27374e-05	-2.62793e-05		14	0.0463703	0.0733634	0.0268436	-0.0261485	-0.0116166	-0.0406804	-1.86666e-05	-1.04754e-05	-2.68579e-05		14	0.0279337	0.0565588	0.00840088	-0.0257098	-0.020048	-0.0313715	-8.30767e-06	-1.18526e-05	-4.76277e-06
15	0.0787322	0.103116	0.0589262	-0.0258718	-0.0159504	-0.0357931	-1.94509e-05	-1.26138e-05	-2.62881e-05		15	0.0471013	0.0754077	0.0267509	-0.0263181	-0.0118248	-0.0408115	-1.85596e-05	-1.02653e-05	-2.6854e-05		15	0.0288468	0.0590958	0.00830189	-0.025925	-0.0202504	-0.0315997	-8.17244e-06	-1.1741e-05	-4.60382e-06
16	0.0791365	0.10429	0.0588313	-0.0259593	-0.016046	-0.0358725	-1.93935e-05	-1.24902e-05	-2.62969e-05		16	0.0478322	0.077452	0.0266582	-0.0264877	-0.012033	-0.0409425	-1.84526e-05	-1.00552e-05	-2.68501e-05		16	0.0297599	0.0616329	0.0082029	-0.0261403	-0.0204528	-0.0318278	-8.0372e-06	-1.16295e-05	-4.44488e-06
17	0.0795409	0.105465	0.0587364	-0.0260468	-0.0161416	-0.035952	-1.93361e-05	-1.23665e-05	-2.63058e-05		17	0.0485631	0.0794963	0.0265656	-0.0266574	-0.0122412	-0.0410736	-1.83456e-05	-9.84502e-06	-2.68461e-05		17	0.0306731	0.0641699	0.00810391	-0.0263555	-0.0206551	-0.032056	-7.90197e-06	-1.1518e-05	-4.28593e-06
18	0.0799453	0.106639	0.0586416	-0.0261343	-0.0162372	-0.0360315	-1.92787e-05	-1.22429e-05	-2.63146e-05		18	0.0492941	0.0815406	0.0264729	-0.026827	-0.0124494	-0.0412046	-1.82386e-05	-9.63489e-06	-2.68422e-05		18	0.0315862	0.0667069	0.00800491	-0.0265708	-0.0208575	-0.0322841	-7.76673e-06	-1.14065e-05	-4.12699e-06
19	0.0803496	0.107814	0.0585467	-0.0262219	-0.0163328	-0.0361109	-1.92213e-05	-1.21192e-05	-2.63235e-05		19	0.050025	0.0835849	0.0263802	-0.0269966	-0.0126576	-0.0413356	-1.81315e-05	-9.42475e-06	-2.68383e-05		19	0.0324993	0.0692439	0.00790592	-0.0267861	-0.0210599	-0.0325122	-7.6315e-06	-1.1295e-05	-3.96804e-06
20	0.080754	0.108988	0.0584518	-0.0263094	-0.0164284	-0.0361904	-1.91639e-05	-1.19956e-05	-2.63323e-05		20	0.050756	0.0856292	0.0262876	-0.0271662	-0.0128658	-0.0414667	-1.80245e-05	-9.21462e-06	-2.68344e-05		20	0.0334124	0.0717809	0.00780693	-0.0270013	-0.0212623	-0.0327404	-7.49626e-06	-1.11834e-05	-3.8091e-06
21	0.0811583	0.110163	0.058357	-0.0263969	-0.016524	-0.0362698	-1.91065e-05	-1.1872e-05	-2.63411e-05		21	0.0514869	0.0876735	0.0261949	-0.0273358	-0.013074	-0.0415977	-1.79175e-05	-9.00449e-06	-2.68305e-05		21	0.0343255	0.0743179	0.00770794	-0.0272166	-0.0214646	-0.0329685	-7.36103e-06	-1.10719e-05	-3.65015e-06
22	0.0815627	0.111337	0.0582621	-0.0264844	-0.0166196	-0.0363493	-1.90492e-05	-1.17483e-05	-2.635e-05		22	0.0522179	0.0897177	0.0261022	-0.0275055	-0.0132822	-0.0417288	-1.78105e-05	-8.79436e-06	-2.68266e-05		22	0.0352387	0.076855	0.00760895	-0.0274319	-0.021667	-0.0331967	-7.22579e-06	-1.09604e-05	-3.4912e-06
23	0.0819671	0.112512	0.0581672	-0.026572	-0.0167152	-0.0364287	-1.89918e-05	-1.16247e-05	-2.63588e-05		23	0.0529488	0.091762	0.0260096	-0.0276751	-0.0134903	-0.0418598	-1.77035e-05	-8.58422e-06	-2.68227e-05		23	0.0361518	0.079392	0.00750996	-0.0276471	-0.0218694	-0.0334248	-7.09056e-06	-1.08489e-05	-3.33226e-06
24	0.0823714	0.113686	0.0580724	-0.0266595	-0.0168108	-0.0365082	-1.89344e-05	-1.1501e-05	-2.63677e-05		24	0.0536797	0.0938063	0.0259169	-0.0278447	-0.0136985	-0.0419908	-1.75964e-05	-8.37409e-06	-2.68188e-05		24	0.0370649	0.081929	0.00741097	-0.0278624	-0.0220718	-0.033653	-6.95532e-06	-1.07373e-05	-3.17331e-06
25	0.0827758	0.114861	0.0579775	-0.026747	-0.0169064	-0.0365877	-1.8877e-05	-1.13774e-05	-2.63765e-05		25	0.0544107	0.0958506	0.0258242	-0.0280143	-0.0139067	-0.0421219	-1.74894e-05	-8.16396e-06	-2.68149e-05		25	0.037978	0.084466	0.00731198	-0.0280776	-0.0222741	-0.0338811	-6.82009e-06	-1.06258e-05	-3.01437e-06
26	0.0831802	0.116035	0.0578826	-0.0268345	-0.017002	-0.0366671	-1.88196e-05	-1.12538e-05	-2.63853e-05		26	0.0551416	0.0978949	0.0257315	-0.0281839	-0.0141149	-0.0422529	-1.73824e-05	-7.95383e-06	-2.6811e-05		26	0.0388911	0.087003	0.00721299	-0.0282929	-0.0224765	-0.0341093	-6.68485e-06	-1.05143e-05	-2.85542e-06
27	0.0835845	0.11721	0.0577878	-0.0269221	-0.0170976	-0.0367466	-1.87622e-05	-1.11301e-05	-2.63942e-05		27	0.0558726	0.0999392	0.0256389	-0.0283536	-0.0143231	-0.042384	-1.72754e-05	-7.74369e-06	-2.68071e-05		27	0.0398042	0.0895401	0.007114	-0.0285082	-0.0226789	-0.0343374	-6.54962e-06	-1.04028e-05	-2.69648e-06
28	0.0839889	0.118384	0.0576929	-0.0270096	-0.0171932	-0.036826	-1.87048e-05	-1.10065e-05	-2.6403e-05		28	0.0566035	0.101983	0.0255462	-0.0285232	-0.0145313	-0.042515	-1.71684e-05	-7.53356e-06	-2.68031e-05		28	0.0407174	0.0920771	0.007015	-0.0287234	-0.0228813	-0.0345656	-6.41438e-06	-1.02912e-05	-2.53753e-06
29	0.0843932	0.119559	0.057598	-0.0270971	-0.0172888	-0.0369055	-1.86474e-05	-1.08829e-05	-2.64119e-05		29	0.0573345	0.104028	0.0254535	-0.0286928	-0.0147395	-0.0426461	-1.70613e-05	-7.32343e-06	-2.67992e-05		29	0.0416305	0.0946141	0.00691601	-0.0289387	-0.0230836	-0.0347937	-6.27915e-06	-1.01797e-05	-2.37859e-06
30	0.0847976	0.120733	0.0575032	-0.0271846	-0.0173843	-0.0369849	-1.859e-05	-1.07592e-05	-2.64207e-05		30	0.0580654	0.106072	0.0253609	-0.0288624	-0.0149477	-0.0427771	-1.69543e-05	-7.1133e-06	-2.67953e-05		30	0.0425436	0.0971511	0.00681702	-0.029154	-0.023286	-0.0350219	-6.14391e-06	-1.00682e-05	-2.21964e-06
31	0.085202	0.121908	0.0574083	-0.0272722	-0.0174799	-0.0370644	-1.85326e-05	-1.06356e-05	-2.64295e-05		31	0.0587964	0.108116	0.0252682	-0.029032	-0.0151559	-0.0429081	-1.68473e-05	-6.90316e-06	-2.67914e-05		31	0.0434567	0.0996881	0.00671803	-0.0293692	-0.0234884	-0.03525	-6.00868e-06	-9.95666e-06	-2.06069e-06
32	0.0856063	0.123082	0.0573134	-0.0273597	-0.0175755	-0.0371438	-1.84752e-05	-1.05119e-05	-2.64384e-05		32	0.0595273	0.110161	0.0251755	-0.0292017	-0.0153641	-0.0430392	-1.67403e-05	-6.69303e-06	-2.67875e-05		32	0.0443698	0.102225	0.00661904	-0.0295845	-0.0236908	-0.0354782	-5.87344e-06	-9.84514e-06	-1.90175e-06
33	0.0860107	0.124257	0.0572186	-0.0274472	-0.0176711	-0.0372233	-1.84178e-05	-1.03883e-05	-2.64472e-05		33	0.0602582	0.112205	0.0250829	-0.0293713	-0.0155723	-0.0431702	-1.66332e-05	-6.4829e-06	-2.67836e-05		33	0.045283	0.104762	0.00652005	-0.0297997	-0.0238932	-0.0357063	-5.73821e-06	-9.73361e-06	-1.7428e-06
34	0.0864151	0.125431	0.0571237	-0.0275347	-0.0177667	-0.0373028	-1.83604e-05	-1.02647e-05	-2.64561e-05		34	0.0609892	0.114249	0.0249902	-0.0295409	-0.0157805	-0.0433013	-1.65262e-05	-6.27277e-06	-2.67797e-05		34	0.0461961	0.107299	0.00642106	-0.030015	-0.0240955	-0.0359345	-5.60297e-06	-9.62209e-06	-1.58386e-06
35	0.0868194	0.126606	0.0570288	-0.0276223	-0.0178623	-0.0373822	-1.8303e-05	-1.0141e-05	-2.64649e-05		35	0.0617201	0.116294	0.0248975	-0.0297105	-0.0159887	-0.0434323	-1.64192e-05	-6.06263e-06	-2.67758e-05		35	0.0471092	0.109836	0.00632207	-0.0302303	-0.0242979	-0.0361626	-5.46774e-06	-9.51056e-06	-1.42491e-06
36	0.0872238	0.12778	0.056934	-0.0277098	-0.0179579	-0.0374617	-1.82456e-05	-1.00174e-05	-2.64737e-05		36	0.0624511	0.118338	0.0248048	-0.0298801	-0.0161969	-0.0435634	-1.63122e-05	-5.8525e-06	-2.67719e-05		36	0.0480223	0.112373	0.00622308	-0.0304455	-0.0245003	-0.0363908	-5.3325e-06	-9.39904e-06	-1.26597e-06
37	0.0876281	0.128955	0.0568391	-0.0277973	-0.0180535	-0.0375411	-1.81882e-05	-9.89375e-06	-2.64826e-05		37	0.063182	0.120382	0.0247122	-0.0300498	-0.0164051	-0.0436944	-1.62052e-05	-5.64237e-06	-2.6768e-05		37	0.0489354	0.11491	0.00612409	-0.0306608	-0.0247027	-0.0366189	-5.19727e-06	-9.28751e-06	-1.10702e-06
38	0.0880325	0.130129	0.0567442	-0.0278848	-0.0181491	-0.0376206	-1.81308e-05	-9.77012e-06	-2.64914e-05		38	0.063913	0.122426	0.0246195	-0.0302194	-0.0166133	-0.0438254	-1.60981e-05	-5.43224e-06	-2.6764e-05		38	0.0498486	0.117447	0.0060251	-0.0308761	-0.024905	-0.0368471	-5.06203e-06	-9.17599e-06	-9.48076e-07
39	0.0884369	0.131304	0.0566494	-0.0279724	-0.0182447	-0.0377	-1.80734e-05	-9.64648e-06	-2.65003e-05		39	0.0646439	0.124471	0.0245268	-0.030389	-0.0168215	-0.0439565	-1.59911e-05	-5.2221e-06	-2.67601e-05		39	0.0507617	0.119984	0.0059261	-0.0310913	-0.0251074	-0.0370752	-4.9268e-06	-9.06446e-06	-7.8913e-07
40	0.0888412	0.132478	0.0565545	-0.0280599	-0.0183403	-0.0377795	-1.8016e-05	-9.52284e-06	-2.65091e-05		40	0.0653749	0.126515	0.0244342	-0.0305586	-0.0170297	-0.0440875	-1.58841e-05	-5.01197e-06	-2.67562e-05		40	0.0516748	0.122521	0.00582711	-0.0313066	-0.0253098	-0.0373034	-4.79156e-06	-8.95294e-06	-6.30185e-07
41	0.0892456	0.133653	0.0564596	-0.0281474	-0.0184359	-0.037859	-1.79586e-05	-9.3992e-06	-2.65179e-05		41	0.0661058	0.128559	0.0243415	-0.0307282	-0.0172379	-0.0442186	-1.57771e-05	-4.80184e-06	-2.67523e-05		41	0.0525879	0.125058	0.00572812	-0.0315219	-0.0255122	-0.0375315	-4.65633e-06	-8.84142e-06	-4.71239e-07
42	0.08965	0.134827	0.0563648	-0.0282349	-0.0185315	-0.0379384	-1.79012e-05	-9.27556e-06	-2.65268e-05		42	0.0668367	0.130604	0.0242488	-0.0308979	-0.0174461	-0.0443496	-1.56701e-05	-4.59171e-06	-2.67484e-05		42	0.053501	0.127595	0.00562913	-0.0317371	-0.0257145	-0.0377597	-4.52109e-06	-8.72989e-06	-3.12294e-07
43	0.0900543	0.136002	0.0562699	-0.0283225	-0.0186271	-0.0380179	-1.78438e-05	-9.15193e-06	-2.65356e-05		43	0.0675677	0.132648	0.0241561	-0.0310675	-0.0176543	-0.0444806	-1.5563e-05	-4.38157e-06	-2.67445e-05		43	0.0544142	0.130132	0.00553014	-0.0319524	-0.0259169	-0.0379878	-4.38586e-06	-8.61837e-06	-1.53348e-07
44	0.0904587	0.137176	0.0561751	-0.02841	-0.0187227	-0.0380973	-1.77864e-05	-9.02829e-06	-2.65445e-05		44	0.0682986	0.134692	0.0240635	-0.0312371	-0.0178625	-0.0446117	-1.5456e-05	-4.17144e-06	-2.67406e-05		44	0.0553273	0.132669	0.00543115	-0.0321676	-0.0261193	-0.038216	-4.25062e-06	-8.50684e-06	5.59749e-09
45	0.090863	0.138351	0.0560802	-0.0284975	-0.0188183	-0.0381768	-1.7729e-05	-8.90465e-06	-2.65533e-05		45	0.0690296	0.136736	0.0239708	-0.0314067	-0.0180707	-0.0447427	-1.5349e-05	-3.96131e-06	-2.67367e-05		45	0.0562404	0.135206	0.00533216	-0.0323829	-0.0263217	-0.0384441	-4.11539e-06	-8.39532e-06	1.64543e-07
46	0.0912674	0.139526	0.0559853	-0.028585	-0.0189139	-0.0382562	-1.76716e-05	-8.78101e-06	-2.65621e-05		46	0.0697605	0.138781	0.0238781	-0.0315763	-0.0182789	-0.0448738	-1.5242e-05	-3.75118e-06	-2.67328e-05		46	0.0571535	0.137743	0.00523317	-0.0325982	-0.0265241	-0.0386723	-3.98015e-06	-8.28379e-06	3.23489e-07
47	0.0916718	0.1407	0.0558905	-0.0286726	-0.0190095	-0.0383357	-1.76142e-05	-8.65737e-06	-2.6571e-05		47	0.0704915	0.140825	0.0237855	-0.031746	-0.0184871	-0.0450048	-1.5135e-05	-3.54105e-06	-2.67289e-05		47	0.0580666	0.14028	0.00513418	-0.0328134	-0.0267264	-0.0389004	-3.84492e-06	-8.17227e-06	4.82434e-07
48	0.0920761	0.141875	0.0557956	-0.0287601	-0.0191051	-0.0384151	-1.75568e-05	-8.53373e-06	-2.65798e-05		48	0.0712224	0.142869	0.0236928	-0.0319156	-0.0186953	-0.0451359	-1.50279e-05	-3.33091e-06	-2.6725e-05		48	0.0589797	0.142817	0.00503519	-0.0330287	-0.0269288	-0.0391286	-3.70968e-06	-8.06075e-06	6.4138e-07
49	0.0924805	0.143049	0.0557007	-0.0288476	-0.0192006	-0.0384946	-1.74994e-05	-8.4101e-06	-2.65887e-05		49	0.0719533	0.144914	0.0236001	-0.0320852	-0.0189035	-0.0452669	-1.49209e-05	-3.12078e-06	-2.6721e-05		49	0.0598929	0.145354	0.0049362	-0.033244	-0.0271312	-0.0393567	-3.57445e-06	-7.94922e-06	8.00325e-07
50	0.0928848	0.144224	0.0556059	-0.0289351	-0.0192962	-0.0385741	-1.7442e-05	-8.28646e-06	-2.65975e-05		50	0.0726843	0.146958	0.0235075	-0.0322548	-0.0191117	-0.0453979	-1.48139e-05	-2.91065e-06	-2.67171e-05		50	0.060806	0.147891	0.0048372	-0.0334592	-0.0273336	-0.0395849	-3.43921e-06	-7.8377e-06	9.59271e-07
51	0.0932892	0.145398	0.055511	-0.0290227	-0.0193918	-0.0386535	-1.73846e-05	-8.16282e-06	-2.66063e-05		51	0.0734152	0.149002	0.0234148	-0.0324245	-0.0193199	-0.045529	-1.47069e-05	-2.70052e-06	-2.67132e-05		51	0.0617191	0.150428	0.00473821	-0.0336745	-0.0275359	-0.039813	-3.30398e-06	-7.72617e-06	1.11822e-06
52	0.0936936	0.145423	0.0557571	-0.0291102	-0.0194217	-0.0387987	-1.73272e-05	-8.19402e-06	-2.64603e-05		52	0.0741462	0.149087	0.02382	-0.0325941	-0.0193663	-0.0458219	-1.45999e-05	-2.7484e-06	-2.64513e-05		52	0.0626322	0.150543	0.00523591	-0.0338897	-0.0276259	-0.0401536	-3.16874e-06	-7.44889e-06	1.11141e-06
53	0.0940979	0.145448	0.0560032	-0.0291977	-0.0194516	-0.0389439	-1.72698e-05	-8.22522e-06	-2.63144e-05		53	0.0748771	0.149171	0.0242251	-0.0327637	-0.0194126	-0.0461148	-1.44928e-05	-2.79628e-06	-2.61894e-05		53	0.0635453	0.150657	0.00573361	-0.034105	-0.0277159	-0.0404941	-3.03351e-06	-7.17161e-06	1.10459e-06
54	0.0945023	0.145473	0.0562493	-0.0292853	-0.0194815	-0.039089	-1.72124e-05	-8.25642e-06	-2.61684e-05		54	0.0756081	0.149256	0.0246303	-0.0329333	-0.019459	-0.0464076	-1.43858e-05	-2.84416e-06	-2.59275e-05		54	0.0644585	0.150771	0.00623131	-0.0343203	-0.0278059	-0.0408347	-2.89827e-06	-6.89433e-06	1.09778e-06
55	0.0949067	0.145497	0.0564954	-0.0293728	-0.0195114	-0.0392342	-1.7155e-05	-8.28762e-06	-2.60224e-05		55	0.076339	0.14934	0.0250355	-0.0331029	-0.0195053	-0.0467005	-1.42788e-05	-2.89205e-06	-2.56655e-05		55	0.0653716	0.150885	0.00672901	-0.0345355	-0.0278959	-0.0411752	-2.76304e-06	-6.61705e-06	1.09097e-06
56	0.095311	0.145522	0.0567415	-0.0294603	-0.0195412	-0.0393794	-1.70976e-05	-8.31883e-06	-2.58764e-05		56	0.07707	0.149425	0.0254406	-0.0332726	-0.0195517	-0.0469934	-1.41718e-05	-2.93993e-06	-2.54036e-05		56	0.0662847	0.150999	0.00722671	-0.0347508	-0.0279858	-0.0415158	-2.6278e-06	-6.33977e-06	1.08416e-06
57	0.0957154	0.145547	0.0569876	-0.0295478	-0.0195711	-0.0395245	-1.70402e-05	-8.35003e-06	-2.57304e-05		57	0.0778009	0.14951	0.0258458	-0.0334422	-0.019598	-0.0472863	-1.40647e-05	-2.98781e-06	-2.51417e-05		57	0.0671978	0.151113	0.0077244	-0.0349661	-0.0280758	-0.0418563	-2.49257e-06	-6.06249e-06	1.07735e-06
58	0.0961197	0.145572	0.0572337	-0.0296354	-0.019601	-0.0396697	-1.69828e-05	-8.38123e-06	-2.55844e-05		58	0.0785318	0.149594	0.026251	-0.0336118	-0.0196444	-0.0475792	-1.39577e-05	-3.0357e-06	-2.48798e-05		58	0.0681109	0.151227	0.0082221	-0.0351813	-0.0281658	-0.0421968	-2.35733e-06	-5.78521e-06	1.07054e-06
59	0.0965241	0.145597	0.0574798	-0.0297229	-0.0196309	-0.0398149	-1.69254e-05	-8.41243e-06	-2.54384e-05		59	0.0792628	0.149679	0.0266561	-0.0337814	-0.0196907	-0.0478721	-1.38507e-05	-3.08358e-06	-2.46178e-05		59	0.0690241	0.151341	0.0087198	-0.0353966	-0.0282558	-0.0425374	-2.2221e-06	-5.50793e-06	1.06373e-06
60	0.0969285	0.145621	0.0577259	-0.0298104	-0.0196608	-0.03996	-1.6868e-05	-8.44363e-06	-2.52924e-05		60	0.0799937	0.149763	0.0270613	-0.033951	-0.0197371	-0.048165	-1.37437e-05	-3.13146e-06	-2.43559e-05		60	0.0699372	0.151455	0.0092175	-0.0356118	-0.0283458	-0.0428779	-2.08686e-06	-5.23065e-06	1.05692e-06
61	0.0973328	0.145646	0.057972	-0.0298979	-0.0196907	-0.0401052	-1.68106e-05	-8.47483e-06	-2.51464e-05		61	0.0807247	0.149848	0.0274665	-0.0341207	-0.0197835	-0.0484579	-1.36367e-05	-3.17935e-06	-2.4094e-05		61	0.0708503	0.151569	0.0097152	-0.0358271	-0.0284358	-0.0432185	-1.95163e-06	-4.95336e-06	1.05011e-06
62	0.0977372	0.145671	0.0582181	-0.0299855	-0.0197205	-0.0402504	-1.67532e-05	-8.50603e-06	-2.50004e-05		62	0.0814556	0.149932	0.0278716	-0.0342903	-0.0198298	-0.0487507	-1.35296e-05	-3.22723e-06	-2.38321e-05		62	0.0717634	0.151684	0.0102129	-0.0360424	-0.0285257	-0.043559	-1.81639e-06	-4.67608e-06	1.0433e-06
63	0.0981416	0.145696	0.0584643	-0.030073	-0.0197504	-0.0403955	-1.66958e-05	-8.53723e-06	-2.48544e-05		63	0.0821866	0.150017	0.0282768	-0.0344599	-0.0198762	-0.0490436	-1.34226e-05	-3.27511e-06	-2.35701e-05		63	0.0726765	0.151798	0.0107106	-0.0362576	-0.0286157	-0.0438996	-1.68116e-06	-4.3988e-06	1.03649e-06
64	0.0985459	0.145721	0.0587104	-0.0301605	-0.0197803	-0.0405407	-1.66384e-05	-8.56843e-06	-2.47084e-05		64	0.0829175	0.150102	0.028682	-0.0346295	-0.0199225	-0.0493365	-1.33156e-05	-3.32299e-06	-2.33082e-05		64	0.0735897	0.151912	0.0112083	-0.0364729	-0.0287057	-0.0442401	-1.54592e-06	-4.12152e-06	1.02968e-06
65	0.0989503	0.145746	0.0589565	-0.030248	-0.0198102	-0.0406859	-1.6581e-05	-8.59963e-06	-2.45624e-05		65	0.0836484	0.150186	0.0290871	-0.0347991	-0.0199689	-0.0496294	-1.32086e-05	-3.37088e-06	-2.30463e-05		65	0.0745028	0.152026	0.011706	-0.0366882	-0.0287957	-0.0445806	-1.41069e-06	-3.84424e-06	1.02286e-06
66	0.0993546	0.14577	0.0592026	-0.0303356	-0.0198401	-0.040831	-1.65236e-05	-8.63084e-06	-2.44164e-05		66	0.0843794	0.150271	0.0294923	-0.0349688	-0.0200152	-0.0499223	-1.31016e-05	-3.41876e-06	-2.27844e-05		66	0.0754159	0.15214	0.0122037	-0.0369034	-0.0288857	-0.0449212	-1.27545e-06	-3.56696e-06	1.01605e-06
67	0.099759	0.145795	0.0594487	-0.0304231	-0.01987	-0.0409762	-1.64662e-05	-8.66204e-06	-2.42704e-05		67	0.0851103	0.150355	0.0298975	-0.0351384	-0.0200616	-0.0502152	-1.29945e-05	-3.46664e-06	-2.25224e-05		67	0.076329	0.152254	0.0127014	-0.0371187	-0.0289756	-0.0452617	-1.14022e-06	-3.28968e-06	1.00924e-06
68	0.100163	0.14582	0.0596948	-0.0305106	-0.0198998	-0.0411214	-1.64088e-05	-8.69324e-06	-2.41244e-05		68	0.0858413	0.15044	0.0303026	-0.035308	-0.0201079	-0.0505081	-1.28875e-05	-3.51453e-06	-2.22605e-05		68	0.0772421	0.152368	0.0131991	-0.037334	-0.0290656	-0.0456023	-1.00498e-06	-3.0124e-06	1.00243e-06
69	0.100568	0.145845	0.0599409	-0.0305981	-0.0199297	-0.0412666	-1.63514e-05	-8.72444e-06	-2.39784e-05		69	0.0865722	0.150524	0.0307078	-0.0354776	-0.0201543	-0.050801	-1.27805e-05	-3.56241e-06	-2.19986e-05		69	0.0781552	0.152482	0.0136968	-0.0375492	-0.0291556	-0.0459428	-8.69749e-07	-2.73512e-06	9.95621e-07
70	0.100972	0.14587	0.060187	-0.0306857	-0.0199596	-0.0414117	-1.6294e-05	-8.75564e-06	-2.38324e-05		70	0.0873032	0.150609	0.031113	-0.0356472	-0.0202006	-0.0510938	-1.26735e-05	-3.61029e-06	-2.17367e-05		70	0.0790684	0.152596	0.0141945	-0.0377645	-0.0292456	-0.0462834	-7.34514e-07	-2.45784e-06	9.8881e-07
71	0.101376	0.145894	0.0604331	-0.0307732	-0.0199895	-0.0415569	-1.62366e-05	-8.78684e-06	-2.36864e-05		71	0.0880341	0.150693	0.0315182	-0.0358169	-0.020247	-0.0513867	-1.25665e-05	-3.65818e-06	-2.14747e-05		71	0.0799815	0.15271	0.0146922	-0.0379797	-0.0293356	-0.0466239	-5.99279e-07	-2.18056e-06	9.81999e-07
72	0.101781	0.145919	0.0606792	-0.0308607	-0.0200194	-0.0417021	-1.61792e-05	-8.81804e-06	-2.35404e-05		72	0.0887651	0.150778	0.0319233	-0.0359865	-0.0202933	-0.0516796	-1.24594e-05	-3.70606e-06	-2.12128e-05		72	0.0808946	0.152824	0.0151899	-0.038195	-0.0294256	-0.0469645	-4.64044e-07	-1.90328e-06	9.75188e-07
73	0.102185	0.145944	0.0609253	-0.0309482	-0.0200492	-0.0418472	-1.61218e-05	-8.84924e-06	-2.33944e-05		73	0.089496	0.150863	0.0323285	-0.0361561	-0.0203397	-0.0519725	-1.23524e-05	-3.75394e-06	-2.09509e-05		73	0.0818077	0.152939	0.0156876	-0.0384103	-0.0295155	-0.047305	-3.28809e-07	-1.626e-06	9.68378e-07
74	0.10259	0.145969	0.0611714	-0.0310358	-0.0200791	-0.0419924	-1.60644e-05	-8.88044e-06	-2.32484e-05		74	0.0902269	0.150947	0.0327337	-0.0363257	-0.0203861	-0.0522654	-1.22454e-05	-3.80182e-06	-2.0689e-05		74	0.0827208	0.153053	0.0161853	-0.0386255	-0.0296055	-0.0476455	-1.93574e-07	-1.34871e-06	9.61567e-07
75	0.102994	0.145994	0.0614175	-0.0311233	-0.020109	-0.0421376	-1.6007e-05	-8.91164e-06	-2.31024e-05		75	0.0909579	0.151032	0.0331388	-0.0364953	-0.0204324	-0.0525583	-1.21384e-05	-3.84971e-06	-2.0427e-05		75	0.083634	0.153167	0.016683	-0.0388408	-0.0296955	-0.0479861	-5.83391e-08	-1.07143e-06	9.54756e-07
76	0.103398	0.146019	0.0616636	-0.0312108	-0.0201389	-0.0422827	-1.59496e-05	-8.94285e-06	-2.29564e-05		76	0.0916888	0.151116	0.033544	-0.036665	-0.0204788	-0.0528512	-1.20313e-05	-3.89759e-06	-2.01651e-05		76	0.0845471	0.153281	0.0171807	-0.0390561	-0.0297855	-0.0483266	7.68958e-08	-7.94153e-07	9.47945e-07
77	0.103803	0.146043	0.0619097	-0.0312983	-0.0201688	-0.0424279	-1.58922e-05	-8.97405e-06	-2.28104e-05		77	0.0924198	0.151201	0.0339492	-0.0368346	-0.0205251	-0.0531441	-1.19243e-05	-3.94547e-06	-1.99032e-05		77	0.0854602	0.153395	0.0176784	-0.0392713	-0.0298755	-0.0486672	2.12131e-07	-5.16873e-07	9.41134e-07
78	0.104207	0.146068	0.0621558	-0.0313859	-0.0201987	-0.0425731	-1.58348e-05	-9.00525e-06	-2.26644e-05		78	0.0931507	0.151285	0.0343543	-0.0370042	-0.0205715	-0.0534369	-1.18173e-05	-3.99336e-06	-1.96413e-05		78	0.0863733	0.153509	0.0181761	-0.0394866	-0.0299655	-0.0490077	3.47366e-07	-2.39592e-07	9.34323e-07
79	0.104611	0.146093	0.0624019	-0.0314734	-0.0202285	-0.0427182	-1.57774e-05	-9.03645e-06	-2.25184e-05		79	0.0938817	0.15137	0.0347595	-0.0371738	-0.0206178	-0.0537298	-1.17103e-05	-4.04124e-06	-1.93793e-05		79	0.0872864	0.153623	0.0186738	-0.0397018	-0.0300554	-0.0493483	4.82601e-07	3.7689e-08	9.27512e-07
80	0.105016	0.146118	0.062648	-0.0315609	-0.0202584	-0.0428634	-1.572e-05	-9.06765e-06	-2.23724e-05		80	0.0946126	0.151455	0.0351647	-0.0373434	-0.0206642	-0.0540227	-1.16033e-05	-4.08912e-06	-1.91174e-05		80	0.0881996	0.153737	0.0191715	-0.0399171	-0.0301454	-0.0496888	6.17836e-07	3.1497e-07	9.20702e-07
81	0.10542	0.146143	0.0628941	-0.0316484	-0.0202883	-0.0430086	-1.56626e-05	-9.09885e-06	-2.22264e-05		81	0.0953436	0.151539	0.0355698	-0.0375131	-0.0207105	-0.0543156	-1.14962e-05	-4.13701e-06	-1.88555e-05		81	0.0891127	0.153851	0.0196692	-0.0401324	-0.0302354	-0.0500293	7.53071e-07	5.9225e-07	9.13891e-07
82	0.105824	0.146167	0.0631403	-0.031736	-0.0203182	-0.0431537	-1.56052e-05	-9.13005e-06	-2.20804e-05		82	0.0960745	0.151624	0.035975	-0.0376827	-0.0207569	-0.0546085	-1.13892e-05	-4.18489e-06	-1.85936e-05		82	0.0900258	0.153965	0.0201669	-0.0403476	-0.0303254	-0.0503699	8.88306e-07	8.69531e-07	9.0708e-07
83	0.106229	0.146192	0.0633864	-0.0318235	-0.0203481	-0.0432989	-1.55478e-05	-9.16125e-06	-2.19344e-05		83	0.0968054	0.151708	0.0363802	-0.0378523	-0.0208032	-0.0549014	-1.12822e-05	-4.23277e-06	-1.83316e-05		83	0.0909389	0.154079	0.0206646	-0.0405629	-0.0304154	-0.0507104	1.02354e-06	9.00269e-07	1.14681e-06
84	0.106633	0.146217	0.0636325	-0.031911	-0.0203779	-0.0434441	-1.54904e-05	-9.19245e-06	-2.17884e-05		84	0.0975364	0.151793	0.0367853	-0.0380219	-0.0208496	-0.0551943	-1.11752e-05	-4.28065e-06	-1.80697e-05		84	0.091852	0.154194	0.0211623	-0.0407782	-0.0305053	-0.051051	1.15878e-06	8.93458e-07	1.42409e-06
85	0.107038	0.146242	0.0638786	-0.0319985	-0.0204078	-0.0435893	-1.5433e-05	-9.22365e-06	-2.16424e-05		85	0.0982673	0.151877	0.0371905	-0.0381915	-0.0208959	-0.0554872	-1.10682e-05	-4.32854e-06	-1.78078e-05		85	0.0927651	0.154308	0.02166	-0.0409934	-0.0305953	-0.0513915	1.29401e-06	8.86647e-07	1.70137e-06
86	0.107442	0.146267	0.0641247	-0.0320861	-0.0204377	-0.0437344	-1.53756e-05	-9.25486e-06	-2.14964e-05		86	0.0989983	0.151962	0.0375957	-0.0383612	-0.0209423	-0.05578	-1.09611e-05	-4.37642e-06	-1.75459e-05		86	0.0936783	0.154422	0.0221577	-0.0412087	-0.0306853	-0.0517321	1.42925e-06	8.79836e-07	1.97865e-06
87	0.107846	0.146291	0.0643708	-0.0321736	-0.0204676	-0.0438796	-1.53182e-05	-9.28606e-06	-2.13504e-05		87	0.0997292	0.152046	0.0380008	-0.0385308	-0.0209886	-0.0560729	-1.08541e-05	-4.4243e-06	-1.72839e-05		87	0.0945914	0.154536	0.0226554	-0.041424	-0.0307753	-0.0520726	1.56448e-06	8.73026e-07	2.25594e-06
88	0.108251	0.146316	0.0646169	-0.0322611	-0.0204975	-0.0440248	-1.52608e-05	-9.31726e-06	-2.12044e-05		88	0.10046	0.152131	0.038406	-0.0387004	-0.021035	-0.0563658	-1.07471e-05	-4.47219e-06	-1.7022e-05		88	0.0955045	0.15465	0.0231531	-0.0416392	-0.0308653	-0.0524132	1.69972e-06	8.66215e-07	2.53322e-06
89	0.108655	0.146341	0.064863	-0.0323486	-0.0205274	-0.0441699	-1.52034e-05	-9.34846e-06	-2.10584e-05		89	0.101191	0.152216	0.0388112	-0.03887	-0.0210814	-0.0566587	-1.06401e-05	-4.52007e-06	-1.67601e-05		89	0.0964176	0.154764	0.0236508	-0.0418545	-0.0309553	-0.0527537	1.83495e-06	8.59404e-07	2.8105e-06
90	0.109059	0.146366	0.0651091	-0.0324362	-0.0205572	-0.0443151	-1.5146e-05	-9.37966e-06	-2.09124e-05		90	0.101922	0.1523	0.0392163	-0.0390397	-0.0211277	-0.0569516	-1.05331e-05	-4.56795e-06	-1.64982e-05		90	0.0973307	0.154878	0.0241485	-0.0420697	-0.0310452	-0.0530942	1.97019e-06	8.52593e-07	3.08778e-06
91	0.109464	0.146442	0.0653552	-0.0325237	-0.0205629	-0.0444845	-1.50886e-05	-9.41086e-06	-2.07664e-05		91	0.102653	0.152459	0.0396215	-0.0392093	-0.0210581	-0.0573604	-1.0426e-05	-4.61583e-06	-1.62362e-05		91	0.0982439	0.155082	0.0246461	-0.042285	-0.0311352	-0.0534348	2.10542e-06	8.30075e-07	3.38077e-06
92	0.109868	0.146717	0.0656013	-0.0326112	-0.0204743	-0.0447482	-1.50312e-05	-9.44206e-06	-2.06204e-05		92	0.103384	0.15291	0.0400267	-0.0393789	-0.0205363	-0.0582215	-1.0319e-05	-4.66372e-06	-1.59743e-05		92	0.099157	0.155634	0.0251438	-0.0425003	-0.0310887	-0.0539118	2.24066e-06	7.463e-07	3.73501e-06
93	0.110272	0.146993	0.0658474	-0.0326987	-0.0203856	-0.0450118	-1.49738e-05	-9.47326e-06	-2.04744e-05		93	0.104115	0.15336	0.0404319	-0.0395485	-0.0200144	-0.0590826	-1.0212e-05	-4.7116e-06	-1.57124e-05		93	0.10007	0.156187	0.0256415	-0.0427155	-0.0305101	-0.054921	2.37589e-06	6.62525e-07	4.08926e-06
94	0.110677	0.147268	0.0660935	-0.0327863	-0.020297	-0.0452755	-1.49164e-05	-9.50446e-06	-2.03284e-05		94	0.104846	0.153811	0.040837	-0.0397181	-0.0194926	-0.0599437	-1.0105e-05	-4.75948e-06	-1.54505e-05		94	0.100983	0.15674	0.0261392	-0.0429308	-0.0299314	-0.0559302	2.51113e-06	5.78749e-07	4.4435e-06
95	0.111081	0.147544	0.0663396	-0.0328738	-0.0202084	-0.0455392	-1.4859e-05	-9.53566e-06	-2.01824e-05		95	0.105577	0.154261	0.0412422	-0.0398878	-0.0189707	-0.0608048	-9.99795e-06	-4.80737e-06	-1.51885e-05		95	0.101896	0.157292	0.0266369	-0.0431461	-0.0293527	-0.0569394	2.64636e-06	4.94974e-07	4.79775e-06
96	0.111486	0.147819	0.0665857	-0.0329613	-0.0201197	-0.0458029	-1.48016e-05	-9.56687e-06	-2.00364e-05		96	0.106308	0.154712	0.0416474	-0.0400574	-0.0184489	-0.0616659	-9.89093e-06	-4.85525e-06	-1.49266e-05		96	0.102809	0.157845	0.0271346	-0.0433613	-0.028774	-0.0579486	2.78159e-06	4.11199e-07	5.15199e-06
97	0.11189	0.148095	0.0668318	-0.0330488	-0.0200311	-0.0460666	-1.47442e-05	-9.59807e-06	-1.98904e-05		97	0.107039	0.155162	0.0420525	-0.040227	-0.017927	-0.062527	-9.78391e-06	-4.90313e-06	-1.46647e-05		97	0.103723	0.158398	0.0276323	-0.0435766	-0.0281953	-0.0589578	2.91683e-06	3.27423e-07	5.50624e-06
98	0.112294	0.14837	0.0670779	-0.0331364	-0.0199424	-0.0463303	-1.46868e-05	-9.62927e-06	-1.97444e-05		98	0.10777	0.155613	0.0424577	-0.0403966	-0.0174052	-0.063388	-9.67689e-06	-4.95102e-06	-1.44028e-05		98	0.104636	0.15895	0.02813	-0.0437918	-0.0276167	-0.059967	3.05206e-06	2.43648e-07	5.86048e-06
99	0.112699	0.148645	0.067324	-0.0332239	-0.0198538	-0.046594	-1.46294e-05	-9.66047e-06	-1.95984e-05		99	0.108501	0.156063	0.0428629	-0.0405662	-0.0168833	-0.0642491	-9.56987e-06	-4.9989e-06	-1.41408e-05		99	0.105549	0.159503	0.0286277	-0.0440071	-0.027038	-0.0609762	3.1873e-06	1.59873e-07	6.21473e-06
100	0.113103	0.148921	0.0675701	-0.0333114	-0.0197652	-0.0468577	-1.4572e-05	-9.69167e-06	-1.94524e-05		100	0.109231	0.156514	0.043268	-0.0407359	-0.0163615	-0.0651102	-9.46285e-06	-5.04678e-06	-1.38789e-05		100	0.106462	0.160056	0.0291254	-0.0442224	-0.0264593	-0.0619854	3.32253e-06	7.60976e-08	6.56897e-06
101	0.113507	0.149196	0.0678163	-0.0333989	-0.0196765	-0.0471214	-1.45146e-05	-9.72287e-06	-1.93064e-05		101	0.109962	0.156964	0.0436732	-0.0409055	-0.0158396	-0.0659713	-9.35583e-06	-5.09466e-06	-1.3617e-05		101	0.107375	0.160608	0.0296231	-0.0444376	-0.0258806	-0.0629946	3.45777e-06	-7.67766e-09	6.92322e-06
102	0.113678	0.149277	0.0683633	-0.0332988	-0.0195716	-0.047026	-1.45921e-05	-9.77469e-06	-1.94094e-05		102	0.110211	0.157039	0.0446093	-0.0405602	-0.0153027	-0.0658178	-9.48483e-06	-5.17641e-06	-1.37933e-05		102	0.107673	0.160688	0.0307817	-0.0439266	-0.0252998	-0.0625533	3.40541e-06	-3.56639e-08	6.84649e-06
103	0.113848	0.149358	0.0689104	-0.0331987	-0.0194666	-0.0469307	-1.46695e-05	-9.8265e-06	-1.95125e-05		103	0.11046	0.157115	0.0455454	-0.040215	-0.0147657	-0.0656644	-9.61384e-06	-5.25815e-06	-1.39695e-05		103	0.107972	0.160769	0.0319404	-0.0434155	-0.024719	-0.062112	3.35306e-06	-6.36502e-08	6.76976e-06
104	0.114019	0.149439	0.0694575	-0.0330985	-0.0193617	-0.0468354	-1.47469e-05	-9.87832e-06	-1.96155e-05		104	0.110709	0.15719	0.0464815	-0.0398698	-0.0142287	-0.0655109	-9.74285e-06	-5.33989e-06	-1.41458e-05		104	0.10827	0.160849	0.033099	-0.0429044	-0.0241382	-0.0616706	3.3007e-06	-9.16364e-08	6.69304e-06
105	0.114189	0.14952	0.0700046	-0.0329984	-0.0192567	-0.04674	-1.48243e-05	-9.93014e-06	-1.97185e-05		105	0.110958	0.157265	0.0474176	-0.0395246	-0.0136917	-0.0653574	-9.87186e-06	-5.42164e-06	-1.43221e-05		105	0.108568	0.160929	0.0342576	-0.0423934	-0.0235574	-0.0612293	3.24834e-06	-9.21398e-08	6.58883e-06
106	0.11436	0.1496	0.0705517	-0.0328982	-0.0191518	-0.0466447	-1.49017e-05	-9.98195e-06	-1.98215e-05		106	0.111207	0.157341	0.0483536	-0.0391793	-0.0131547	-0.0652039	-1.00009e-05	-5.50338e-06	-1.44984e-05		106	0.108867	0.161009	0.0354162	-0.0418823	-0.0229766	-0.060788	3.19599e-06	-5.77912e-08	6.44976e-06
107	0.11453	0.149681	0.0710987	-0.0327981	-0.0190284	-0.0465678	-1.49792e-05	-1.00338e-05	-1.99246e-05		107	0.111456	0.157416	0.0492897	-0.0388341	-0.0126178	-0.0650505	-1.01299e-05	-5.58512e-06	-1.46746e-05		107	0.109165	0.16109	0.0365748	-0.0413712	-0.0223958	-0.0603467	3.14363e-06	-2.34427e-08	6.3107e-06
108	0.114701	0.149762	0.0716458	-0.032698	-0.0188826	-0.0465134	-1.50566e-05	-1.00856e-05	-2.00276e-05		108	0.111705	0.157491	0.0502258	-0.0384889	-0.0120808	-0.064897	-1.02589e-05	-5.66686e-06	-1.48509e-05		108	0.109463	0.16117	0.0377334	-0.0408602	-0.021815	-0.0599053	3.09127e-06	1.09058e-08	6.17164e-06
109	0.114871	0.149843	0.0721929	-0.0325978	-0.0187367	-0.0464589	-1.5134e-05	-1.01374e-05	-2.01306e-05		109	0.111954	0.157567	0.0511619	-0.0381436	-0.0115438	-0.0647435	-1.03879e-05	-5.74861e-06	-1.50272e-05		109	0.109762	0.16125	0.0388921	-0.0403491	-0.0212342	-0.059464	3.03892e-06	4.52543e-08	6.03258e-06
110	0.115042	0.149924	0.07274	-0.0324977	-0.0185909	-0.0464045	-1.52114e-05	-1.01892e-05	-2.02336e-05		110	0.112203	0.157642	0.052098	-0.0377984	-0.0110068	-0.06459	-1.05169e-05	-5.83035e-06	-1.52034e-05		110	0.11006	0.16133	0.0400507	-0.039838	-0.0206534	-0.0590227	2.98656e-06	7.96028e-08	5.89351e-06
111	0.115212	0.150005	0.073287	-0.0323975	-0.018445	-0.04635	-1.52888e-05	-1.0241e-05	-2.03366e-05		111	0.112452	0.157717	0.0530341	-0.0374532	-0.0104698	-0.0644365	-1.06459e-05	-5.91209e-06	-1.53797e-05		111	0.110358	0.161411	0.0412093	-0.039327	-0.0200726	-0.0585813	2.9342e-06	1.13951e-07	5.75445e-06
112	0.115383	0.150085	0.0738341	-0.0322974	-0.0182992	-0.0462956	-1.53663e-05	-1.02928e-05	-2.04397e-05		112	0.112701	0.157793	0.0539702	-0.037108	-0.00993286	-0.0642831	-1.07749e-05	-5.99383e-06	-1.5556e-05		112	0.110657	0.161491	0.0423679	-0.0388159	-0.0194918	-0.05814	2.88185e-06	1.483e-07	5.61539e-06
113	0.115553	0.150166	0.0743812	-0.0321973	-0.0181533	-0.0462412	-1.54437e-05	-1.03447e-05	-2.05427e-05		113	0.112949	0.157868	0.0549063	-0.0367627	-0.00939588	-0.0641296	-1.09039e-05	-6.07558e-06	-1.57323e-05		113	0.110955	0.161571	0.0435265	-0.0383048	-0.0189109	-0.0576987	2.82949e-06	1.82648e-07	5.47633e-06
114	0.115724	0.150247	0.0749283	-0.0320971	-0.0180075	-0.0461867	-1.55211e-05	-1.03965e-05	-2.06457e-05		114	0.113198	0.157943	0.0558424	-0.0364175	-0.00885889	-0.0639761	-1.10329e-05	-6.15732e-06	-1.59085e-05		114	0.111254	0.161651	0.0446851	-0.0377937	-0.0183301	-0.0572574	2.77713e-06	2.16997e-07	5.33727e-06
115	0.115894	0.150328	0.0754754	-0.031997	-0.0178616	-0.0461323	-1.55985e-05	-1.04483e-05	-2.07487e-05		115	0.113447	0.158019	0.0567784	-0.0360723	-0.00832191	-0.0638226	-1.11619e-05	-6.23906e-06	-1.60848e-05		115	0.111552	0.161732	0.0458437	-0.0372827	-0.0177493	-0.056816	2.72478e-06	2.51345e-07	5.1982e-06
116	0.116065	0.150409	0.0760224	-0.0318968	-0.0177158	-0.0460779	-1.56759e-05	-1.05001e-05	-2.08518e-05		116	0.113696	0.158094	0.0577145	-0.035727	-0.00778493	-0.0636692	-1.12909e-05	-6.3208e-06	-1.62611e-05		116	0.11185	0.161812	0.0470024	-0.0367716	-0.0171685	-0.0563747	2.67242e-06	2.85694e-07	5.05914e-06
117	0.116235	0.15049	0.0765695	-0.0317967	-0.0175699	-0.0460234	-1.57534e-05	-1.05519e-05	-2.09548e-05		117	0.113945	0.158169	0.0586506	-0.0353818	-0.00724795	-0.0635157	-1.142e-05	-6.40255e-06	-1.64374e-05		117	0.112149	0.161892	0.048161	-0.0362605	-0.0165877	-0.0559334	2.62006e-06	3.20042e-07	4.92008e-06
118	0.116406	0.15057	0.0771166	-0.0316965	-0.0174241	-0.045969	-1.58308e-05	-1.06037e-05	-2.10578e-05		118	0.114194	0.158245	0.0595867	-0.0350366	-0.00671097	-0.0633622	-1.1549e-05	-6.48429e-06	-1.66136e-05		118	0.112447	0.161972	0.0493196	-0.0357495	-0.0160069	-0.055492	2.5677e-06	3.54391e-07	4.78102e-06
119	0.116576	0.150651	0.0776637	-0.0315964	-0.0172782	-0.0459146	-1.59082e-05	-1.06556e-05	-2.11608e-05		119	0.114443	0.15832	0.0605228	-0.0346914	-0.00617399	-0.0632087	-1.1678e-05	-6.56603e-06	-1.67899e-05		119	0.112745	0.162053	0.0504782	-0.0352384	-0.0154261	-0.0550507	2.51535e-06	3.88739e-07	4.64196e-06
120	0.116747	0.150732	0.0782108	-0.0314963	-0.0171324	-0.0458601	-1.59856e-05	-1.07074e-05	-2.12638e-05		120	0.114692	0.158395	0.0614589	-0.0343461	-0.00563701	-0.0630553	-1.1807e-05	-6.64777e-06	-1.69662e-05		120	0.113044	0.162133	0.0516368	-0.0347273	-0.0148453	-0.0546094	2.46299e-06	4.23088e-07	4.50289e-06
121	0.116917	0.150813	0.0787578	-0.0313961	-0.0169866	-0.0458057	-1.6063e-05	-1.07592e-05	-2.13669e-05		121	0.114941	0.158471	0.062395	-0.0340009	-0.00510003	-0.0629018	-1.1936e-05	-6.72952e-06	-1.71424e-05		121	0.113342	0.162213	0.0527954	-0.0342163	-0.0142645	-0.0541681	2.41063e-06	4.57437e-07	4.36383e-06
122	0.117088	0.150894	0.0793049	-0.031296	-0.0168407	-0.0457513	-1.61405e-05	-1.0811e-05	-2.14699e-05		122	0.11519	0.158546	0.0633311	-0.0336557	-0.00456305	-0.0627483	-1.2065e-05	-6.81126e-06	-1.73187e-05		122	0.11364	0.162293	0.0539541	-0.0337052	-0.0136837	-0.0537267	2.35828e-06	4.91785e-07	4.22477e-06
123	0.117258	0.150975	0.079852	-0.0311958	-0.0166949	-0.0456968	-1.62179e-05	-1.08628e-05	-2.15729e-05		123	0.115439	0.158621	0.0642672	-0.0333104	-0.00402607	-0.0625948	-1.2194e-05	-6.893e-06	-1.7495e-05		123	0.113939	0.162374	0.0551127	-0.0331941	-0.0131029	-0.0532854	2.30592e-06	5.26134e-07	4.08571e-06
124	0.117428	0.151055	0.0803991	-0.0310957	-0.016549	-0.0456424	-1.62953e-05	-1.09146e-05	-2.16759e-05		124	0.115688	0.158697	0.0652033	-0.0329652	-0.00348909	-0.0624414	-1.2323e-05	-6.97474e-06	-1.76713e-05		124	0.114237	0.162454	0.0562713	-0.0326831	-0.0124545	-0.0529116	2.25356e-06	5.60482e-07	3.94665e-06
125	0.117599	0.151136	0.0809462	-0.0309956	-0.0164032	-0.0455879	-1.63727e-05	-1.09665e-05	-2.1779e-05		125	0.115936	0.158772	0.0661393	-0.03262	-0.00295211	-0.0622879	-1.2452e-05	-7.05649e-06	-1.78475e-05		125	0.114535	0.162534	0.0574299	-0.032172	-0.0117598	-0.0525842	2.20121e-06	5.94831e-07	3.80758e-06
126	0.117769	0.151217	0.0814932	-0.0308954	-0.0162573	-0.0455335	-1.64501e-05	-1.10183e-05	-2.1882e-05		126	0.116185	0.158847	0.0670754	-0.0322748	-0.00241513	-0.0621344	-1.2581e-05	-7.13823e-06	-1.80238e-05		126	0.114834	0.162614	0.0585885	-0.0316609	-0.0110652	-0.0522567	2.14885e-06	6.29179e-07	3.66852e-06
127	0.11794	0.151298	0.0820403	-0.0307953	-0.0161115	-0.0454791	-1.65276e-05	-1.10701e-05	-2.1985e-05		127	0.116434	0.158923	0.0680115	-0.0319295	-0.00187815	-0.0619809	-1.271e-05	-7.21997e-06	-1.82001e-05		127	0.115132	0.162694	0.0597471	-0.0311499	-0.0103705	-0.0519293	2.09649e-06	6.63528e-07	3.52946e-06
128	0.11811	0.151379	0.0825874	-0.0306951	-0.0159656	-0.0454246	-1.6605e-05	-1.11219e-05	-2.2088e-05		128	0.116683	0.158998	0.0689476	-0.0315843	-0.00134117	-0.0618274	-1.2839e-05	-7.30172e-06	-1.83764e-05		128	0.11543	0.162775	0.0609058	-0.0306388	-0.00967578	-0.0516018	2.04414e-06	6.97876e-07	3.3904e-06
129	0.118281	0.15146	0.0831345	-0.030595	-0.0158198	-0.0453702	-1.66824e-05	-1.11737e-05	-2.21911e-05		129	0.116932	0.159073	0.0698837	-0.0312391	-0.000804188	-0.061674	-1.2968e-05	-7.38346e-06	-1.85526e-05		129	0.115729	0.162855	0.0620644	-0.0301277	-0.00898109	-0.0512744	1.99178e-06	7.32225e-07	3.25134e-06
130	0.118451	0.151541	0.0836816	-0.0304948	-0.0156739	-0.0453158	-1.67598e-05	-1.12255e-05	-2.22941e-05		130	0.117181	0.159149	0.0708198	-0.0308938	-0.000267208	-0.0615205	-1.30971e-05	-7.4652e-06	-1.87289e-05		130	0.116027	0.162935	0.063223	-0.0296167	-0.0082864	-0.0509469	1.93942e-06	7.66573e-07	3.11227e-06
131	0.118622	0.151621	0.0842286	-0.0303947	-0.0155281	-0.0452613	-1.68372e-05	-1.12774e-05	-2.23971e-05		131	0.11743	0.159224	0.0717559	-0.0305486	0.000269773	-0.061367	-1.32261e-05	-7.54694e-06	-1.89052e-05		131	0.116325	0.163015	0.0643816	-0.0291056	-0.00759172	-0.0506195	1.88707e-06	8.00922e-07	2.97321e-06
132	0.118792	0.151702	0.0847757	-0.0302946	-0.0153822	-0.0452069	-1.69146e-05	-1.13292e-05	-2.25001e-05		132	0.117679	0.159299	0.072692	-0.0302034	0.000806753	-0.0612135	-1.33551e-05	-7.62869e-06	-1.90814e-05		132	0.116624	0.163096	0.0655402	-0.0285945	-0.00689703	-0.050292	1.83471e-06	8.3527e-07	2.83415e-06
133	0.118963	0.151783	0.0853228	-0.0301944	-0.0152364	-0.0451525	-1.69921e-05	-1.1381e-05	-2.26031e-05		133	0.117928	0.159375	0.0736281	-0.0298582	0.00134373	-0.0610601	-1.34841e-05	-7.71043e-06	-1.92577e-05		133	0.116922	0.163176	0.0666988	-0.0280835	-0.00620234	-0.0499646	1.78235e-06	8.69619e-07	2.69509e-06
134	0.119133	0.151864	0.0858699	-0.0300943	-0.0150905	-0.045098	-1.70695e-05	-1.14328e-05	-2.27062e-05		134	0.118177	0.15945	0.0745641	-0.0295129	0.00188071	-0.0609066	-1.36131e-05	-7.79217e-06	-1.9434e-05		134	0.11722	0.163256	0.0678574	-0.0275724	-0.00550765	-0.0496371	1.73e-06	9.03967e-07	2.55603e-06
135	0.119304	0.151945	0.086417	-0.0299941	-0.0149447	-0.0450436	-1.71469e-05	-1.14846e-05	-2.28092e-05		135	0.118426	0.159525	0.0755002	-0.0291677	0.00241769	-0.0607531	-1.37421e-05	-7.87391e-06	-1.96103e-05		135	0.117519	0.163336	0.0690161	-0.0270613	-0.00481297	-0.0493097	1.67764e-06	9.38316e-07	2.41696e-06
136	0.119474	0.152026	0.086964	-0.029894	-0.0147989	-0.0449891	-1.72243e-05	-1.15364e-05	-2.29122e-05		136	0.118675	0.159601	0.0764363	-0.0288225	0.00295468	-0.0605996	-1.38711e-05	-7.95566e-06	-1.97865e-05		136	0.117817	0.163417	0.0701747	-0.0265502	-0.00411828	-0.0489822	1.62528e-06	9.72664e-07	2.2779e-06
137	0.119645	0.152106	0.0875111	-0.0297939	-0.014653	-0.0449347	-1.73017e-05	-1.15883e-05	-2.30152e-05		137	0.118924	0.159676	0.0773724	-0.0284773	0.00349166	-0.0604462	-1.40001e-05	-8.0374e-06	-1.99628e-05		137	0.118115	0.163497	0.0713333	-0.0260392	-0.00342359	-0.0486548	1.57293e-06	1.00701e-06	2.13884e-06
138	0.119815	0.152187	0.0880582	-0.0296937	-0.0145072	-0.0448803	-1.73792e-05	-1.16401e-05	-2.31183e-05		138	0.119172	0.159751	0.0783085	-0.028132	0.00402864	-0.0602927	-1.41291e-05	-8.11914e-06	-2.01391e-05		138	0.118414	0.163577	0.0724919	-0.0255281	-0.0027289	-0.0483273	1.52057e-06	1.04136e-06	1.99978e-06
139	0.119986	0.152268	0.0886053	-0.0295936	-0.0143613	-0.0448258	-1.74566e-05	-1.16919e-05	-2.32213e-05		139	0.119421	0.159827	0.0792446	-0.0277868	0.00456562	-0.0601392	-1.42581e-05	-8.20088e-06	-2.03154e-05		139	0.118712	0.163657	0.0736505	-0.025017	-0.00203422	-0.0479999	1.46821e-06	1.07571e-06	1.86072e-06
140	0.120156	0.152349	0.0891524	-0.0294934	-0.0142155	-0.0447714	-1.7534e-05	-1.17437e-05	-2.33243e-05		140	0.11967	0.159902	0.0801807	-0.0274416	0.0051026	-0.0599857	-1.43871e-05	-8.28263e-06	-2.04916e-05		140	0.11901	0.163738	0.0748091	-0.024506	-0.00133953	-0.0476724	1.41586e-06	1.11006e-06	1.72165e-06
141	0.120327	0.15243	0.0896994	-0.0293933	-0.0140696	-0.044717	-1.76114e-05	-1.17955e-05	-2.34273e-05		141	0.119919	0.159977	0.0811168	-0.0270963	0.00563958	-0.0598323	-1.45161e-05	-8.36437e-06	-2.06679e-05		141	0.119309	0.163818	0.0759678	-0.0239949	-0.000644842	-0.047345	1.3635e-06	1.14441e-06	1.58259e-06
142	0.120497	0.152511	0.0902465	-0.0292931	-0.0139238	-0.0446625	-1.76888e-05	-1.18473e-05	-2.35304e-05		142	0.120168	0.160053	0.0820529	-0.0267511	0.00617656	-0.0596788	-1.46451e-05	-8.44611e-06	-2.08442e-05		142	0.119607	0.163898	0.0771264	-0.0234838	4.98458e-05	-0.0470175	1.31114e-06	1.17876e-06	1.44353e-06
143	0.120668	0.152591	0.0907936	-0.029193	-0.0137779	-0.0446081	-1.77663e-05	-1.18991e-05	-2.36334e-05		143	0.120417	0.160128	0.082989	-0.0264059	0.00671354	-0.0595253	-1.47742e-05	-8.52785e-06	-2.10204e-05		143	0.119906	0.163978	0.078285	-0.0229728	0.000744533	-0.0466901	1.25879e-06	1.2131e-06	1.30447e-06
144	0.120838	0.152672	0.0913407	-0.0290929	-0.0136321	-0.0445537	-1.78437e-05	-1.1951e-05	-2.37364e-05		144	0.120666	0.160203	0.083925	-0.0260607	0.00725052	-0.0593718	-1.49032e-05	-8.6096e-06	-2.11967e-05		144	0.120204	0.164059	0.0794436	-0.0224617	0.00143922	-0.0463626	1.20643e-06	1.16541e-06	1.24745e-06
145	0.121009	0.152753	0.0918878	-0.0289927	-0.0134862	-0.0444992	-1.79211e-05	-1.20028e-05	-2.38394e-05		145	0.120915	0.160279	0.0848611	-0.0257154	0.0077875	-0.0592183	-1.50322e-05	-8.69134e-06	-2.1373e-05		145	0.120502	0.164139	0.0806022	-0.0219506	0.00213391	-0.0460352	1.15407e-06	1.02634e-06	1.2818e-06
146	0.121179	0.152834	0.0924348	-0.0288926	-0.0133404	-0.0444448	-1.79985e-05	-1.20546e-05	-2.39424e-05		146	0.121164	0.160354	0.0857972	-0.0253702	0.00832448	-0.0590649	-1.51612e-05	-8.77308e-06	-2.15493e-05		146	0.120801	0.164219	0.0817608	-0.0214396	0.0028286	-0.0457077	1.10172e-06	8.87282e-07	1.31615e-06
147	0.12135	0.152915	0.0929819	-0.0287924	-0.0131945	-0.0443903	-1.80759e-05	-1.21064e-05	-2.40455e-05		147	0.121413	0.160429	0.0867333	-0.025025	0.00886146	-0.0589114	-1.52902e-05	-8.85482e-06	-2.17255e-05		147	0.121099	0.164299	0.0829195	-0.0209285	0.00352328	-0.0453803	1.04936e-06	7.4822e-07	1.3505e-06
148	0.12152	0.152996	0.093529	-0.0286923	-0.0130487	-0.0443359	-1.81534e-05	-1.21582e-05	-2.41485e-05		148	0.121662	0.160505	0.0876694	-0.0246797	0.00939844	-0.0587579	-1.54192e-05	-8.93657e-06	-2.19018e-05		148	0.121397	0.16438	0.0840781	-0.0204174	0.00421797	-0.0450528	9.97002e-07	6.09158e-07	1.38485e-06
149	0.121691	0.153076	0.0940761	-0.0285922	-0.0129028	-0.0442815	-1.82308e-05	-1.221e-05	-2.42515e-05		149	0.121911	0.16058	0.0886055	-0.0243345	0.00993542	-0.0586044	-1.55482e-05	-9.01831e-06	-2.20781e-05		149	0.121696	0.16446	0.0852367	-0.0199064	0.00491266	-0.0447254	9.44645e-07	4.70096e-07	1.4192e-06
150	0.121861	0.153157	0.0946231	-0.028492	-0.012757	-0.044227	-1.83082e-05	-1.22619e-05	-2.43545e-05		150	0.122159	0.160655	0.0895416	-0.0239893	0.0104724	-0.058451	-1.56772e-05	-9.10005e-06	-2.22544e-05		150	0.121994	0.16454	0.0863953	-0.0193953	0.00560735	-0.0443979	8.92289e-07	3.31034e-07	1.45354e-06
151	0.122032	0.153238	0.0948828	-0.0283919	-0.0126515	-0.0441323	-1.83856e-05	-1.23037e-05	-2.44676e-05		151	0.122408	0.160731	0.0899877	-0.0236441	0.0108605	-0.0581486	-1.58062e-05	-9.1708e-06	-2.24416e-05		151	0.122292	0.16462	0.0869482	-0.0188842	0.00630203	-0.0440705	8.39932e-07	2.33411e-07	1.44645e-06
152	0.122202	0.153319	0.0950447	-0.0282917	-0.0125596	-0.0440238	-1.8463e-05	-1.23421e-05	-2.4584e-05		152	0.122657	0.160806	0.0902673	-0.0232988	0.0111979	-0.0577955	-1.59352e-05	-9.23781e-06	-2.26326e-05		152	0.122591	0.164701	0.0872951	-0.0183732	0.00676929	-0.0435156	7.87575e-07	1.49877e-07	1.42527e-06
153	0.122373	0.1534	0.0952067	-0.0281916	-0.0124678	-0.0439154	-1.85405e-05	-1.23805e-05	-2.47004e-05		153	0.122906	0.160881	0.0905469	-0.0229536	0.0115353	-0.0574425	-1.60642e-05	-9.30482e-06	-2.28236e-05		153	0.122889	0.164781	0.0876421	-0.0178621	0.00715921	-0.0428834	7.35218e-07	6.63434e-08	1.40409e-06
154	0.122543	0.153481	0.0953686	-0.0280914	-0.012376	-0.0438069	-1.86179e-05	-1.24189e-05	-2.48169e-05		154	0.123155	0.160957	0.0908265	-0.0226084	0.0118728	-0.0570895	-1.61932e-05	-9.37184e-06	-2.30146e-05		154	0.123187	0.164861	0.087989	-0.017351	0.00754913	-0.0422512	6.82862e-07	-1.71902e-08	1.38291e-06
155	0.122714	0.153561	0.0955305	-0.0279913	-0.0122842	-0.0436985	-1.86953e-05	-1.24573e-05	-2.49333e-05		155	0.123404	0.161032	0.0911061	-0.0222631	0.0122102	-0.0567365	-1.63222e-05	-9.43885e-06	-2.32056e-05		155	0.123486	0.164941	0.0883359	-0.01684	0.00793906	-0.041619	6.30505e-07	-1.00724e-07	1.36173e-06
156	0.122884	0.153642	0.0956925	-0.0278912	-0.0121923	-0.04359	-1.87727e-05	-1.24957e-05	-2.50498e-05		156	0.123653	0.161107	0.0913856	-0.0219179	0.0125476	-0.0563834	-1.64513e-05	-9.50586e-06	-2.33966e-05		156	0.123784	0.165021	0.0886829	-0.0163289	0.00832898	-0.0409868	5.78148e-07	-1.84257e-07	1.34055e-06
157	0.123055	0.153723	0.0958544	-0.027791	-0.0121005	-0.0434815	-1.88501e-05	-1.25341e-05	-2.51662e-05		157	0.123902	0.161183	0.0916652	-0.0215727	0.0128851	-0.0560304	-1.65803e-05	-9.57287e-06	-2.35876e-05		157	0.124082	0.165102	0.0890298	-0.0158178	0.00871891	-0.0403545	5.25791e-07	-2.67791e-07	1.31937e-06
158	0.123225	0.153804	0.0960163	-0.0276909	-0.0120087	-0.0433731	-1.89276e-05	-1.25725e-05	-2.52826e-05		158	0.124151	0.161258	0.0919448	-0.0212275	0.0132225	-0.0556774	-1.67093e-05	-9.63988e-06	-2.37787e-05		158	0.124381	0.165182	0.0893767	-0.0153067	0.00910883	-0.0397223	4.73435e-07	-3.51325e-07	1.29819e-06
159	0.123395	0.153885	0.0961783	-0.0275907	-0.0119169	-0.0432646	-1.9005e-05	-1.26109e-05	-2.53991e-05		159	0.1244	0.161333	0.0922244	-0.0208822	0.0135599	-0.0553244	-1.68383e-05	-9.70689e-06	-2.39697e-05		159	0.124679	0.165262	0.0897237	-0.0147957	0.00949875	-0.0390901	4.21078e-07	-4.34858e-07	1.27701e-06
160	0.123566	0.153966	0.0963402	-0.0274906	-0.011825	-0.0431562	-1.90824e-05	-1.26493e-05	-2.55155e-05		160	0.124649	0.161409	0.092504	-0.020537	0.0138974	-0.0549713	-1.69673e-05	-9.7739e-06	-2.41607e-05		160	0.124977	0.165342	0.0900706	-0.0142846	0.00988868	-0.0384579	3.68721e-07	-5.18392e-07	1.25583e-06
161	0.123736	0.154046	0.0965021	-0.0273905	-0.0117332	-0.0430477	-1.91598e-05	-1.26877e-05	-2.56319e-05		161	0.124898	0.161484	0.0927836	-0.0201918	0.0142348	-0.0546183	-1.70963e-05	-9.84092e-06	-2.43517e-05		161	0.125276	0.165423	0.0904175	-0.0137735	0.0102786	-0.0378257	3.16364e-07	-6.01926e-07	1.23465e-06
162	0.123907	0.154127	0.096664	-0.0272903	-0.0116414	-0.0429393	-1.92372e-05	-1.27261e-05	-2.57484e-05		162	0.125146	0.161559	0.0930631	-0.0198465	0.0145722	-0.0542653	-1.72253e-05	-9.90793e-06	-2.45427e-05		162	0.125574	0.165503	0.0907645	-0.0132625	0.0106685	-0.0371935	2.64008e-07	-6.85459e-07	1.21347e-06
163	0.124077	0.154208	0.096826	-0.0271902	-0.0115496	-0.0428308	-1.93147e-05	-1.27645e-05	-2.58648e-05		163	0.125395	0.161635	0.0933427	-0.0195013	0.0149097	-0.0539123	-1.73543e-05	-9.97494e-06	-2.47337e-05		163	0.125872	0.165583	0.0911114	-0.0127514	0.0110584	-0.0365613	2.11651e-07	-7.68993e-07	1.19229e-06
164	0.124248	0.154289	0.0969879	-0.02709	-0.0114577	-0.0427223	-1.93921e-05	-1.28029e-05	-2.59813e-05		164	0.125644	0.16171	0.0936223	-0.0191561	0.0152471	-0.0535593	-1.74833e-05	-1.0042e-05	-2.49247e-05		164	0.126171	0.165663	0.0914583	-0.0122403	0.0114484	-0.0359291	1.59294e-07	-8.52527e-07	1.17111e-06
165	0.124418	0.15437	0.0971498	-0.0269899	-0.0113659	-0.0426139	-1.94695e-05	-1.28413e-05	-2.60977e-05		165	0.125893	0.161785	0.0939019	-0.0188109	0.0155845	-0.0532062	-1.76123e-05	-1.0109e-05	-2.51157e-05		165	0.126469	0.165744	0.0918053	-0.0117293	0.0118383	-0.0352968	1.06937e-07	-9.3606e-07	1.14993e-06
166	0.124589	0.154451	0.0973118	-0.0268897	-0.0112741	-0.0425054	-1.95469e-05	-1.28797e-05	-2.62141e-05		166	0.126142	0.161861	0.0941815	-0.0184656	0.015922	-0.0528532	-1.77413e-05	-1.0176e-05	-2.53067e-05		166	0.126767	0.165824	0.0921522	-0.0112182	0.0122282	-0.0346646	5.45805e-08	-1.01959e-06	1.12875e-06
167	0.124759	0.154395	0.0974737	-0.0267896	-0.011273	-0.0423062	-1.96243e-05	-1.29181e-05	-2.63306e-05		167	0.126391	0.161737	0.094461	-0.0181204	0.0159502	-0.052191	-1.78703e-05	-1.0243e-05	-2.54977e-05		167	0.127066	0.165665	0.0924991	-0.0107071	0.0125732	-0.0339875	2.22373e-09	-1.10313e-06	1.10757e-06
168	0.12493	0.15434	0.0976356	-0.0266895	-0.011272	-0.0421069	-1.97018e-05	-1.29565e-05	-2.6447e-05		168	0.12664	0.161613	0.0947406	-0.0177752	0.0159784	-0.0515287	-1.79993e-05	-1.031e-05	-2.56887e-05		168	0.127364	0.165507	0.0928461	-0.0101961	0.0125543	-0.0329464	-5.0133e-08	-1.18666e-06	1.0864e-06
169	0.1251	0.154284	0.0977976	-0.0265893	-0.011271	-0.0419077	-1.97792e-05	-1.29949e-05	-2.65634e-05		169	0.126889	0.161489	0.0950202	-0.0174299	0.0160066	-0.0508665	-1.81284e-05	-1.0377e-05	-2.58797e-05		169	0.127662	0.165349	0.093193	-0.009685	0.0125353	-0.0319053	-1.0249e-07	-1.27019e-06	1.06522e-06
170	0.125271	0.154228	0.0979595	-0.0264892	-0.0112699	-0.0417084	-1.98566e-05	-1.30333e-05	-2.66799e-05		170	0.127138	0.161365	0.0952998	-0.0170847	0.0160348	-0.0502042	-1.82574e-05	-1.0444e-05	-2.60707e-05		170	0.127961	0.16519	0.09354	-0.00917393	0.0125164	-0.0308643	-1.54847e-07	-1.35373e-06	1.04404e-06
171	0.125441	0.154173	0.0981214	-0.026389	-0.0112689	-0.0415092	-1.9934e-05	-1.30717e-05	-2.67963e-05		171	0.127387	0.161242	0.0955794	-0.0167395	0.016063	-0.049542	-1.83864e-05	-1.0511e-05	-2.62617e-05		171	0.128259	0.165032	0.0938869	-0.00866286	0.0124975	-0.0298232	-2.07203e-07	-1.43726e-06	1.02286e-06
172	0.125612	0.154117	0.0982834	-0.0262889	-0.0112678	-0.04131	-2.00114e-05	-1.31101e-05	-2.69127e-05		172	0.127636	0.161118	0.0958589	-0.0163943	0.0160912	-0.0488797	-1.85154e-05	-1.0578e-05	-2.64527e-05		172	0.128558	0.164873	0.0942338	-0.0081518	0.0124785	-0.0287821	-2.5956e-07	-1.5208e-06	1.00168e-06
173	0.125782	0.154062	0.0984453	-0.0261888	-0.0112668	-0.0411107	-2.00889e-05	-1.31485e-05	-2.70292e-05		173	0.127885	0.160994	0.0961385	-0.016049	0.0161194	-0.0482175	-1.86444e-05	-1.06451e-05	-2.66437e-05		173	0.128856	0.164715	0.0945808	-0.00764073	0.0124596	-0.0277411	-3.11917e-07	-1.60433e-06	9.80496e-07
174	0.125953	0.154006	0.0986072	-0.0260886	-0.0112658	-0.0409115	-2.01663e-05	-1.31869e-05	-2.71456e-05		174	0.128134	0.16087	0.0964181	-0.0157038	0.0161476	-0.0475552	-1.87734e-05	-1.07121e-05	-2.68347e-05		174	0.129154	0.164556	0.0949277	-0.00712966	0.0124407	-0.0267	-3.64274e-07	-1.68786e-06	9.59316e-07
175	0.126123	0.153951	0.0987692	-0.0259885	-0.0112647	-0.0407122	-2.02437e-05	-1.32253e-05	-2.72621e-05		175	0.128382	0.160746	0.0966977	-0.0153586	0.0161758	-0.046893	-1.89024e-05	-1.07791e-05	-2.70257e-05		175	0.129453	0.164398	0.0952746	-0.00661859	0.0124217	-0.0256589	-4.1663e-07	-1.7714e-06	9.38136e-07
176	0.126294	0.153895	0.0989311	-0.0258883	-0.0112637	-0.040513	-2.03211e-05	-1.32637e-05	-2.73785e-05		176	0.128631	0.160623	0.0969773	-0.0150133	0.016204	-0.0462307	-1.90314e-05	-1.08461e-05	-2.72167e-05		176	0.129751	0.16424	0.0956216	-0.00610752	0.0124028	-0.0246179	-4.68987e-07	-1.85493e-06	9.16956e-07
177	0.126464	0.15384	0.099093	-0.0257882	-0.0112627	-0.0403137	-2.03985e-05	-1.33021e-05	-2.74949e-05		177	0.12888	0.160499	0.0972569	-0.0146681	0.0162322	-0.0455685	-1.91604e-05	-1.09131e-05	-2.74077e-05		177	0.130049	0.164081	0.0959685	-0.00559646	0.0123839	-0.0235768	-5.21344e-07	-1.93846e-06	8.95776e-07
178	0.126635	0.153784	0.099255	-0.0256881	-0.0112616	-0.0401145	-2.04759e-05	-1.33405e-05	-2.76114e-05		178	0.129129	0.160375	0.0975364	-0.0143229	0.0162604	-0.0449062	-1.92894e-05	-1.09801e-05	-2.75987e-05		178	0.130348	0.163923	0.0963154	-0.00508539	0.012365	-0.0225357	-5.73701e-07	-2.022e-06	8.74596e-07
179	0.126805	0.153728	0.0994169	-0.0255879	-0.0112606	-0.0399152	-2.05534e-05	-1.33789e-05	-2.77278e-05		179	0.129378	0.160251	0.097816	-0.0139777	0.0162887	-0.044244	-1.94184e-05	-1.10471e-05	-2.77897e-05		179	0.130646	0.163764	0.0966624	-0.00457432	0.012346	-0.0214947	-6.26057e-07	-2.10553e-06	8.53417e-07
180	0.126976	0.153673	0.0995788	-0.0254878	-0.0112595	-0.039716	-2.06308e-05	-1.34173e-05	-2.78442e-05		180	0.129627	0.160127	0.0980956	-0.0136324	0.0163169	-0.0435817	-1.95474e-05	-1.11141e-05	-2.79807e-05		180	0.130944	0.163606	0.0970093	-0.00406325	0.0123271	-0.0204536	-6.78414e-07	-2.18906e-06	8.32237e-07
181	0.127146	0.153617	0.0997407	-0.0253876	-0.0112585	-0.0395167	-2.07082e-05	-1.34557e-05	-2.79607e-05		181	0.129876	0.160004	0.0983752	-0.0132872	0.0163451	-0.0429195	-1.96764e-05	-1.11811e-05	-2.81717e-05		181	0.131243	0.163447	0.0973562	-0.00355218	0.0123082	-0.0194125	-7.30771e-07	-2.2726e-06	8.11057e-07
182	0.127317	0.153562	0.0999027	-0.0252875	-0.0112575	-0.0393175	-2.07856e-05	-1.34941e-05	-2.80771e-05		182	0.130125	0.15988	0.0986548	-0.012942	0.0163733	-0.0422572	-1.98055e-05	-1.12482e-05	-2.83627e-05		182	0.131541	0.163289	0.0977032	-0.00304112	0.0122892	-0.0183715	-7.83128e-07	-2.35613e-06	7.89877e-07
183	0.127487	0.153506	0.100065	-0.0251873	-0.0112564	-0.0391183	-2.0863e-05	-1.35325e-05	-2.81936e-05		183	0.130374	0.159756	0.0989343	-0.0125967	0.0164015	-0.041595	-1.99345e-05	-1.13152e-05	-2.85538e-05		183	0.131839	0.16313	0.0980501	-0.00253005	0.0122703	-0.0173304	-8.35484e-07	-2.43967e-06	7.68697e-07
184	0.127658	0.153451	0.100227	-0.0250872	-0.0112554	-0.038919	-2.09405e-05	-1.35709e-05	-2.831e-05		184	0.130623	0.159632	0.0992139	-0.0122515	0.0164297	-0.0409327	-2.00635e-05	-1.13822e-05	-2.87448e-05		184	0.132138	0.162972	0.0983971	-0.00201898	0.0122514	-0.0162893	-8.87841e-07	-2.5232e-06	7.47517e-07
185	0.127828	0.153395	0.100388	-0.0249871	-0.0112544	-0.0387198	-2.10179e-05	-1.36093e-05	-2.84264e-05		185	0.130872	0.159508	0.0994935	-0.0119063	0.0164579	-0.0402705	-2.01925e-05	-1.14492e-05	-2.89358e-05		185	0.132436	0.162814	0.098744	-0.00150791	0.0122324	-0.0152483	-9.40198e-07	-2.60673e-06	7.26337e-07
186	0.127999	0.15334	0.10055	-0.0248869	-0.0112533	-0.0385205	-2.10953e-05	-1.36477e-05	-2.85429e-05		186	0.131121	0.159385	0.0997731	-0.0115611	0.0164861	-0.0396082	-2.03215e-05	-1.15162e-05	-2.91268e-05		186	0.132734	0.162655	0.0990909	-0.000996843	0.0122135	-0.0142072	-9.92555e-07	-2.69027e-06	7.05157e-07
187	0.128169	0.153284	0.100712	-0.0247868	-0.0112523	-0.0383213	-2.11727e-05	-1.36862e-05	-2.86593e-05		187	0.131369	0.159261	0.100053	-0.0112158	0.0165143	-0.038946	-2.04505e-05	-1.15832e-05	-2.93178e-05		187	0.133033	0.162497	0.0994379	-0.000485775	0.0121946	-0.0131661	-1.04491e-06	-2.7738e-06	6.83978e-07
188	0.12834	0.153229	0.100874	-0.0246866	-0.0112512	-0.038122	-2.12501e-05	-1.37246e-05	-2.87757e-05		188	0.131618	0.159137	0.100332	-0.0108706	0.0165425	-0.0382837	-2.05795e-05	-1.16502e-05	-2.95088e-05		188	0.133331	0.162338	0.0997848	2.52935e-05	0.0121756	-0.0121251	-1.09727e-06	-2.85733e-06	6.62798e-07
189	0.12851	0.153173	0.101036	-0.0245865	-0.0112502	-0.0379228	-2.13276e-05	-1.3763e-05	-2.88922e-05		189	0.131867	0.159013	0.100612	-0.0105254	0.0165707	-0.0376215	-2.07085e-05	-1.17172e-05	-2.96998e-05		189	0.133629	0.16218	0.100132	0.000536362	0.0121567	-0.011084	-1.14962e-06	-2.94087e-06	6.41618e-07
190	0.128681	0.153117	0.101198	-0.0244864	-0.0112492	-0.0377235	-2.1405e-05	-1.38014e-05	-2.90086e-05		190	0.132116	0.158889	0.100891	-0.0101801	0.0165989	-0.0369592	-2.08375e-05	-1.17842e-05	-2.98908e-05		190	0.133928	0.162021	0.100479	0.00104743	0.0121378	-0.0100429	-1.20198e-06	-3.0244e-06	6.20438e-07
191	0.128851	0.153062	0.10136	-0.0243862	-0.0112481	-0.0375243	-2.14824e-05	-1.38398e-05	-2.9125e-05		191	0.132365	0.158766	0.101171	-0.00983491	0.0166272	-0.036297	-2.09665e-05	-1.18513e-05	-3.00818e-05		191	0.134226	0.161863	0.100826	0.0015585	0.0121189	-0.00900186	-1.25434e-06	-3.10793e-06	5.99258e-07
192	0.129022	0.153006	0.101522	-0.0242861	-0.0112471	-0.037325	-2.15598e-05	-1.38782e-05	-2.92415e-05		192	0.132614	0.158642	0.101451	-0.00948968	0.0166554	-0.0356347	-2.10955e-05	-1.19183e-05	-3.02728e-05		192	0.134524	0.161705	0.101173	0.00206957	0.0120999	-0.00796079	-1.3067e-06	-3.19147e-06	5.78078e-07
193	0.129192	0.152951	0.101684	-0.0241859	-0.0112461	-0.0371258	-2.16372e-05	-1.39166e-05	-2.93579e-05		193	0.132863	0.158518	0.10173	-0.00914445	0.0166836	-0.0349725	-2.12245e-05	-1.19853e-05	-3.04638e-05		193	0.134823	0.161546	0.101519	0.00258063	0.012081	-0.00691973	-1.35905e-06	-3.275e-06	5.56898e-07
194	0.129362	0.152895	0.101846	-0.0240858	-0.011245	-0.0369266	-2.17147e-05	-1.3955e-05	-2.94744e-05		194	0.133112	0.158394	0.10201	-0.00879923	0.0167118	-0.0343102	-2.13535e-05	-1.20523e-05	-3.06548e-05		194	0.135121	0.161388	0.101866	0.0030917	0.0120621	-0.00587866	-1.41141e-06	-3.35854e-06	5.35718e-07
195	0.129533	0.15284	0.102008	-0.0239856	-0.011244	-0.0367273	-2.17921e-05	-1.39934e-05	-2.95908e-05		195	0.133361	0.15827	0.102289	-0.008454	0.01674	-0.033648	-2.14826e-05	-1.21193e-05	-3.08458e-05		195	0.135419	0.161229	0.102213	0.00360277	0.0120431	-0.00483759	-1.46377e-06	-3.44207e-06	5.14539e-07
196	0.129703	0.152784	0.10217	-0.0238855	-0.0112429	-0.0365281	-2.18695e-05	-1.40318e-05	-2.97072e-05		196	0.13361	0.158147	0.102569	-0.00810877	0.0167682	-0.0329857	-2.16116e-05	-1.21863e-05	-3.10368e-05		196	0.135718	0.161071	0.10256	0.00411384	0.0120242	-0.00379653	-1.51612e-06	-3.5256e-06	4.93359e-07
197	0.129874	0.152729	0.102332	-0.0237854	-0.0112419	-0.0363288	-2.19469e-05	-1.40702e-05	-2.98237e-05		197	0.133859	0.158023	0.102848	-0.00776354	0.0167964	-0.0323235	-2.17406e-05	-1.22533e-05	-3.12278e-05		197	0.136016	0.160912	0.102907	0.00462491	0.0120053	-0.00275546	-1.56848e-06	-3.60914e-06	4.72179e-07
198	0.130044	0.152673	0.102494	-0.0236852	-0.0112409	-0.0361296	-2.20243e-05	-1.41086e-05	-2.99401e-05		198	0.134108	0.157899	0.103128	-0.00741831	0.0168246	-0.0316612	-2.18696e-05	-1.23203e-05	-3.14188e-05		198	0.136314	0.160754	0.103254	0.00513597	0.0119863	-0.00171439	-1.62084e-06	-3.69267e-06	4.50999e-07
199	0.130215	0.152617	0.102656	-0.0235851	-0.0112398	-0.0359303	-2.21018e-05	-1.4147e-05	-3.00565e-05		199	0.134356	0.157775	0.103408	-0.00707308	0.0168528	-0.030999	-2.19986e-05	-1.23874e-05	-3.16098e-05		199	0.136613	0.160596	0.103601	0.00564704	0.0119674	-0.000673328	-1.67319e-06	-3.7762e-06	4.29819e-07
200	0.130385	0.152562	0.102817	-0.0234849	-0.0112388	-0.0357311	-2.21792e-05	-1.41854e-05	-3.0173e-05		200	0.134605	0.157651	0.103687	-0.00672786	0.016881	-0.0303367	-2.21276e-05	-1.24544e-05	-3.18008e-05		200	0.136911	0.160437	0.103948	0.00615811	0.0119485	0.000367739	-1.72555e-06	-3.85974e-06	4.08639e-07
201	0.130556	0.152506	0.102979	-0.0233848	-0.0112378	-0.0355318	-2.22566e-05	-1.42238e-05	-3.02894e-05		201	0.134854	0.157528	0.103967	-0.00638263	0.0169092	-0.0296745	-2.22566e-05	-1.25214e-05	-3.19918e-05		201	0.137209	0.160279	0.104295	0.00666918	0.0119296	0.00140881	-1.77791e-06	-3.94327e-06	3.87459e-07
202	0.130556	0.152506	0.103094	-0.0233848	-0.0112378	-0.0355318	-2.22566e-05	-1.42757e-05	-3.02375e-05		202	0.134854	0.157528	0.104134	-0.00638263	0.0169092	-0.0296745	-2.22566e-05	-1.26078e-05	-3.19054e-05		202	0.137209	0.160279	0.104495	0.00666918	0.0119296	0.00140881	-1.77791e-06	-3.90819e-06	3.5238e-07
203	0.130556	0.152506	0.103208	-0.0233848	-0.0112378	-0.0355318	-2.22566e-05	-1.43275e-05	-3.01857e-05		203	0.134854	0.157528	0.1043	-0.00638263	0.0169092	-0.0296745	-2.22566e-05	-1.26942e-05	-3.1819e-05		203	0.137209	0.160279	0.104695	0.00666918	0.0119296	0.00140881	-1.77791e-06	-3.87311e-06	3.17301e-07
204	0.130556	0.152506	0.103322	-0.0233848	-0.0112378	-0.0355318	-2.22566e-05	-1.43794e-05	-3.01338e-05		204	0.134854	0.157528	0.104467	-0.00638263	0.0169092	-0.0296745	-2.22566e-05	-1.27807e-05	-3.17325e-05		204	0.137209	0.160279	0.104895	0.00666918	0.0119296	0.00140881	-1.77791e-06	-3.83803e-06	2.82222e-07
205	0.130556	0.152506	0.103436	-0.0233848	-0.0112378	-0.0355318	-2.22566e-05	-1.44313e-05	-3.00819e-05		205	0.134854	0.157528	0.104634	-0.00638263	0.0169092	-0.0296745	-2.22566e-05	-1.28671e-05	-3.16461e-05		205	0.137209	0.160279	0.105095	0.00666918	0.0119296	0.00140881	-1.77791e-06	-3.80296e-06	2.47143e-07
206	0.130556	0.152506	0.10355	-0.0233848	-0.0112378	-0.0355318	-2.22566e-05	-1.44831e-05	-3.00301e-05		206	0.134854	0.157528	0.104801	-0.00638263	0.0169092	-0.0296745	-2.22566e-05	-1.29535e-05	-3.15596e-05		206	0.137209	0.160279	0.105294	0.00666918	0.0119296	0.00140881	-1.77791e-06	-3.76788e-06	2.12064e-07
207	0.130556	0.152506	0.103665	-0.0233848	-0.0112378	-0.0355318	-2.22566e-05	-1.4535e-05	-2.99782e-05		207	0.134854	0.157528	0.104967	-0.00638263	0.0169092	-0.0296745	-2.22566e-05	-1.304e-05	-3.14732e-05		207	0.137209	0.160279	0.105494	0.00666918	0.0119296	0.00140881	-1.77791e-06	-3.7328e-06	1.76985e-07
208	0.130556	0.152506	0.103779	-0.0233848	-0.0112378	-0.0355318	-2.22566e-05	-1.45869e-05	-2.99263e-05		208	0.134854	0.157528	0.105134	-0.00638263	0.0169092	-0.0296745	-2.22566e-05	-1.31264e-05	-3.13868e-05		208	0.137209	0.160279	0.105694	0.00666918	0.0119296	0.00140881	-1.77791e-06	-3.69772e-06	1.41906e-07
209	0.130556	0.152506	0.103893	-0.0233848	-0.0112378	-0.0355318	-2.22566e-05	-1.46388e-05	-2.98744e-05		209	0.134854	0.157528	0.105301	-0.00638263	0.0169092	-0.0296745	-2.22566e-05	-1.32129e-05	-3.13003e-05		209	0.137209	0.160279	0.105894	0.00666918	0.0119296	0.00140881	-1.77791e-06	-3.66264e-06	1.06827e-07
210	0.130556	0.152506	0.104007	-0.0233848	-0.0112378	-0.0355318	-2.22566e-05	-1.46906e-05	-2.98226e-05		210	0.134854	0.157528	0.105468	-0.00638263	0.0169092	-0.0296745	-2.22566e-05	-1.32993e-05	-3.12139e-05		210	0.137209	0.160279	0.106094	0.00666918	0.0119296	0.00140881	-1.77791e-06	-3.62756e-06	7.1748e-08
211	0.130556	0.152506	0.104122	-0.0233848	-0.0112378	-0.0355318	-2.22566e-05	-1.47425e-05	-2.97707e-05		211	0.134854	0.157528	0.105635	-0.00638263	0.0169092	-0.0296745	-2.22566e-05	-1.33857e-05	-3.11275e-05		211	0.137209	0.160279	0.106294	0.00666918	0.0119296	0.00140881	-1.77791e-06	-3.59248e-06	3.6669e-08
212	0.130556	0.152506	0.104236	-0.0233848	-0.0112378	-0.0355318	-2.22566e-05	-1.47944e-05	-2.97188e-05		212	0.134854	0.157528	0.105801	-0.00638263	0.0169092	-0.0296745	-2.22566e-05	-1.34722e-05	-3.1041e-05		212	0.137209	0.160279	0.106494	0.00666918	0.0119296	0.00140881	-1.77791e-06	-3.5574e-06	1.58997e-09
213	0.130556	0.152506	0.10435	-0.0233848	-0.0112378	-0.0355318	-2.22566e-05	-1.48462e-05	-2.9667e-05		213	0.134854	0.157528	0.105968	-0.00638263	0.0169092	-0.0296745	-2.22566e-05	-1.35586e-05	-3.09546e-05		213	0.137209	0.160279	0.106694	0.00666918	0.0119296	0.00140881	-1.77791e-06	-3.52232e-06	-3.34891e-08
214	0.130556	0.152506	0.104464	-0.0233848	-0.0112378	-0.0355318	-2.22566e-05	-1.48981e-05	-2.96151e-05		214	0.134854	0.157528	0.106135	-0.00638263	0.0169092	-0.0296745	-2.22566e-05	-1.3645e-05	-3.08682e-05		214	0.137209	0.160279	0.106894	0.00666918	0.0119296	0.00140881	-1.77791e-06	-3.48724e-06	-6.85681e-08
215	0.130556	0.152506	0.104579	-0.0233848	-0.0112378	-0.0355318	-2.22566e-05	-1.495e-05	-2.95632e-05		215	0.134854	0.157528	0.106302	-0.00638263	0.0169092	-0.0296745	-2.22566e-05	-1.37315e-05	-3.07817e-05		215	0.137209	0.160279	0.107093	0.00666918	0.0119296	0.00140881	-1.77791e-06	-3.45216e-06	-1.03647e-07
216	0.130556	0.152506	0.104693	-0.0233848	-0.0112378	-0.0355318	-2.22566e-05	-1.50018e-05	-2.95113e-05		216	0.134854	0.157528	0.106468	-0.00638263	0.0169092	-0.0296745	-2.22566e-05	-1.38179e-05	-3.06953e-05		216	0.137209	0.160279	0.107293	0.00666918	0.0119296	0.00140881	-1.77791e-06	-3.41709e-06	-1.38726e-07
217	0.130556	0.152506	0.104807	-0.0233848	-0.0112378	-0.0355318	-2.22566e-05	-1.50537e-05	-2.94595e-05		217	0.134854	0.157528	0.106635	-0.00638263	0.0169092	-0.0296745	-2.22566e-05	-1.39043e-05	-3.06089e-05		217	0.137209	0.160279	0.107493	0.00666918	0.0119296	0.00140881	-1.77791e-06	-3.38201e-06	-1.73805e-07
218	0.130556	0.152506	0.104921	-0.0233848	-0.0112378	-0.0355318	-2.22566e-05	-1.51056e-05	-2.94076e-05		218	0.134854	0.157528	0.106802	-0.00638263	0.0169092	-0.0296745	-2.22566e-05	-1.39908e-05	-3.05224e-05		218	0.137209	0.160279	0.107693	0.00666918	0.0119296	0.00140881	-1.77791e-06	-3.34693e-06	-2.08884e-07
219	0.130556	0.152506	0.105035	-0.0233848	-0.0112378	-0.0355318	-2.22566e-05	-1.51575e-05	-2.93557e-05		219	0.134854	0.157528	0.106969	-0.00638263	0.0169092	-0.0296745	-2.22566e-05	-1.40772e-05	-3.0436e-05		219	0.137209	0.160279	0.107893	0.00666918	0.0119296	0.00140881	-1.77791e-06	-3.31185e-06	-2.43963e-07
220	0.130556	0.152506	0.10515	-0.0233848	-0.0112378	-0.0355318	-2.22566e-05	-1.52093e-05	-2.93039e-05		220	0.134854	0.157528	0.107136	-0.00638263	0.0169092	-0.0296745	-2.22566e-05	-1.41636e-05	-3.03496e-05		220	0.137209	0.160279	0.108093	0.00666918	0.0119296	0.00140881	-1.77791e-06	-3.27677e-06	-2.79042e-07
221	0.130556	0.152506	0.105264	-0.0233848	-0.0112378	-0.0355318	-2.22566e-05	-1.52612e-05	-2.9252e-05		221	0.134854	0.157528	0.107302	-0.00638263	0.0169092	-0.0296745	-2.22566e-05	-1.42501e-05	-3.02631e-05		221	0.137209	0.160279	0.108293	0.00666918	0.0119296	0.00140881	-1.77791e-06	-3.24169e-06	-3.14121e-07
222	0.130556	0.152506	0.105378	-0.0233848	-0.0112378	-0.0355318	-2.22566e-05	-1.53131e-05	-2.92001e-05		222	0.134854	0.157528	0.107469	-0.00638263	0.0169092	-0.0296745	-2.22566e-05	-1.43365e-05	-3.01767e-05		222	0.137209	0.160279	0.108493	0.00666918	0.0119296	0.00140881	-1.77791e-06	-3.20661e-06	-3.492e-07
223	0.130556	0.152506	0.105492	-0.0233848	-0.0112378	-0.0355318	-2.22566e-05	-1.53649e-05	-2.91482e-05		223	0.134854	0.157528	0.107636	-0.00638263	0.0169092	-0.0296745	-2.22566e-05	-1.44229e-05	-3.00902e-05		223	0.137209	0.160279	0.108693	0.00666918	0.0119296	0.00140881	-1.77791e-06	-3.17153e-06	-3.84279e-07
224	0.130556	0.152506	0.105607	-0.0233848	-0.0112378	-0.0355318	-2.22566e-05	-1.54168e-05	-2.90964e-05		224	0.134854	0.157528	0.107803	-0.00638263	0.0169092	-0.0296745	-2.22566e-05	-1.45094e-05	-3.00038e-05		224	0.137209	0.160279	0.108892	0.00666918	0.0119296	0.00140881	-1.77791e-06	-3.13645e-06	-4.19358e-07
225	0.130556	0.152506	0.105721	-0.0233848	-0.0112378	-0.0355318	-2.22566e-05	-1.54687e-05	-2.90445e-05		225	0.134854	0.157528	0.107969	-0.00638263	0.0169092	-0.0296745	-2.22566e-05	-1.45958e-05	-2.99174e-05		225	0.137209	0.160279	0.109092	0.00666918	0.0119296	0.00140881	-1.77791e-06	-3.10137e-06	-4.54437e-07
226	0.130556	0.152506	0.105835	-0.0233848	-0.0112378	-0.0355318	-2.22566e-05	-1.55206e-05	-2.89926e-05		226	0.134854	0.157528	0.108136	-0.00638263	0.0169092	-0.0296745	-2.22566e-05	-1.46823e-05	-2.98309e-05		226	0.137209	0.160279	0.109292	0.00666918	0.0119296	0.00140881	-1.77791e-06	-3.0663e-06	-4.89516e-07
227	0.130556	0.152506	0.105949	-0.0233848	-0.0112378	-0.0355318	-2.22566e-05	-1.55724e-05	-2.89408e-05		227	0.134854	0.157528	0.108303	-0.00638263	0.0169092	-0.0296745	-2.22566e-05	-1.47687e-05	-2.97445e-05		227	0.137209	0.160279	0.109492	0.00666918	0.0119296	0.00140881	-1.77791e-06	-3.03122e-06	-5.24595e-07
228	0.130556	0.152506	0.106063	-0.0233848	-0.0112378	-0.0355318	-2.22566e-05	-1.56243e-05	-2.88889e-05		228	0.134854	0.157528	0.10847	-0.00638263	0.0169092	-0.0296745	-2.22566e-05	-1.48551e-05	-2.96581e-05		228	0.137209	0.160279	0.109692	0.00666918	0.0119296	0.00140881	-1.77791e-06	-2.99614e-06	-5.59674e-07
229	0.130556	0.152506	0.106178	-0.0233848	-0.0112378	-0.0355318	-2.22566e-05	-1.56762e-05	-2.8837e-05		229	0.134854	0.157528	0.108637	-0.00638263	0.0169092	-0.0296745	-2.22566e-05	-1.49416e-05	-2.95716e-05		229	0.137209	0.160279	0.109892	0.00666918	0.0119296	0.00140881	-1.77791e-06	-2.96106e-06	-5.94753e-07
230	0.130556	0.152506	0.106292	-0.0233848	-0.0112378	-0.0355318	-2.22566e-05	-1.5728e-05	-2.87852e-05		230	0.134854	0.157528	0.108803	-0.00638263	0.0169092	-0.0296745	-2.22566e-05	-1.5028e-05	-2.94852e-05		230	0.137209	0.160279	0.110092	0.00666918	0.0119296	0.00140881	-1.77791e-06	-2.92598e-06	-6.29833e-07
231	0.130556	0.152506	0.106406	-0.0233848	-0.0112378	-0.0355318	-2.22566e-05	-1.57799e-05	-2.87333e-05		231	0.134854	0.157528	0.10897	-0.00638263	0.0169092	-0.0296745	-2.22566e-05	-1.51144e-05	-2.93988e-05		231	0.137209	0.160279	0.110292	0.00666918	0.0119296	0.00140881	-1.77791e-06	-2.8909e-06	-6.64912e-07
232	0.130556	0.152506	0.10652	-0.0233848	-0.0112378	-0.0355318	-2.22566e-05	-1.58318e-05	-2.86814e-05		232	0.134854	0.157528	0.109137	-0.00638263	0.0169092	-0.0296745	-2.22566e-05	-1.52009e-05	-2.93123e-05		232	0.137209	0.160279	0.110492	0.00666918	0.0119296	0.00140881	-1.77791e-06	-2.85582e-06	-6.99991e-07
233	0.130556	0.152506	0.106635	-0.0233848	-0.0112378	-0.0355318	-2.22566e-05	-1.58837e-05	-2.86295e-05		233	0.134854	0.157528	0.109304	-0.00638263	0.0169092	-0.0296745	-2.22566e-05	-1.52873e-05	-2.92259e-05		233	0.137209	0.160279	0.110691	0.00666918	0.0119296	0.00140881	-1.77791e-06	-2.82074e-06	-7.3507e-07
234	0.130556	0.152506	0.106749	-0.0233848	-0.0112378	-0.0355318	-2.22566e-05	-1.59355e-05	-2.85777e-05		234	0.134854	0.157528	0.10947	-0.00638263	0.0169092	-0.0296745	-2.22566e-05	-1.53737e-05	-2.91395e-05		234	0.137209	0.160279	0.110891	0.00666918	0.0119296	0.00140881	-1.77791e-06	-2.78566e-06	-7.70149e-07
235	0.130556	0.152506	0.106863	-0.0233848	-0.0112378	-0.0355318	-2.22566e-05	-1.59874e-05	-2.85258e-05		235	0.134854	0.157528	0.109637	-0.00638263	0.0169092	-0.0296745	-2.22566e-05	-1.54602e-05	-2.9053e-05		235	0.137209	0.160279	0.111091	0.00666918	0.0119296	0.00140881	-1.77791e-06	-2.75058e-06	-8.05228e-07
236	0.130556	0.152506	0.106977	-0.0233848	-0.0112378	-0.0355318	-2.22566e-05	-1.60393e-05	-2.84739e-05		236	0.134854	0.157528	0.109804	-0.00638263	0.0169092	-0.0296745	-2.22566e-05	-1.55466e-05	-2.89666e-05		236	0.137209	0.160279	0.111291	0.00666918	0.0119296	0.00140881	-1.77791e-06	-2.71551e-06	-8.40307e-07
237	0.130556	0.152506	0.107091	-0.0233848	-0.0112378	-0.0355318	-2.22566e-05	-1.60911e-05	-2.84221e-05		237	0.134854	0.157528	0.109971	-0.00638263	0.0169092	-0.0296745	-2.22566e-05	-1.5633e-05	-2.88802e-05		237	0.137209	0.160279	0.111491	0.00666918	0.0119296	0.00140881	-1.77791e-06	-2.68043e-06	-8.75386e-07
238	0.130556	0.152506	0.107206	-0.0233848	-0.0112378	-0.0355318	-2.22566e-05	-1.6143e-05	-2.83702e-05		238	0.134854	0.157528	0.110138	-0.00638263	0.0169092	-0.0296745	-2.22566e-05	-1.57195e-05	-2.87937e-05		238	0.137209	0.160279	0.111691	0.00666918	0.0119296	0.00140881	-1.77791e-06	-2.64535e-06	-9.10465e-07
239	0.130556	0.152506	0.10732	-0.0233848	-0.0112378	-0.0355318	-2.22566e-05	-1.61949e-05	-2.83183e-05		239	0.134854	0.157528	0.110304	-0.00638263	0.0169092	-0.0296745	-2.22566e-05	-1.58059e-05	-2.87073e-05		239	0.137209	0.160279	0.111891	0.00666918	0.0119296	0.00140881	-1.77791e-06	-2.61027e-06	-9.45544e-07
240	0.130556	0.152506	0.107434	-0.0233848	-0.0112378	-0.0355318	-2.22566e-05	-1.62468e-05	-2.82664e-05		240	0.134854	0.157528	0.110471	-0.00638263	0.0169092	-0.0296745	-2.22566e-05	-1.58923e-05	-2.86209e-05		240	0.137209	0.160279	0.112091	0.00666918	0.0119296	0.00140881	-1.77791e-06	-2.57519e-06	-9.80623e-07
241	0.130556	0.152506	0.107548	-0.0233848	-0.0112378	-0.0355318	-2.22566e-05	-1.62986e-05	-2.82146e-05		241	0.134854	0.157528	0.110638	-0.00638263	0.0169092	-0.0296745	-2.22566e-05	-1.59788e-05	-2.85344e-05		241	0.137209	0.160279	0.112291	0.00666918	0.0119296	0.00140881	-1.77791e-06	-2.54011e-06	-1.0157e-06
242	0.130556	0.152506	0.107663	-0.0233848	-0.0112378	-0.0355318	-2.22566e-05	-1.63505e-05	-2.81627e-05		242	0.134854	0.157528	0.110805	-0.00638263	0.0169092	-0.0296745	-2.22566e-05	-1.60652e-05	-2.8448e-05		242	0.137209	0.160279	0.11249	0.00666918	0.0119296	0.00140881	-1.77791e-06	-2.50503e-06	-1.05078e-06
243	0.130556	0.152506	0.107777	-0.0233848	-0.0112378	-0.0355318	-2.22566e-05	-1.64024e-05	-2.81108e-05		243	0.134854	0.157528	0.110971	-0.00638263	0.0169092	-0.0296745	-2.22566e-05	-1.61517e-05	-2.83615e-05		243	0.137209	0.160279	0.11269	0.00666918	0.0119296	0.00140881	-1.77791e-06	-2.46995e-06	-1.08586e-06
244	0.130556	0.152506	0.107891	-0.0233848	-0.0112378	-0.0355318	-2.22566e-05	-1.64542e-05	-2.8059e-05		244	0.134854	0.157528	0.111138	-0.00638263	0.0169092	-0.0296745	-2.22566e-05	-1.62381e-05	-2.82751e-05		244	0.137209	0.160279	0.11289	0.00666918	0.0119296	0.00140881	-1.77791e-06	-2.43487e-06	-1.12094e-06
245	0.130556	0.152506	0.108005	-0.0233848	-0.0112378	-0.0355318	-2.22566e-05	-1.65061e-05	-2.80071e-05		245	0.134854	0.157528	0.111305	-0.00638263	0.0169092	-0.0296745	-2.22566e-05	-1.63245e-05	-2.81887e-05		245	0.137209	0.160279	0.11309	0.00666918	0.0119296	0.00140881	-1.77791e-06	-2.39979e-06	-1.15602e-06
246	0.130556	0.152506	0.10812	-0.0233848	-0.0112378	-0.0355318	-2.22566e-05	-1.6558e-05	-2.79552e-05		246	0.134854	0.157528	0.111472	-0.00638263	0.0169092	-0.0296745	-2.22566e-05	-1.6411e-05	-2.81022e-05		246	0.137209	0.160279	0.11329	0.00666918	0.0119296	0.00140881	-1.77791e-06	-2.36472e-06	-1.1911e-06
247	0.130556	0.152506	0.108234	-0.0233848	-0.0112378	-0.0355318	-2.22566e-05	-1.66099e-05	-2.79033e-05		247	0.134854	0.157528	0.111639	-0.00638263	0.0169092	-0.0296745	-2.22566e-05	-1.64974e-05	-2.80158e-05		247	0.137209	0.160279	0.11349	0.00666918	0.0119296	0.00140881	-1.77791e-06	-2.32964e-06	-1.22618e-06
248	0.130556	0.152506	0.108348	-0.0233848	-0.0112378	-0.0355318	-2.22566e-05	-1.66617e-05	-2.78515e-05		248	0.134854	0.157528	0.111805	-0.00638263	0.0169092	-0.0296745	-2.22566e-05	-1.65838e-05	-2.79294e-05		248	0.137209	0.160279	0.11369	0.00666918	0.0119296	0.00140881	-1.77791e-06	-2.29456e-06	-1.26126e-06
249	0.130556	0.152506	0.108462	-0.0233848	-0.0112378	-0.0355318	-2.22566e-05	-1.67136e-05	-2.77996e-05		249	0.134854	0.157528	0.111972	-0.00638263	0.0169092	-0.0296745	-2.22566e-05	-1.66703e-05	-2.78429e-05		249	0.137209	0.160279	0.11389	0.00666918	0.0119296	0.00140881	-1.77791e-06	-2.25948e-06	-1.29633e-06
250	0.130556	0.152506	0.108576	-0.0233848	-0.0112378	-0.0355318	-2.22566e-05	-1.67655e-05	-2.77477e-05		250	0.134854	0.157528	0.112139	-0.00638263	0.0169092	-0.0296745	-2.22566e-05	-1.67567e-05	-2.77565e-05		250	0.137209	0.160279	0.11409	0.00666918	0.0119296	0.00140881	-1.77791e-06	-2.2244e-06	-1.33141e-06
251	0.130556	0.152506	0.108605	-0.0233848	-0.0112378	-0.0355318	-2.22566e-05	-1.67786e-05	-2.77346e-05		251	0.134854	0.157528	0.112181	-0.00638263	0.0169092	-0.0296745	-2.22566e-05	-1.67786e-05	-2.77346e-05		251	0.137209	0.160279	0.11414	0.00666918	0.0119296	0.00140881	-1.77791e-06	-2.2155e-06	-1.34031e-06
252	0.130556	0.152506	0.108605	-0.0233848	-0.0112378	-0.0355318	-2.22566e-05	-1.67786e-05	-2.77346e-05		252	0.134854	0.157528	0.112181	-0.00638263	0.0169092	-0.0296745	-2.22566e-05	-1.67786e-05	-2.77346e-05		252	0.137209	0.160279	0.11414	0.00666918	0.0119296	0.00140881	-1.77791e-06	-2.2155e-06	-1.34031e-06
253	0.130556	0.152506	0.108605	-0.0233848	-0.0112378	-0.0355318	-2.22566e-05	-1.67786e-05	-2.77346e-05		253	0.134854	0.157528	0.112181	-0.00638263	0.0169092	-0.0296745	-2.22566e-05	-1.67786e-05	-2.77346e-05		253	0.137209	0.160279	0.11414	0.00666918	0.0119296	0.00140881	-1.77791e-06	-2.2155e-06	-1.34031e-06
254	0.130556	0.152506	0.108605	-0.0233848	-0.0112378	-0.0355318	-2.22566e-05	-1.67786e-05	-2.77346e-05		254	0.134854	0.157528	0.112181	-0.00638263	0.0169092	-0.0296745	-2.22566e-05	-1.67786e-05	-2.77346e-05		254	0.137209	0.160279	0.11414	0.00666918	0.0119296	0.00140881	-1.77791e-06	-2.2155e-06	-1.34031e-06
255	0.130556	0.152506	0.108605	-0.0233848	-0.0112378	-0.0355318	-2.22566e-05	-1.67786e-05	-2.77346e-05		255	0.134854	0.157528	0.112181	-0.00638263	0.0169092	-0.0296745	-2.22566e-05	-1.67786e-05	-2.77346e-05		255	0.137209	0.160279	0.11414	0.00666918	0.0119296	0.00140881	-1.77791e-06	-2.2155e-06	-1.34031e-06
256	0.130556	0.152506	0.108605	-0.0233848	-0.0112378	-0.0355318	-2.22566e-05	-1.67786e-05	-2.77346e-05		256	0.134854	0.157528	0.112181	-0.00638263	0.0169092	-0.0296745	-2.22566e-05	-1.67786e-05	-2.77346e-05		256	0.137209	0.160279	0.11414	0.00666918	0.0119296	0.00140881	-1.77791e-06	-2.2155e-06	-1.34031e-06
257	0.130556	0.152506	0.108605	-0.0233848	-0.0112378	-0.0355318	-2.22566e-05	-1.67786e-05	-2.77346e-05		257	0.134854	0.157528	0.112181	-0.00638263	0.0169092	-0.0296745	-2.22566e-05	-1.67786e-05	-2.77346e-05		257	0.137209	0.160279	0.11414	0.00666918	0.0119296	0.00140881	-1.77791e-06	-2.2155e-06	-1.34031e-06
258	0.130556	0.152506	0.108605	-0.0233848	-0.0112378	-0.0355318	-2.22566e-05	-1.67786e-05	-2.77346e-05		258	0.134854	0.157528	0.112181	-0.00638263	0.0169092	-0.0296745	-2.22566e-05	-1.67786e-05	-2.77346e-05		258	0.137209	0.160279	0.11414	0.00666918	0.0119296	0.00140881	-1.77791e-06	-2.2155e-06	-1.34031e-06
259	0.130556	0.152506	0.108605	-0.0233848	-0.0112378	-0.0355318	-2.22566e-05	-1.67786e-05	-2.77346e-05		259	0.134854	0.157528	0.112181	-0.00638263	0.0169092	-0.0296745	-2.22566e-05	-1.67786e-05	-2.77346e-05		259	0.137209	0.160279	0.11414	0.00666918	0.0119296	0.00140881	-1.77791e-06	-2.2155e-06	-1.34031e-06
260	0.130556	0.152506	0.108605	-0.0233848	-0.0112378	-0.0355318	-2.22566e-05	-1.67786e-05	-2.77346e-05		260	0.134854	0.157528	0.112181	-0.00638263	0.0169092	-0.0296745	-2.22566e-05	-1.67786e-05	-2.77346e-05		260	0.137209	0.160279	0.11414	0.00666918	0.0119296	0.00140881	-1.77791e-06	-2.2155e-06	-1.34031e-06
261	0.130556	0.152506	0.108605	-0.0233848	-0.0112378	-0.0355318	-2.22566e-05	-1.67786e-05	-2.77346e-05		261	0.134854	0.157528	0.112181	-0.00638263	0.0169092	-0.0296745	-2.22566e-05	-1.67786e-05	-2.77346e-05		261	0.137209	0.160279	0.11414	0.00666918	0.0119296	0.00140881	-1.77791e-06	-2.2155e-06	-1.34031e-06
262	0.130556	0.152506	0.108605	-0.0233848	-0.0112378	-0.0355318	-2.22566e-05	-1.67786e-05	-2.77346e-05		262	0.134854	0.157528	0.112181	-0.00638263	0.0169092	-0.0296745	-2.22566e-05	-1.67786e-05	-2.77346e-05		262	0.137209	0.160279	0.11414	0.00666918	0.0119296	0.00140881	-1.77791e-06	-2.2155e-06	-1.34031e-06
263	0.130556	0.152506	0.108605	-0.0233848	-0.0112378	-0.0355318	-2.22566e-05	-1.67786e-05	-2.77346e-05		263	0.134854	0.157528	0.112181	-0.00638263	0.0169092	-0.0296745	-2.22566e-05	-1.67786e-05	-2.77346e-05		263	0.137209	0.160279	0.11414	0.00666918	0.0119296	0.00140881	-1.77791e-06	-2.2155e-06	-1.34031e-06
264	0.130556	0.152506	0.108605	-0.0233848	-0.0112378	-0.0355318	-2.22566e-05	-1.67786e-05	-2.77346e-05		264	0.134854	0.157528	0.112181	-0.00638263	0.0169092	-0.0296745	-2.22566e-05	-1.67786e-05	-2.77346e-05		264	0.137209	0.160279	0.11414	0.00666918	0.0119296	0.00140881	-1.77791e-06	-2.2155e-06	-1.34031e-06
265	0.130556	0.152506	0.108605	-0.0233848	-0.0112378	-0.0355318	-2.22566e-05	-1.67786e-05	-2.77346e-05		265	0.134854	0.157528	0.112181	-0.00638263	0.0169092	-0.0296745	-2.22566e-05	-1.67786e-05	-2.77346e-05		265	0.137209	0.160279	0.11414	0.00666918	0.0119296	0.00140881	-1.77791e-06	-2.2155e-06	-1.34031e-06
266	0.130556	0.152506	0.108605	-0.0233848	-0.0112378	-0.0355318	-2.22566e-05	-1.67786e-05	-2.77346e-05		266	0.134854	0.157528	0.112181	-0.00638263	0.0169092	-0.0296745	-2.22566e-05	-1.67786e-05	-2.77346e-05		266	0.137209	0.160279	0.11414	0.00666918	0.0119296	0.00140881	-1.77791e-06	-2.2155e-06	-1.34031e-06
267	0.130556	0.152506	0.108605	-0.0233848	-0.0112378	-0.0355318	-2.22566e-05	-1.67786e-05	-2.77346e-05		267	0.134854	0.157528	0.112181	-0.00638263	0.0169092	-0.0296745	-2.22566e-05	-1.67786e-05	-2.77346e-05		267	0.137209	0.160279	0.11414	0.00666918	0.0119296	0.00140881	-1.77791e-06	-2.2155e-06	-1.34031e-06
268	0.130556	0.152506	0.108605	-0.0233848	-0.0112378	-0.0355318	-2.22566e-05	-1.67786e-05	-2.77346e-05		268	0.134854	0.157528	0.112181	-0.00638263	0.0169092	-0.0296745	-2.22566e-05	-1.67786e-05	-2.77346e-05		268	0.137209	0.160279	0.11414	0.00666918	0.0119296	0.00140881	-1.77791e-06	-2.2155e-06	-1.34031e-06
269	0.130556	0.152506	0.108605	-0.0233848	-0.0112378	-0.0355318	-2.22566e-05	-1.67786e-05	-2.77346e-05		269	0.134854	0.157528	0.112181	-0.00638263	0.0169092	-0.0296745	-2.22566e-05	-1.67786e-05	-2.77346e-05		269	0.137209	0.160279	0.11414	0.00666918	0.0119296	0.00140881	-1.77791e-06	-2.2155e-06	-1.34031e-06
270	0.130556	0.152506	0.108605	-0.0233848	-0.0112378	-0.0355318	-2.22566e-05	-1.67786e-05	-2.77346e-05		270	0.134854	0.157528	0.112181	-0.00638263	0.0169092	-0.0296745	-2.22566e-05	-1.67786e-05	-2.77346e-05		270	0.137209	0.160279	0.11414	0.00666918	0.0119296	0.00140881	-1.77791e-06	-2.2155e-06	-1.34031e-06
271	0.130556	0.152506	0.108605	-0.0233848	-0.0112378	-0.0355318	-2.22566e-05	-1.67786e-05	-2.77346e-05		271	0.134854	0.157528	0.112181	-0.00638263	0.0169092	-0.0296745	-2.22566e-05	-1.67786e-05	-2.77346e-05		271	0.137209	0.160279	0.11414	0.00666918	0.0119296	0.00140881	-1.77791e-06	-2.2155e-06	-1.34031e-06
272	0.130556	0.152506	0.108605	-0.0233848	-0.0112378	-0.0355318	-2.22566e-05	-1.67786e-05	-2.77346e-05		272	0.134854	0.157528	0.112181	-0.00638263	0.0169092	-0.0296745	-2.22566e-05	-1.67786e-05	-2.77346e-05		272	0.137209	0.160279	0.11414	0.00666918	0.0119296	0.00140881	-1.77791e-06	-2.2155e-06	-1.34031e-06
273	0.130556	0.152506	0.108605	-0.0233848	-0.0112378	-0.0355318	-2.22566e-05	-1.67786e-05	-2.77346e-05		273	0.134854	0.157528	0.112181	-0.00638263	0.0169092	-0.0296745	-2.22566e-05	-1.67786e-05	-2.77346e-05		273	0.137209	0.160279	0.11414	0.00666918	0.0119296	0.00140881	-1.77791e-06	-2.2155e-06	-1.34031e-06
274	0.130556	0.152506	0.108605	-0.0233848	-0.0112378	-0.0355318	-2.22566e-05	-1.67786e-05	-2.77346e-05		274	0.134854	0.157528	0.112181	-0.00638263	0.0169092	-0.0296745	-2.22566e-05	-1.67786e-05	-2.77346e-05		274	0.137209	0.160279	0.11414	0.00666918	0.0119296	0.00140881	-1.77791e-06	-2.2155e-06	-1.34031e-06
275	0.130556	0.152506	0.108605	-0.0233848	-0.0112378	-0.0355318	-2.22566e-05	-1.67786e-05	-2.77346e-05		275	0.134854	0.157528	0.112181	-0.00638263	0.0169092	-0.0296745	-2.22566e-05	-1.67786e-05	-2.77346e-05		275	0.137209	0.160279	0.11414	0.00666918	0.0119296	0.00140881	-1.77791e-06	-2.2155e-06	-1.34031e-06
276	0.130556	0.152506	0.108605	-0.0233848	-0.0112378	-0.0355318	-2.22566e-05	-1.67786e-05	-2.77346e-05		276	0.134854	0.157528	0.112181	-0.00638263	0.0169092	-0.0296745	-2.22566e-05	-1.67786e-05	-2.77346e-05		276	0.137209	0.160279	0.11414	0.00666918	0.0119296	0.00140881	-1.77791e-06	-2.2155e-06	-1.34031e-06
277	0.130556	0.152506	0.108605	-0.0233848	-0.0112378	-0.0355318	-2.22566e-05	-1.67786e-05	-2.77346e-05		277	0.134854	0.157528	0.112181	-0.00638263	0.0169092	-0.0296745	-2.22566e-05	-1.67786e-05	-2.77346e-05		277	0.137209	0.160279	0.11414	0.00666918	0.0119296	0.00140881	-1.77791e-06	-2.2155e-06	-1.34031e-06
278	0.130556	0.152506	0.108605	-0.0233848	-0.0112378	-0.0355318	-2.22566e-05	-1.67786e-05	-2.77346e-05		278	0.134854	0.157528	0.112181	-0.00638263	0.0169092	-0.0296745	-2.22566e-05	-1.67786e-05	-2.77346e-05		278	0.137209	0.160279	0.11414	0.00666918	0.0119296	0.00140881	-1.77791e-06	-2.2155e-06	-1.34031e-06
279	0.130556	0.152506	0.108605	-0.0233848	-0.0112378	-0.0355318	-2.22566e-05	-1.67786e-05	-2.77346e-05		279	0.134854	0.157528	0.112181	-0.00638263	0.0169092	-0.0296745	-2.22566e-05	-1.67786e-05	-2.77346e-05		279	0.137209	0.160279	0.11414	0.00666918	0.0119296	0.00140881	-1.77791e-06	-2.2155e-06	-1.34031e-06
280	0.130556	0.152506	0.108605	-0.0233848	-0.0112378	-0.0355318	-2.22566e-05	-1.67786e-05	-2.77346e-05		280	0.134854	0.157528	0.112181	-0.00638263	0.0169092	-0.0296745	-2.22566e-05	-1.67786e-05	-2.77346e-05		280	0.137209	0.160279	0.11414	0.00666918	0.0119296	0.00140881	-1.77791e-06	-2.2155e-06	-1.34031e-06
281	0.130556	0.152506	0.108605	-0.0233848	-0.0112378	-0.0355318	-2.22566e-05	-1.67786e-05	-2.77346e-05		281	0.134854	0.157528	0.112181	-0.00638263	0.0169092	-0.0296745	-2.22566e-05	-1.67786e-05	-2.77346e-05		281	0.137209	0.160279	0.11414	0.00666918	0.0119296	0.00140881	-1.77791e-06	-2.2155e-06	-1.34031e-06
282	0.130556	0.152506	0.108605	-0.0233848	-0.0112378	-0.0355318	-2.22566e-05	-1.67786e-05	-2.77346e-05		282	0.134854	0.157528	0.112181	-0.00638263	0.0169092	-0.0296745	-2.22566e-05	-1.67786e-05	-2.77346e-05		282	0.137209	0.160279	0.11414	0.00666918	0.0119296	0.00140881	-1.77791e-06	-2.2155e-06	-1.34031e-06
283	0.130556	0.152506	0.108605	-0.0233848	-0.0112378	-0.0355318	-2.22566e-05	-1.67786e-05	-2.77346e-05		283	0.134854	0.157528	0.112181	-0.00638263	0.0169092	-0.0296745	-2.22566e-05	-1.67786e-05	-2.77346e-05		283	0.137209	0.160279	0.11414	0.00666918	0.0119296	0.00140881	-1.77791e-06	-2.2155e-06	-1.34031e-06
284	0.130556	0.152506	0.108605	-0.0233848	-0.0112378	-0.0355318	-2.22566e-05	-1.67786e-05	-2.77346e-05		284	0.134854	0.157528	0.112181	-0.00638263	0.0169092	-0.0296745	-2.22566e-05	-1.67786e-05	-2.77346e-05		284	0.137209	0.160279	0.11414	0.00666918	0.0119296	0.00140881	-1.77791e-06	-2.2155e-06	-1.34031e-06
285	0.130556	0.152506	0.108605	-0.0233848	-0.0112378	-0.0355318	-2.22566e-05	-1.67786e-05	-2.77346e-05		285	0.134854	0.157528	0.112181	-0.00638263	0.0169092	-0.0296745	-2.22566e-05	-1.67786e-05	-2.77346e-05		285	0.137209	0.160279	0.11414	0.00666918	0.0119296	0.00140881	-1.77791e-06	-2.2155e-06	-1.34031e-06
286	0.130556	0.152506	0.108605	-0.0233848	-0.0112378	-0.0355318	-2.22566e-05	-1.67786e-05	-2.77346e-05		286	0.134854	0.157528	0.112181	-0.00638263	0.0169092	-0.0296745	-2.22566e-05	-1.67786e-05	-2.77346e-05		286	0.137209	0.160279	0.11414	0.00666918	0.0119296	0.00140881	-1.77791e-06	-2.2155e-06	-1.34031e-06
287	0.130556	0.152506	0.108605	-0.0233848	-0.0112378	-0.0355318	-2.22566e-05	-1.67786e-05	-2.77346e-05		287	0.134854	0.157528	0.112181	-0.00638263	0.0169092	-0.0296745	-2.22566e-05	-1.67786e-05	-2.77346e-05		287	0.137209	0.160279	0.11414	0.00666918	0.0119296	0.00140881	-1.77791e-06	-2.2155e-06	-1.34031e-06
288	0.130556	0.152506	0.108605	-0.0233848	-0.0112378	-0.0355318	-2.22566e-05	-1.67786e-05	-2.77346e-05		288	0.134854	0.157528	0.112181	-0.00638263	0.0169092	-0.0296745	-2.22566e-05	-1.67786e-05	-2.77346e-05		288	0.137209	0.160279	0.11414	0.00666918	0.0119296	0.00140881	-1.77791e-06	-2.2155e-06	-1.34031e-06
289	0.130556	0.152506	0.108605	-0.0233848	-0.0112378	-0.0355318	-2.22566e-05	-1.67786e-05	-2.77346e-05		289	0.134854	0.157528	0.112181	-0.00638263	0.0169092	-0.0296745	-2.22566e-05	-1.67786e-05	-2.77346e-05		289	0.137209	0.160279	0.11414	0.00666918	0.0119296	0.00140881	-1.77791e-06	-2.2155e-06	-1.34031e-06
290	0.130556	0.152506	0.108605	-0.0233848	-0.0112378	-0.0355318	-2.22566e-05	-1.67786e-05	-2.77346e-05		290	0.134854	0.157528	0.112181	-0.00638263	0.0169092	-0.0296745	-2.22566e-05	-1.67786e-05	-2.77346e-05		290	0.137209	0.160279	0.11414	0.00666918	0.0119296	0.00140881	-1.77791e-06	-2.2155e-06	-1.34031e-06
291	0.130556	0.152506	0.108605	-0.0233848	-0.0112378	-0.0355318	-2.22566e-05	-1.67786e-05	-2.77346e-05		291	0.134854	0.157528	0.112181	-0.00638263	0.0169092	-0.0296745	-2.22566e-05	-1.67786e-05	-2.77346e-05		291	0.137209	0.160279	0.11414	0.00666918	0.0119296	0.00140881	-1.77791e-06	-2.2155e-06	-1.34031e-06
292	0.130556	0.152506	0.108605	-0.0233848	-0.0112378	-0.0355318	-2.22566e-05	-1.67786e-05	-2.77346e-05		292	0.134854	0.157528	0.112181	-0.00638263	0.0169092	-0.0296745	-2.22566e-05	-1.67786e-05	-2.77346e-05		292	0.137209	0.160279	0.11414	0.00666918	0.0119296	0.00140881	-1.77791e-06	-2.2155e-06	-1.34031e-06
293	0.130556	0.152506	0.108605	-0.0233848	-0.0112378	-0.0355318	-2.22566e-05	-1.67786e-05	-2.77346e-05		293	0.134854	0.157528	0.112181	-0.00638263	0.0169092	-0.0296745	-2.22566e-05	-1.67786e-05	-2.77346e-05		293	0.137209	0.160279	0.11414	0.00666918	0.0119296	0.00140881	-1.77791e-06	-2.2155e-06	-1.34031e-06
294	0.130556	0.152506	0.108605	-0.0233848	-0.0112378	-0.0355318	-2.22566e-05	-1.67786e-05	-2.77346e-05		294	0.134854	0.157528	0.112181	-0.00638263	0.0169092	-0.0296745	-2.22566e-05	-1.67786e-05	-2.77346e-05		294	0.137209	0.160279	0.11414	0.00666918	0.0119296	0.00140881	-1.77791e-06	-2.2155e-06	-1.34031e-06
295	0.130556	0.152506	0.108605	-0.0233848	-0.0112378	-0.0355318	-2.22566e-05	-1.67786e-05	-2.77346e-05		295	0.134854	0.157528	0.112181	-0.00638263	0.0169092	-0.0296745	-2.22566e-05	-1.67786e-05	-2.77346e-05		295	0.137209	0.160279	0.11414	0.00666918	0.0119296	0.00140881	-1.77791e-06	-2.2155e-06	-1.34031e-06
296	0.130556	0.152506	0.108605	-0.0233848	-0.0112378	-0.0355318	-2.22566e-05	-1.67786e-05	-2.77346e-05		296	0.134854	0.157528	0.112181	-0.00638263	0.0169092	-0.0296745	-2.22566e-05	-1.67786e-05	-2.77346e-05		296	0.137209	0.160279	0.11414	0.00666918	0.0119296	0.00140881	-1.77791e-06	-2.2155e-06	-1.34031e-06
297	0.130556	0.152506	0.108605	-0.0233848	-0.0112378	-0.0355318	-2.22566e-05	-1.67786e-05	-2.77346e-05		297	0.134854	0.157528	0.112181	-0.00638263	0.0169092	-0.0296745	-2.22566e-05	-1.67786e-05	-2.77346e-05		297	0.137209	0.160279	0.11414	0.00666918	0.0119296	0.00140881	-1.77791e-06	-2.2155e-06	-1.34031e-06
298	0.130556	0.152506	0.108605	-0.0233848	-0.0112378	-0.0355318	-2.22566e-05	-1.67786e-05	-2.77346e-05		298	0.134854	0.157528	0.112181	-0.00638263	0.0169092	-0.0296745	-2.22566e-05	-1.67786e-05	-2.77346e-05		298	0.137209	0.160279	0.11414	0.00666918	0.0119296	0.00140881	-1.77791e-06	-2.2155e-06	-1.34031e-06
299	0.130556	0.152506	0.108605	-0.0233848	-0.0112378	-0.0355318	-2.22566e-05	-1.67786e-05	-2.77346e-05		299	0.134854	0.157528	0.112181	-0.00638263	0.0169092	-0.0296745	-2.22566e-05	-1.67786e-05	-2.77346e-05		299	0.137209	0.160279	0.11414	0.00666918	0.0119296	0.00140881	-1.77791e-06	-2.2155e-06	-1.34031e-06
300	0.130556	0.152506	0.108605	-0.0233848	-0.0112378	-0.0355318	-2.22566e-05	-1.67786e-05	-2.77346e-05		300	0.134854	0.157528	0.112181	-0.00638263	0.0169092	-0.0296745	-2.22566e-05	-1.67786e-05	-2.77346e-05		300	0.137209	0.160279	0.11414	0.00666918	0.0119296	0.00140881	-1.77791e-06	-2.2155e-06	-1.34031e-06
301	0.130556	0.152506	0.108605	-0.0233848	-0.0112378	-0.0355318	-2.22566e-05	-1.67786e-05	-2.77346e-05		301	0.134854	0.157528	0.112181	-0.00638263	0.0169092	-0.0296745	-2.22566e-05	-1.67786e-05	-2.77346e-05		301	0.137209	0.160279	0.11414	0.00666918	0.0119296	0.00140881	-1.77791e-06	-2.2155e-06	-1.34031e-06
302	0.130556	0.152506	0.108605	-0.0233848	-0.0112378	-0.0355318	-2.22566e-05	-1.67786e-05	-2.77346e-05		302	0.134854	0.157528	0.112181	-0.00638263	0.0169092	-0.0296745	-2.22566e-05	-1.67786e-05	-2.77346e-05		302	0.137209	0.160279	0.11414	0.00666918	0.0119296	0.00140881	-1.77791e-06	-2.2155e-06	-1.34031e-06
303	0.130556	0.152506	0.108605	-0.0233848	-0.0112378	-0.0355318	-2.22566e-05	-1.67786e-05	-2.77346e-05		303	0.134854	0.157528	0.112181	-0.00638263	0.0169092	-0.0296745	-2.22566e-05	-1.67786e-05	-2.77346e-05		303	0.137209	0.160279	0.11414	0.00666918	0.0119296	0.00140881	-1.77791e-06	-2.2155e-06	-1.34031e-06
304	0.130556	0.152506	0.108605	-0.0233848	-0.0112378	-0.0355318	-2.22566e-05	-1.67786e-05	-2.77346e-05		304	0.134854	0.157528	0.112181	-0.00638263	0.0169092	-0.0296745	-2.22566e-05	-1.67786e-05	-2.77346e-05		304	0.137209	0.160279	0.11414	0.00666918	0.0119296	0.00140881	-1.77791e-06	-2.2155e-06	-1.34031e-06
305	0.130556	0.152506	0.108605	-0.0233848	-0.0112378	-0.0355318	-2.22566e-05	-1.67786e-05	-2.77346e-05		305	0.134854	0.157528	0.112181	-0.00638263	0.0169092	-0.0296745	-2.22566e-05	-1.67786e-05	-2.77346e-05		305	0.137209	0.160279	0.11414	0.00666918	0.0119296	0.00140881	-1.77791e-06	-2.2155e-06	-1.34031e-06
306	0.130556	0.152506	0.108605	-0.0233848	-0.0112378	-0.0355318	-2.22566e-05	-1.67786e-05	-2.77346e-05		306	0.134854	0.157528	0.112181	-0.00638263	0.0169092	-0.0296745	-2.22566e-05	-1.67786e-05	-2.77346e-05		306	0.137209	0.160279	0.11414	0.00666918	0.0119296	0.00140881	-1.77791e-06	-2.2155e-06	-1.34031e-06
307	0.130556	0.152506	0.108605	-0.0233848	-0.0112378	-0.0355318	-2.22566e-05	-1.67786e-05	-2.77346e-05		307	0.134854	0.157528	0.112181	-0.00638263	0.0169092	-0.0296745	-2.22566e-05	-1.67786e-05	-2.77346e-05		307	0.137209	0.160279	0.11414	0.00666918	0.0119296	0.00140881	-1.77791e-06	-2.2155e-06	-1.34031e-06
308	0.130556	0.152506	0.108605	-0.0233848	-0.0112378	-0.0355318	-2.22566e-05	-1.67786e-05	-2.77346e-05		308	0.134854	0.157528	0.112181	-0.00638263	0.0169092	-0.0296745	-2.22566e-05	-1.67786e-05	-2.77346e-05		308	0.137209	0.160279	0.11414	0.00666918	0.0119296	0.00140881	-1.77791e-06	-2.2155e-06	-1.34031e-06
309	0.130556	0.152506	0.108605	-0.0233848	-0.0112378	-0.0355318	-2.22566e-05	-1.67786e-05	-2.77346e-05		309	0.134854	0.157528	0.112181	-0.00638263	0.0169092	-0.0296745	-2.22566e-05	-1.67786e-05	-2.77346e-05		309	0.137209	0.160279	0.11414	0.00666918	0.0119296	0.00140881	-1.77791e-06	-2.2155e-06	-1.34031e-06
310	0.130556	0.152506	0.108605	-0.0233848	-0.0112378	-0.0355318	-2.22566e-05	-1.67786e-05	-2.77346e-05		310	0.134854	0.157528	0.112181	-0.00638263	0.0169092	-0.0296745	-2.22566e-05	-1.67786e-05	-2.77346e-05		310	0.137209	0.160279	0.11414	0.00666918	0.0119296	0.00140881	-1.77791e-06	-2.2155e-06	-1.34031e-06
311	0.130556	0.152506	0.108605	-0.0233848	-0.0112378	-0.0355318	-2.22566e-05	-1.67786e-05	-2.77346e-05		311	0.134854	0.157528	0.112181	-0.00638263	0.0169092	-0.0296745	-2.22566e-05	-1.67786e-05	-2.77346e-05		311	0.137209	0.160279	0.11414	0.00666918	0.0119296	0.00140881	-1.77791e-06	-2.2155e-06	-1.34031e-06
312	0.130556	0.152506	0.108605	-0.0233848	-0.0112378	-0.0355318	-2.22566e-05	-1.67786e-05	-2.77346e-05		312	0.134854	0.157528	0.112181	-0.00638263	0.0169092	-0.0296745	-2.22566e-05	-1.67786e-05	-2.77346e-05		312	0.137209	0.160279	0.11414	0.00666918	0.0119296	0.00140881	-1.77791e-06	-2.2155e-06	-1.34031e-06
313	0.130556	0.152506	0.108605	-0.0233848	-0.0112378	-0.0355318	-2.22566e-05	-1.67786e-05	-2.77346e-05		313	0.134854	0.157528	0.112181	-0.00638263	0.0169092	-0.0296745	-2.22566e-05	-1.67786e-05	-2.77346e-05		313	0.137209	0.160279	0.11414	0.00666918	0.0119296	0.00140881	-1.77791e-06	-2.2155e-06	-1.34031e-06
314	0.130556	0.152506	0.108605	-0.0233848	-0.0112378	-0.0355318	-2.22566e-05	-1.67786e-05	-2.77346e-05		314	0.134854	0.157528	0.112181	-0.00638263	0.0169092	-0.0296745	-2.22566e-05	-1.67786e-05	-2.77346e-05		314	0.137209	0.160279	0.11414	0.00666918	0.0119296	0.00140881	-1.77791e-06	-2.2155e-06	-1.34031e-06
315	0.130556	0.152506	0.108605	-0.0233848	-0.0112378	-0.0355318	-2.22566e-05	-1.67786e-05	-2.77346e-05		315	0.134854	0.157528	0.112181	-0.00638263	0.0169092	-0.0296745	-2.22566e-05	-1.67786e-05	-2.77346e-05		315	0.137209	0.160279	0.11414	0.00666918	0.0119296	0.00140881	-1.77791e-06	-2.2155e-06	-1.34031e-06
316	0.130556	0.152506	0.108605	-0.0233848	-0.0112378	-0.0355318	-2.22566e-05	-1.67786e-05	-2.77346e-05		316	0.134854	0.157528	0.112181	-0.00638263	0.0169092	-0.0296745	-2.22566e-05	-1.67786e-05	-2.77346e-05		316	0.137209	0.160279	0.11414	0.00666918	0.0119296	0.00140881	-1.77791e-06	-2.2155e-06	-1.34031e-06
317	0.130556	0.152506	0.108605	-0.0233848	-0.0112378	-0.0355318	-2.22566e-05	-1.67786e-05	-2.77346e-05		317	0.134854	0.157528	0.112181	-0.00638263	0.0169092	-0.0296745	-2.22566e-05	-1.67786e-05	-2.77346e-05		317	0.137209	0.160279	0.11414	0.00666918	0.0119296	0.00140881	-1.77791e-06	-2.2155e-06	-1.34031e-06
318	0.130556	0.152506	0.108605	-0.0233848	-0.0112378	-0.0355318	-2.22566e-05	-1.67786e-05	-2.77346e-05		318	0.134854	0.157528	0.112181	-0.00638263	0.0169092	-0.0296745	-2.22566e-05	-1.67786e-05	-2.77346e-05		318	0.137209	0.160279	0.11414	0.00666918	0.0119296	0.00140881	-1.77791e-06	-2.2155e-06	-1.34031e-06
319	0.130556	0.152506	0.108605	-0.0233848	-0.0112378	-0.0355318	-2.22566e-05	-1.67786e-05	-2.77346e-05		319	0.134854	0.157528	0.112181	-0.00638263	0.0169092	-0.0296745	-2.22566e-05	-1.67786e-05	-2.77346e-05		319	0.137209	0.160279	0.11414	0.00666918	0.0119296	0.00140881	-1.77791e-06	-2.2155e-06	-1.34031e-06
320	0.130556	0.152506	0.108605	-0.0233848	-0.0112378	-0.0355318	-2.22566e-05	-1.67786e-05	-2.77346e-05		320	0.134854	0.157528	0.112181	-0.00638263	0.0169092	-0.0296745	-2.22566e-05	-1.67786e-05	-2.77346e-05		320	0.137209	0.160279	0.11414	0.00666918	0.0119296	0.00140881	-1.77791e-06	-2.2155e-06	-1.34031e-06
321	0.130556	0.152506	0.108605	-0.0233848	-0.0112378	-0.0355318	-2.22566e-05	-1.67786e-05	-2.77346e-05		321	0.134854	0.157528	0.112181	-0.00638263	0.0169092	-0.0296745	-2.22566e-05	-1.67786e-05	-2.77346e-05		321	0.137209	0.160279	0.11414	0.00666918	0.0119296	0.00140881	-1.77791e-06	-2.2155e-06	-1.34031e-06
322	0.130556	0.152506	0.108605	-0.0233848	-0.0112378	-0.0355318	-2.22566e-05	-1.67786e-05	-2.77346e-05		322	0.134854	0.157528	0.112181	-0.00638263	0.0169092	-0.0296745	-2.22566e-05	-1.67786e-05	-2.77346e-05		322	0.137209	0.160279	0.11414	0.00666918	0.0119296	0.00140881	-1.77791e-06	-2.2155e-06	-1.34031e-06
323	0.130556	0.152506	0.108605	-0.0233848	-0.0112378	-0.0355318	-2.22566e-05	-1.67786e-05	-2.77346e-05		323	0.134854	0.157528	0.112181	-0.00638263	0.0169092	-0.0296745	-2.22566e-05	-1.67786e-05	-2.77346e-05		323	0.137209	0.160279	0.11414	0.00666918	0.0119296	0.00140881	-1.77791e-06	-2.2155e-06	-1.34031e-06
324	0.130556	0.152506	0.108605	-0.0233848	-0.0112378	-0.0355318	-2.22566e-05	-1.67786e-05	-2.77346e-05		324	0.134854	0.157528	0.112181	-0.00638263	0.0169092	-0.0296745	-2.22566e-05	-1.67786e-05	-2.77346e-05		324	0.137209	0.160279	0.11414	0.00666918	0.0119296	0.00140881	-1.77791e-06	-2.2155e-06	-1.34031e-06
325	0.130556	0.152506	0.108605	-0.0233848	-0.0112378	-0.0355318	-2.22566e-05	-1.67786e-05	-2.77346e-05		325	0.134854	0.157528	0.112181	-0.00638263	0.0169092	-0.0296745	-2.22566e-05	-1.67786e-05	-2.77346e-05		325	0.137209	0.160279	0.11414	0.00666918	0.0119296	0.00140881	-1.77791e-06	-2.2155e-06	-1.34031e-06
326	0.130556	0.152506	0.108605	-0.0233848	-0.0112378	-0.0355318	-2.22566e-05	-1.67786e-05	-2.77346e-05		326	0.134854	0.157528	0.112181	-0.00638263	0.0169092	-0.0296745	-2.22566e-05	-1.67786e-05	-2.77346e-05		326	0.137209	0.160279	0.11414	0.00666918	0.0119296	0.00140881	-1.77791e-06	-2.2155e-06	-1.34031e-06
327	0.130556	0.152506	0.108605	-0.0233848	-0.0112378	-0.0355318	-2.22566e-05	-1.67786e-05	-2.77346e-05		327	0.134854	0.157528	0.112181	-0.00638263	0.0169092	-0.0296745	-2.22566e-05	-1.67786e-05	-2.77346e-05		327	0.137209	0.160279	0.11414	0.00666918	0.0119296	0.00140881	-1.77791e-06	-2.2155e-06	-1.34031e-06
328	0.130556	0.152506	0.108605	-0.0233848	-0.0112378	-0.0355318	-2.22566e-05	-1.67786e-05	-2.77346e-05		328	0.134854	0.157528	0.112181	-0.00638263	0.0169092	-0.0296745	-2.22566e-05	-1.67786e-05	-2.77346e-05		328	0.137209	0.160279	0.11414	0.00666918	0.0119296	0.00140881	-1.77791e-06	-2.2155e-06	-1.34031e-06
329	0.130556	0.152506	0.108605	-0.0233848	-0.0112378	-0.0355318	-2.22566e-05	-1.67786e-05	-2.77346e-05		329	0.134854	0.157528	0.112181	-0.00638263	0.0169092	-0.0296745	-2.22566e-05	-1.67786e-05	-2.77346e-05		329	0.137209	0.160279	0.11414	0.00666918	0.0119296	0.00140881	-1.77791e-06	-2.2155e-06	-1.34031e-06
330	0.130556	0.152506	0.108605	-0.0233848	-0.0112378	-0.0355318	-2.22566e-05	-1.67786e-05	-2.77346e-05		330	0.134854	0.157528	0.112181	-0.00638263	0.0169092	-0.0296745	-2.22566e-05	-1.67786e-05	-2.77346e-05		330	0.137209	0.160279	0.11414	0.00666918	0.0119296	0.00140881	-1.77791e-06	-2.2155e-06	-1.34031e-06
331	0.130556	0.152506	0.108605	-0.0233848	-0.0112378	-0.0355318	-2.22566e-05	-1.67786e-05	-2.77346e-05		331	0.134854	0.157528	0.112181	-0.00638263	0.0169092	-0.0296745	-2.22566e-05	-1.67786e-05	-2.77346e-05		331	0.137209	0.160279	0.11414	0.00666918	0.0119296	0.00140881	-1.77791e-06	-2.2155e-06	-1.34031e-06
332	0.130556	0.152506	0.108605	-0.0233848	-0.0112378	-0.0355318	-2.22566e-05	-1.67786e-05	-2.77346e-05		332	0.134854	0.157528	0.112181	-0.00638263	0.0169092	-0.0296745	-2.22566e-05	-1.67786e-05	-2.77346e-05		332	0.137209	0.160279	0.11414	0.00666918	0.0119296	0.00140881	-1.77791e-06	-2.2155e-06	-1.34031e-06
333	0.130556	0.152506	0.108605	-0.0233848	-0.0112378	-0.0355318	-2.22566e-05	-1.67786e-05	-2.77346e-05		333	0.134854	0.157528	0.112181	-0.00638263	0.0169092	-0.0296745	-2.22566e-05	-1.67786e-05	-2.77346e-05		333	0.137209	0.160279	0.11414	0.00666918	0.0119296	0.00140881	-1.77791e-06	-2.2155e-06	-1.34031e-06
334	0.130556	0.152506	0.108605	-0.0233848	-0.0112378	-0.0355318	-2.22566e-05	-1.67786e-05	-2.77346e-05		334	0.134854	0.157528	0.112181	-0.00638263	0.0169092	-0.0296745	-2.22566e-05	-1.67786e-05	-2.77346e-05		334	0.137209	0.160279	0.11414	0.00666918	0.0119296	0.00140881	-1.77791e-06	-2.2155e-06	-1.34031e-06
335	0.130556	0.152506	0.108605	-0.0233848	-0.0112378	-0.0355318	-2.22566e-05	-1.67786e-05	-2.77346e-05		335	0.134854	0.157528	0.112181	-0.00638263	0.0169092	-0.0296745	-2.22566e-05	-1.67786e-05	-2.77346e-05		335	0.137209	0.160279	0.11414	0.00666918	0.0119296	0.00140881	-1.77791e-06	-2.2155e-06	-1.34031e-06
336	0.130556	0.152506	0.108605	-0.0233848	-0.0112378	-0.0355318	-2.22566e-05	-1.67786e-05	-2.77346e-05		336	0.134854	0.157528	0.112181	-0.00638263	0.0169092	-0.0296745	-2.22566e-05	-1.67786e-05	-2.77346e-05		336	0.137209	0.160279	0.11414	0.00666918	0.0119296	0.00140881	-1.77791e-06	-2.2155e-06	-1.34031e-06
337	0.130556	0.152506	0.108605	-0.0233848	-0.0112378	-0.0355318	-2.22566e-05	-1.67786e-05	-2.77346e-05		337	0.134854	0.157528	0.112181	-0.00638263	0.0169092	-0.0296745	-2.22566e-05	-1.67786e-05	-2.77346e-05		337	0.137209	0.160279	0.11414	0.00666918	0.0119296	0.00140881	-1.77791e-06	-2.2155e-06	-1.34031e-06
338	0.130556	0.152506	0.108605	-0.0233848	-0.0112378	-0.0355318	-2.22566e-05	-1.67786e-05	-2.77346e-05		338	0.134854	0.157528	0.112181	-0.00638263	0.0169092	-0.0296745	-2.22566e-05	-1.67786e-05	-2.77346e-05		338	0.137209	0.160279	0.11414	0.00666918	0.0119296	0.00140881	-1.77791e-06	-2.2155e-06	-1.34031e-06
339	0.130556	0.152506	0.108605	-0.0233848	-0.0112378	-0.0355318	-2.22566e-05	-1.67786e-05	-2.77346e-05		339	0.134854	0.157528	0.112181	-0.00638263	0.0169092	-0.0296745	-2.22566e-05	-1.67786e-05	-2.77346e-05		339	0.137209	0.160279	0.11414	0.00666918	0.0119296	0.00140881	-1.77791e-06	-2.2155e-06	-1.34031e-06
340	0.130556	0.152506	0.108605	-0.0233848	-0.0112378	-0.0355318	-2.22566e-05	-1.67786e-05	-2.77346e-05		340	0.134854	0.157528	0.112181	-0.00638263	0.0169092	-0.0296745	-2.22566e-05	-1.67786e-05	-2.77346e-05		340	0.137209	0.160279	0.11414	0.00666918	0.0119296	0.00140881	-1.77791e-06	-2.2155e-06	-1.34031e-06
341	0.130556	0.152506	0.108605	-0.0233848	-0.0112378	-0.0355318	-2.22566e-05	-1.67786e-05	-2.77346e-05		341	0.134854	0.157528	0.112181	-0.00638263	0.0169092	-0.0296745	-2.22566e-05	-1.67786e-05	-2.77346e-05		341	0.137209	0.160279	0.11414	0.00666918	0.0119296	0.00140881	-1.77791e-06	-2.2155e-06	-1.34031e-06
342	0.130556	0.152506	0.108605	-0.0233848	-0.0112378	-0.0355318	-2.22566e-05	-1.67786e-05	-2.77346e-05		342	0.134854	0.157528	0.112181	-0.00638263	0.0169092	-0.0296745	-2.22566e-05	-1.67786e-05	-2.77346e-05		342	0.137209	0.160279	0.11414	0.00666918	0.0119296	0.00140881	-1.77791e-06	-2.2155e-06	-1.34031e-06
343	0.130556	0.152506	0.108605	-0.0233848	-0.0112378	-0.0355318	-2.22566e-05	-1.67786e-05	-2.77346e-05		343	0.134854	0.157528	0.112181	-0.00638263	0.0169092	-0.0296745	-2.22566e-05	-1.67786e-05	-2.77346e-05		343	0.137209	0.160279	0.11414	0.00666918	0.0119296	0.00140881	-1.77791e-06	-2.2155e-06	-1.34031e-06
344	0.130556	0.152506	0.108605	-0.0233848	-0.0112378	-0.0355318	-2.22566e-05	-1.67786e-05	-2.77346e-05		344	0.134854	0.157528	0.112181	-0.00638263	0.0169092	-0.0296745	-2.22566e-05	-1.67786e-05	-2.77346e-05		344	0.137209	0.160279	0.11414	0.00666918	0.0119296	0.00140881	-1.77791e-06	-2.2155e-06	-1.34031e-06
345	0.130556	0.152506	0.108605	-0.0233848	-0.0112378	-0.0355318	-2.22566e-05	-1.67786e-05	-2.77346e-05		345	0.134854	0.157528	0.112181	-0.00638263	0.0169092	-0.0296745	-2.22566e-05	-1.67786e-05	-2.77346e-05		345	0.137209	0.160279	0.11414	0.00666918	0.0119296	0.00140881	-1.77791e-06	-2.2155e-06	-1.34031e-06
346	0.130556	0.152506	0.108605	-0.0233848	-0.0112378	-0.0355318	-2.22566e-05	-1.67786e-05	-2.77346e-05		346	0.134854	0.157528	0.112181	-0.00638263	0.0169092	-0.0296745	-2.22566e-05	-1.67786e-05	-2.77346e-05		346	0.137209	0.160279	0.11414	0.00666918	0.0119296	0.00140881	-1.77791e-06	-2.2155e-06	-1.34031e-06
347	0.130556	0.152506	0.108605	-0.0233848	-0.0112378	-0.0355318	-2.22566e-05	-1.67786e-05	-2.77346e-05		347	0.134854	0.157528	0.112181	-0.00638263	0.0169092	-0.0296745	-2.22566e-05	-1.67786e-05	-2.77346e-05		347	0.137209	0.160279	0.11414	0.00666918	0.0119296	0.00140881	-1.77791e-06	-2.2155e-06	-1.34031e-06
348	0.130556	0.152506	0.108605	-0.0233848	-0.0112378	-0.0355318	-2.22566e-05	-1.67786e-05	-2.77346e-05		348	0.134854	0.157528	0.112181	-0.00638263	0.0169092	-0.0296745	-2.22566e-05	-1.67786e-05	-2.77346e-05		348	0.137209	0.160279	0.11414	0.00666918	0.0119296	0.00140881	-1.77791e-06	-2.2155e-06	-1.34031e-06
349	0.130556	0.152506	0.108605	-0.0233848	-0.0112378	-0.0355318	-2.22566e-05	-1.67786e-05	-2.77346e-05		349	0.134854	0.157528	0.112181	-0.00638263	0.0169092	-0.0296745	-2.22566e-05	-1.67786e-05	-2.77346e-05		349	0.137209	0.160279	0.11414	0.00666918	0.0119296	0.00140881	-1.77791e-06	-2.2155e-06	-1.34031e-06
350	0.130556	0.152506	0.108605	-0.0233848	-0.0112378	-0.0355318	-2.22566e-05	-1.67786e-05	-2.77346e-05		350	0.134854	0.157528	0.112181	-0.00638263	0.0169092	-0.0296745	-2.22566e-05	-1.67786e-05	-2.77346e-05		350	0.137209	0.160279	0.11414	0.00666918	0.0119296	0.00140881	-1.77791e-06	-2.2155e-06	-1.34031e-06
351	0.130556	0.152506	0.108605	-0.0233848	-0.0112378	-0.0355318	-2.22566e-05	-1.67786e-05	-2.77346e-05		351	0.134854	0.157528	0.112181	-0.00638263	0.0169092	-0.0296745	-2.22566e-05	-1.67786e-05	-2.77346e-05		351	0.137209	0.160279	0.11414	0.00666918	0.0119296	0.00140881	-1.77791e-06	-2.2155e-06	-1.34031e-06
352	0.130556	0.152506	0.108605	-0.0233848	-0.0112378	-0.0355318	-2.22566e-05	-1.67786e-05	-2.77346e-05		352	0.134854	0.157528	0.112181	-0.00638263	0.0169092	-0.0296745	-2.22566e-05	-1.67786e-05	-2.77346e-05		352	0.137209	0.160279	0.11414	0.00666918	0.0119296	0.00140881	-1.77791e-06	-2.2155e-06	-1.34031e-06
353	0.130556	0.152506	0.108605	-0.0233848	-0.0112378	-0.0355318	-2.22566e-05	-1.67786e-05	-2.77346e-05		353	0.134854	0.157528	0.112181	-0.00638263	0.0169092	-0.0296745	-2.22566e-05	-1.67786e-05	-2.77346e-05		353	0.137209	0.160279	0.11414	0.00666918	0.0119296	0.00140881	-1.77791e-06	-2.2155e-06	-1.34031e-06
354	0.130556	0.152506	0.108605	-0.0233848	-0.0112378	-0.0355318	-2.22566e-05	-1.67786e-05	-2.77346e-05		354	0.134854	0.157528	0.112181	-0.00638263	0.0169092	-0.0296745	-2.22566e-05	-1.67786e-05	-2.77346e-05		354	0.137209	0.160279	0.11414	0.00666918	0.0119296	0.00140881	-1.77791e-06	-2.2155e-06	-1.34031e-06
355	0.130556	0.152506	0.108605	-0.0233848	-0.0112378	-0.0355318	-2.22566e-05	-1.67786e-05	-2.77346e-05		355	0.134854	0.157528	0.112181	-0.00638263	0.0169092	-0.0296745	-2.22566e-05	-1.67786e-05	-2.77346e-05		355	0.137209	0.160279	0.11414	0.00666918	0.0119296	0.00140881	-1.77791e-06	-2.2155e-06	-1.34031e-06
356	0.130556	0.152506	0.108605	-0.0233848	-0.0112378	-0.0355318	-2.22566e-05	-1.67786e-05	-2.77346e-05		356	0.134854	0.157528	0.112181	-0.00638263	0.0169092	-0.0296745	-2.22566e-05	-1.67786e-05	-2.77346e-05		356	0.137209	0.160279	0.11414	0.00666918	0.0119296	0.00140881	-1.77791e-06	-2.2155e-06	-1.34031e-06
357	0.130556	0.152506	0.108605	-0.0233848	-0.0112378	-0.0355318	-2.22566e-05	-1.67786e-05	-2.77346e-05		357	0.134854	0.157528	0.112181	-0.00638263	0.0169092	-0.0296745	-2.22566e-05	-1.67786e-05	-2.77346e-05		357	0.137209	0.160279	0.11414	0.00666918	0.0119296	0.00140881	-1.77791e-06	-2.2155e-06	-1.34031e-06
358	0.130556	0.152506	0.108605	-0.0233848	-0.0112378	-0.0355318	-2.22566e-05	-1.67786e-05	-2.77346e-05		358	0.134854	0.157528	0.112181	-0.00638263	0.0169092	-0.0296745	-2.22566e-05	-1.67786e-05	-2.77346e-05		358	0.137209	0.160279	0.11414	0.00666918	0.0119296	0.00140881	-1.77791e-06	-2.2155e-06	-1.34031e-06
359	0.130556	0.152506	0.108605	-0.0233848	-0.0112378	-0.0355318	-2.22566e-05	-1.67786e-05	-2.77346e-05		359	0.134854	0.157528	0.112181	-0.00638263	0.0169092	-0.0296745	-2.22566e-05	-1.67786e-05	-2.77346e-05		359	0.137209	0.160279	0.11414	0.00666918	0.0119296	0.00140881	-1.77791e-06	-2.2155e-06	-1.34031e-06
360	0.130556	0.152506	0.108605	-0.0233848	-0.0112378	-0.0355318	-2.22566e-05	-1.67786e-05	-2.77346e-05		360	0.134854	0.157528	0.112181	-0.00638263	0.0169092	-0.0296745	-2.22566e-05	-1.67786e-05	-2.77346e-05		360	0.137209	0.160279	0.11414	0.00666918	0.0119296	0.00140881	-1.77791e-06	-2.2155e-06	-1.34031e-06
361	0.130556	0.152506	0.108605	-0.0233848	-0.0112378	-0.0355318	-2.22566e-05	-1.67786e-05	-2.77346e-05		361	0.134854	0.157528	0.112181	-0.00638263	0.0169092	-0.0296745	-2.22566e-05	-1.67786e-05	-2.77346e-05		361	0.137209	0.160279	0.11414	0.00666918	0.0119296	0.00140881	-1.77791e-06	-2.2155e-06	-1.34031e-06
362	0.130556	0.152506	0.108605	-0.0233848	-0.0112378	-0.0355318	-2.22566e-05	-1.67786e-05	-2.77346e-05		362	0.134854	0.157528	0.112181	-0.00638263	0.0169092	-0.0296745	-2.22566e-05	-1.67786e-05	-2.77346e-05		362	0.137209	0.160279	0.11414	0.00666918	0.0119296	0.00140881	-1.77791e-06	-2.2155e-06	-1.34031e-06
363	0.130556	0.152506	0.108605	-0.0233848	-0.0112378	-0.0355318	-2.22566e-05	-1.67786e-05	-2.77346e-05		363	0.134854	0.157528	0.112181	-0.00638263	0.0169092	-0.0296745	-2.22566e-05	-1.67786e-05	-2.77346e-05		363	0.137209	0.160279	0.11414	0.00666918	0.0119296	0.00140881	-1.77791e-06	-2.2155e-06	-1.34031e-06
364	0.130556	0.152506	0.108605	-0.0233848	-0.0112378	-0.0355318	-2.22566e-05	-1.67786e-05	-2.77346e-05		364	0.134854	0.157528	0.112181	-0.00638263	0.0169092	-0.0296745	-2.22566e-05	-1.67786e-05	-2.77346e-05		364	0.137209	0.160279	0.11414	0.00666918	0.0119296	0.00140881	-1.77791e-06	-2.2155e-06	-1.34031e-06
365	0.130556	0.152506	0.108605	-0.0233848	-0.0112378	-0.0355318	-2.22566e-05	-1.67786e-05	-2.77346e-05		365	0.134854	0.157528	0.112181	-0.00638263	0.0169092	-0.0296745	-2.22566e-05	-1.67786e-05	-2.77346e-05		365	0.137209	0.160279	0.11414	0.00666918	0.0119296	0.00140881	-1.77791e-06	-2.2155e-06	-1.34031e-06
366	0.130556	0.152506	0.108605	-0.0233848	-0.0112378	-0.0355318	-2.22566e-05	-1.67786e-05	-2.77346e-05		366	0.134854	0.157528	0.112181	-0.00638263	0.0169092	-0.0296745	-2.22566e-05	-1.67786e-05	-2.77346e-05		366	0.137209	0.160279	0.11414	0.00666918	0.0119296	0.00140881	-1.77791e-06	-2.2155e-06	-1.34031e-06
367	0.130556	0.152506	0.108605	-0.0233848	-0.0112378	-0.0355318	-2.22566e-05	-1.67786e-05	-2.77346e-05		367	0.134854	0.157528	0.112181	-0.00638263	0.0169092	-0.0296745	-2.22566e-05	-1.67786e-05	-2.77346e-05		367	0.137209	0.160279	0.11414	0.00666918	0.0119296	0.00140881	-1.77791e-06	-2.2155e-06	-1.34031e-06
368	0.130556	0.152506	0.108605	-0.0233848	-0.0112378	-0.0355318	-2.22566e-05	-1.67786e-05	-2.77346e-05		368	0.134854	0.157528	0.112181	-0.00638263	0.0169092	-0.0296745	-2.22566e-05	-1.67786e-05	-2.77346e-05		368	0.137209	0.160279	0.11414	0.00666918	0.0119296	0.00140881	-1.77791e-06	-2.2155e-06	-1.34031e-06
369	0.130556	0.152506	0.108605	-0.0233848	-0.0112378	-0.0355318	-2.22566e-05	-1.67786e-05	-2.77346e-05		369	0.134854	0.157528	0.112181	-0.00638263	0.0169092	-0.0296745	-2.22566e-05	-1.67786e-05	-2.77346e-05		369	0.137209	0.160279	0.11414	0.00666918	0.0119296	0.00140881	-1.77791e-06	-2.2155e-06	-1.34031e-06
370	0.130556	0.152506	0.108605	-0.0233848	-0.0112378	-0.0355318	-2.22566e-05	-1.67786e-05	-2.77346e-05		370	0.134854	0.157528	0.112181	-0.00638263	0.0169092	-0.0296745	-2.22566e-05	-1.67786e-05	-2.77346e-05		370	0.137209	0.160279	0.11414	0.00666918	0.0119296	0.00140881	-1.77791e-06	-2.2155e-06	-1.34031e-06
371	0.130556	0.152506	0.108605	-0.0233848	-0.0112378	-0.0355318	-2.22566e-05	-1.67786e-05	-2.77346e-05		371	0.134854	0.157528	0.112181	-0.00638263	0.0169092	-0.0296745	-2.22566e-05	-1.67786e-05	-2.77346e-05		371	0.137209	0.160279	0.11414	0.00666918	0.0119296	0.00140881	-1.77791e-06	-2.2155e-06	-1.34031e-06
372	0.130556	0.152506	0.108605	-0.0233848	-0.0112378	-0.0355318	-2.22566e-05	-1.67786e-05	-2.77346e-05		372	0.134854	0.157528	0.112181	-0.00638263	0.0169092	-0.0296745	-2.22566e-05	-1.67786e-05	-2.77346e-05		372	0.137209	0.160279	0.11414	0.00666918	0.0119296	0.00140881	-1.77791e-06	-2.2155e-06	-1.34031e-06
373	0.130556	0.152506	0.108605	-0.0233848	-0.0112378	-0.0355318	-2.22566e-05	-1.67786e-05	-2.77346e-05		373	0.134854	0.157528	0.112181	-0.00638263	0.0169092	-0.0296745	-2.22566e-05	-1.67786e-05	-2.77346e-05		373	0.137209	0.160279	0.11414	0.00666918	0.0119296	0.00140881	-1.77791e-06	-2.2155e-06	-1.34031e-06
374	0.130556	0.152506	0.108605	-0.0233848	-0.0112378	-0.0355318	-2.22566e-05	-1.67786e-05	-2.77346e-05		374	0.134854	0.157528	0.112181	-0.00638263	0.0169092	-0.0296745	-2.22566e-05	-1.67786e-05	-2.77346e-05		374	0.137209	0.160279	0.11414	0.00666918	0.0119296	0.00140881	-1.77791e-06	-2.2155e-06	-1.34031e-06
375	0.130556	0.152506	0.108605	-0.0233848	-0.0112378	-0.0355318	-2.22566e-05	-1.67786e-05	-2.77346e-05		375	0.134854	0.157528	0.112181	-0.00638263	0.0169092	-0.0296745	-2.22566e-05	-1.67786e-05	-2.77346e-05		375	0.137209	0.160279	0.11414	0.00666918	0.0119296	0.00140881	-1.77791e-06	-2.2155e-06	-1.34031e-06
376	0.130556	0.152506	0.108605	-0.0233848	-0.0112378	-0.0355318	-2.22566e-05	-1.67786e-05	-2.77346e-05		376	0.134854	0.157528	0.112181	-0.00638263	0.0169092	-0.0296745	-2.22566e-05	-1.67786e-05	-2.77346e-05		376	0.137209	0.160279	0.11414	0.00666918	0.0119296	0.00140881	-1.77791e-06	-2.2155e-06	-1.34031e-06
377	0.130556	0.152506	0.108605	-0.0233848	-0.0112378	-0.0355318	-2.22566e-05	-1.67786e-05	-2.77346e-05		377	0.134854	0.157528	0.112181	-0.00638263	0.0169092	-0.0296745	-2.22566e-05	-1.67786e-05	-2.77346e-05		377	0.137209	0.160279	0.11414	0.00666918	0.0119296	0.00140881	-1.77791e-06	-2.2155e-06	-1.34031e-06
378	0.130556	0.152506	0.108605	-0.0233848	-0.0112378	-0.0355318	-2.22566e-05	-1.67786e-05	-2.77346e-05		378	0.134854	0.157528	0.112181	-0.00638263	0.0169092	-0.0296745	-2.22566e-05	-1.67786e-05	-2.77346e-05		378	0.137209	0.160279	0.11414	0.00666918	0.0119296	0.00140881	-1.77791e-06	-2.2155e-06	-1.34031e-06
379	0.130556	0.152506	0.108605	-0.0233848	-0.0112378	-0.0355318	-2.22566e-05	-1.67786e-05	-2.77346e-05		379	0.134854	0.157528	0.112181	-0.00638263	0.0169092	-0.0296745	-2.22566e-05	-1.67786e-05	-2.77346e-05		379	0.137209	0.160279	0.11414	0.00666918	0.0119296	0.00140881	-1.77791e-06	-2.2155e-06	-1.34031e-06
380	0.130556	0.152506	0.108605	-0.0233848	-0.0112378	-0.0355318	-2.22566e-05	-1.67786e-05	-2.77346e-05		380	0.134854	0.157528	0.112181	-0.00638263	0.0169092	-0.0296745	-2.22566e-05	-1.67786e-05	-2.77346e-05		380	0.137209	0.160279	0.11414	0.00666918	0.0119296	0.00140881	-1.77791e-06	-2.2155e-06	-1.34031e-06
381	0.130556	0.152506	0.108605	-0.0233848	-0.0112378	-0.0355318	-2.22566e-05	-1.67786e-05	-2.77346e-05		381	0.134854	0.157528	0.112181	-0.00638263	0.0169092	-0.0296745	-2.22566e-05	-1.67786e-05	-2.77346e-05		381	0.137209	0.160279	0.11414	0.00666918	0.0119296	0.00140881	-1.77791e-06	-2.2155e-06	-1.34031e-06
382	0.130556	0.152506	0.108605	-0.0233848	-0.0112378	-0.0355318	-2.22566e-05	-1.67786e-05	-2.77346e-05		382	0.134854	0.157528	0.112181	-0.00638263	0.0169092	-0.0296745	-2.22566e-05	-1.67786e-05	-2.77346e-05		382	0.137209	0.160279	0.11414	0.00666918	0.0119296	0.00140881	-1.77791e-06	-2.2155e-06	-1.34031e-06
383	0.130556	0.152506	0.108605	-0.0233848	-0.0112378	-0.0355318	-2.22566e-05	-1.67786e-05	-2.77346e-05		383	0.134854	0.157528	0.112181	-0.00638263	0.0169092	-0.0296745	-2.22566e-05	-1.67786e-05	-2.77346e-05		383	0.137209	0.160279	0.11414	0.00666918	0.0119296	0.00140881	-1.77791e-06	-2.2155e-06	-1.34031e-06
384	0.130556	0.152506	0.108605	-0.0233848	-0.0112378	-0.0355318	-2.22566e-05	-1.67786e-05	-2.77346e-05		384	0.134854	0.157528	0.112181	-0.00638263	0.0169092	-0.0296745	-2.22566e-05	-1.67786e-05	-2.77346e-05		384	0.137209	0.160279	0.11414	0.00666918	0.0119296	0.00140881	-1.77791e-06	-2.2155e-06	-1.34031e-06
385	0.130556	0.152506	0.108605	-0.0233848	-0.0112378	-0.0355318	-2.22566e-05	-1.67786e-05	-2.77346e-05		385	0.134854	0.157528	0.112181	-0.00638263	0.0169092	-0.0296745	-2.22566e-05	-1.67786e-05	-2.77346e-05		385	0.137209	0.160279	0.11414	0.00666918	0.0119296	0.00140881	-1.77791e-06	-2.2155e-06	-1.34031e-06
386	0.130556	0.152506	0.108605	-0.0233848	-0.0112378	-0.0355318	-2.22566e-05	-1.67786e-05	-2.77346e-05		386	0.134854	0.157528	0.112181	-0.00638263	0.0169092	-0.0296745	-2.22566e-05	-1.67786e-05	-2.77346e-05		386	0.137209	0.160279	0.11414	0.00666918	0.0119296	0.00140881	-1.77791e-06	-2.2155e-06	-1.34031e-06
387	0.130556	0.152506	0.108605	-0.0233848	-0.0112378	-0.0355318	-2.22566e-05	-1.67786e-05	-2.77346e-05		387	0.134854	0.157528	0.112181	-0.00638263	0.0169092	-0.0296745	-2.22566e-05	-1.67786e-05	-2.77346e-05		387	0.137209	0.160279	0.11414	0.00666918	0.0119296	0.00140881	-1.77791e-06	-2.2155e-06	-1.34031e-06
388	0.130556	0.152506	0.108605	-0.0233848	-0.0112378	-0.0355318	-2.22566e-05	-1.67786e-05	-2.77346e-05		388	0.134854	0.157528	0.112181	-0.00638263	0.0169092	-0.0296745	-2.22566e-05	-1.67786e-05	-2.77346e-05		388	0.137209	0.160279	0.11414	0.00666918	0.0119296	0.00140881	-1.77791e-06	-2.2155e-06	-1.34031e-06
389	0.130556	0.152506	0.108605	-0.0233848	-0.0112378	-0.0355318	-2.22566e-05	-1.67786e-05	-2.77346e-05		389	0.134854	0.157528	0.112181	-0.00638263	0.0169092	-0.0296745	-2.22566e-05	-1.67786e-05	-2.77346e-05		389	0.137209	0.160279	0.11414	0.00666918	0.0119296	0.00140881	-1.77791e-06	-2.2155e-06	-1.34031e-06
390	0.130556	0.152506	0.108605	-0.0233848	-0.0112378	-0.0355318	-2.22566e-05	-1.67786e-05	-2.77346e-05		390	0.134854	0.157528	0.112181	-0.00638263	0.0169092	-0.0296745	-2.22566e-05	-1.67786e-05	-2.77346e-05		390	0.137209	0.160279	0.11414	0.00666918	0.0119296	0.00140881	-1.77791e-06	-2.2155e-06	-1.34031e-06
391	0.130556	0.152506	0.108605	-0.0233848	-0.0112378	-0.0355318	-2.22566e-05	-1.67786e-05	-2.77346e-05		391	0.134854	0.157528	0.112181	-0.00638263	0.0169092	-0.0296745	-2.22566e-05	-1.67786e-05	-2.77346e-05		391	0.137209	0.160279	0.11414	0.00666918	0.0119296	0.00140881	-1.77791e-06	-2.2155e-06	-1.34031e-06
392	0.130556	0.152506	0.108605	-0.0233848	-0.0112378	-0.0355318	-2.22566e-05	-1.67786e-05	-2.77346e-05		392	0.134854	0.157528	0.112181	-0.00638263	0.0169092	-0.0296745	-2.22566e-05	-1.67786e-05	-2.77346e-05		392	0.137209	0.160279	0.11414	0.00666918	0.0119296	0.00140881	-1.77791e-06	-2.2155e-06	-1.34031e-06
393	0.130556	0.152506	0.108605	-0.0233848	-0.0112378	-0.0355318	-2.22566e-05	-1.67786e-05	-2.77346e-05		393	0.134854	0.157528	0.112181	-0.00638263	0.0169092	-0.0296745	-2.22566e-05	-1.67786e-05	-2.77346e-05		393	0.137209	0.160279	0.11414	0.00666918	0.0119296	0.00140881	-1.77791e-06	-2.2155e-06	-1.34031e-06
394	0.130556	0.152506	0.108605	-0.0233848	-0.0112378	-0.0355318	-2.22566e-05	-1.67786e-05	-2.77346e-05		394	0.134854	0.157528	0.112181	-0.00638263	0.0169092	-0.0296745	-2.22566e-05	-1.67786e-05	-2.77346e-05		394	0.137209	0.160279	0.11414	0.00666918	0.0119296	0.00140881	-1.77791e-06	-2.2155e-06	-1.34031e-06
395	0.130556	0.152506	0.108605	-0.0233848	-0.0112378	-0.0355318	-2.22566e-05	-1.67786e-05	-2.77346e-05		395	0.134854	0.157528	0.112181	-0.00638263	0.0169092	-0.0296745	-2.22566e-05	-1.67786e-05	-2.77346e-05		395	0.137209	0.160279	0.11414	0.00666918	0.0119296	0.00140881	-1.77791e-06	-2.2155e-06	-1.34031e-06
396	0.130556	0.152506	0.108605	-0.0233848	-0.0112378	-0.0355318	-2.22566e-05	-1.67786e-05	-2.77346e-05		396	0.134854	0.157528	0.112181	-0.00638263	0.0169092	-0.0296745	-2.22566e-05	-1.67786e-05	-2.77346e-05		396	0.137209	0.160279	0.11414	0.00666918	0.0119296	0.00140881	-1.77791e-06	-2.2155e-06	-1.34031e-06
397	0.130556	0.152506	0.108605	-0.0233848	-0.0112378	-0.0355318	-2.22566e-05	-1.67786e-05	-2.77346e-05		397	0.134854	0.157528	0.112181	-0.00638263	0.0169092	-0.0296745	-2.22566e-05	-1.67786e-05	-2.77346e-05		397	0.137209	0.160279	0.11414	0.00666918	0.0119296	0.00140881	-1.77791e-06	-2.2155e-06	-1.34031e-06
398	0.130556	0.152506	0.108605	-0.0233848	-0.0112378	-0.0355318	-2.22566e-05	-1.67786e-05	-2.77346e-05		398	0.134854	0.157528	0.112181	-0.00638263	0.0169092	-0.0296745	-2.22566e-05	-1.67786e-05	-2.77346e-05		398	0.137209	0.160279	0.11414	0.00666918	0.0119296	0.00140881	-1.77791e-06	-2.2155e-06	-1.34031e-06
399	0.130556	0.152506	0.108605	-0.0233848	-0.0112378	-0.0355318	-2.22566e-05	-1.67786e-05	-2.77346e-05		399	0.134854	0.157528	0.112181	-0.00638263	0.0169092	-0.0296745	-2.22566e-05	-1.67786e-05	-2.77346e-05		399	0.137209	0.160279	0.11414	0.00666918	0.0119296	0.00140881	-1.77791e-06	-2.2155e-06	-1.34031e-06
400	0.130556	0.152506	0.108605	-0.0233848	-0.0112378	-0.0355318	-2.22566e-05	-1.67786e-05	-2.77346e-05		400	0.134854	0.157528	0.112181	-0.00638263	0.0169092	-0.0296745	-2.22566e-05	-1.67786e-05	-2.77346e-05		400	0.137209	0.160279	0.11414	0.00666918	0.0119296	0.00140881	-1.77791e-06	-2.2155e-06	-1.34031e-06
401	0.130556	0.152506	0.108605	-0.0233848	-0.0112378	-0.0355318	-2.22566e-05	-1.67786e-05	-2.77346e-05		401	0.134854	0.157528	0.112181	-0.00638263	0.0169092	-0.0296745	-2.22566e-05	-1.67786e-05	-2.77346e-05		401	0.137209	0.160279	0.11414	0.00666918	0.0119296	0.00140881	-1.77791e-06	-2.2155e-06	-1.34031e-06
402	0.130556	0.152506	0.108605	-0.0233848	-0.0112378	-0.0355318	-2.22566e-05	-1.67786e-05	-2.77346e-05		402	0.134854	0.157528	0.112181	-0.00638263	0.0169092	-0.0296745	-2.22566e-05	-1.67786e-05	-2.77346e-05		402	0.137209	0.160279	0.11414	0.00666918	0.0119296	0.00140881	-1.77791e-06	-2.2155e-06	-1.34031e-06
403	0.130556	0.152506	0.108605	-0.0233848	-0.0112378	-0.0355318	-2.22566e-05	-1.67786e-05	-2.77346e-05		403	0.134854	0.157528	0.112181	-0.00638263	0.0169092	-0.0296745	-2.22566e-05	-1.67786e-05	-2.77346e-05		403	0.137209	0.160279	0.11414	0.00666918	0.0119296	0.00140881	-1.77791e-06	-2.2155e-06	-1.34031e-06
404	0.130556	0.152506	0.108605	-0.0233848	-0.0112378	-0.0355318	-2.22566e-05	-1.67786e-05	-2.77346e-05		404	0.134854	0.157528	0.112181	-0.00638263	0.0169092	-0.0296745	-2.22566e-05	-1.67786e-05	-2.77346e-05		404	0.137209	0.160279	0.11414	0.00666918	0.0119296	0.00140881	-1.77791e-06	-2.2155e-06	-1.34031e-06
405	0.130556	0.152506	0.108605	-0.0233848	-0.0112378	-0.0355318	-2.22566e-05	-1.67786e-05	-2.77346e-05		405	0.134854	0.157528	0.112181	-0.00638263	0.0169092	-0.0296745	-2.22566e-05	-1.67786e-05	-2.77346e-05		405	0.137209	0.160279	0.11414	0.00666918	0.0119296	0.00140881	-1.77791e-06	-2.2155e-06	-1.34031e-06
406	0.130556	0.152506	0.108605	-0.0233848	-0.0112378	-0.0355318	-2.22566e-05	-1.67786e-05	-2.77346e-05		406	0.134854	0.157528	0.112181	-0.00638263	0.0169092	-0.0296745	-2.22566e-05	-1.67786e-05	-2.77346e-05		406	0.137209	0.160279	0.11414	0.00666918	0.0119296	0.00140881	-1.77791e-06	-2.2155e-06	-1.34031e-06
407	0.130556	0.152506	0.108605	-0.0233848	-0.0112378	-0.0355318	-2.22566e-05	-1.67786e-05	-2.77346e-05		407	0.134854	0.157528	0.112181	-0.00638263	0.0169092	-0.0296745	-2.22566e-05	-1.67786e-05	-2.77346e-05		407	0.137209	0.160279	0.11414	0.00666918	0.0119296	0.00140881	-1.77791e-06	-2.2155e-06	-1.34031e-06
408	0.130556	0.152506	0.108605	-0.0233848	-0.0112378	-0.0355318	-2.22566e-05	-1.67786e-05	-2.77346e-05		408	0.134854	0.157528	0.112181	-0.00638263	0.0169092	-0.0296745	-2.22566e-05	-1.67786e-05	-2.77346e-05		408	0.137209	0.160279	0.11414	0.00666918	0.0119296	0.00140881	-1.77791e-06	-2.2155e-06	-1.34031e-06
409	0.130556	0.152506	0.108605	-0.0233848	-0.0112378	-0.0355318	-2.22566e-05	-1.67786e-05	-2.77346e-05		409	0.134854	0.157528	0.112181	-0.00638263	0.0169092	-0.0296745	-2.22566e-05	-1.67786e-05	-2.77346e-05		409	0.137209	0.160279	0.11414	0.00666918	0.0119296	0.00140881	-1.77791e-06	-2.2155e-06	-1.34031e-06
410	0.130556	0.152506	0.108605	-0.0233848	-0.0112378	-0.0355318	-2.22566e-05	-1.67786e-05	-2.77346e-05		410	0.134854	0.157528	0.112181	-0.00638263	0.0169092	-0.0296745	-2.22566e-05	-1.67786e-05	-2.77346e-05		410	0.137209	0.160279	0.11414	0.00666918	0.0119296	0.00140881	-1.77791e-06	-2.2155e-06	-1.34031e-06
411	0.130556	0.152506	0.108605	-0.0233848	-0.0112378	-0.0355318	-2.22566e-05	-1.67786e-05	-2.77346e-05		411	0.134854	0.157528	0.112181	-0.00638263	0.0169092	-0.0296745	-2.22566e-05	-1.67786e-05	-2.77346e-05		411	0.137209	0.160279	0.11414	0.00666918	0.0119296	0.00140881	-1.77791e-06	-2.2155e-06	-1.34031e-06
412	0.130556	0.152506	0.108605	-0.0233848	-0.0112378	-0.0355318	-2.22566e-05	-1.67786e-05	-2.77346e-05		412	0.134854	0.157528	0.112181	-0.00638263	0.0169092	-0.0296745	-2.22566e-05	-1.67786e-05	-2.77346e-05		412	0.137209	0.160279	0.11414	0.00666918	0.0119296	0.00140881	-1.77791e-06	-2.2155e-06	-1.34031e-06
413	0.130556	0.152506	0.108605	-0.0233848	-0.0112378	-0.0355318	-2.22566e-05	-1.67786e-05	-2.77346e-05		413	0.134854	0.157528	0.112181	-0.00638263	0.0169092	-0.0296745	-2.22566e-05	-1.67786e-05	-2.77346e-05		413	0.137209	0.160279	0.11414	0.00666918	0.0119296	0.00140881	-1.77791e-06	-2.2155e-06	-1.34031e-06
414	0.130556	0.152506	0.108605	-0.0233848	-0.0112378	-0.0355318	-2.22566e-05	-1.67786e-05	-2.77346e-05		414	0.134854	0.157528	0.112181	-0.00638263	0.0169092	-0.0296745	-2.22566e-05	-1.67786e-05	-2.77346e-05		414	0.137209	0.160279	0.11414	0.00666918	0.0119296	0.00140881	-1.77791e-06	-2.2155e-06	-1.34031e-06
415	0.130556	0.152506	0.108605	-0.0233848	-0.0112378	-0.0355318	-2.22566e-05	-1.67786e-05	-2.77346e-05		415	0.134854	0.157528	0.112181	-0.00638263	0.0169092	-0.0296745	-2.22566e-05	-1.67786e-05	-2.77346e-05		415	0.137209	0.160279	0.11414	0.00666918	0.0119296	0.00140881	-1.77791e-06	-2.2155e-06	-1.34031e-06
416	0.130556	0.152506	0.108605	-0.0233848	-0.0112378	-0.0355318	-2.22566e-05	-1.67786e-05	-2.77346e-05		416	0.134854	0.157528	0.112181	-0.00638263	0.0169092	-0.0296745	-2.22566e-05	-1.67786e-05	-2.77346e-05		416	0.137209	0.160279	0.11414	0.00666918	0.0119296	0.00140881	-1.77791e-06	-2.2155e-06	-1.34031e-06
417	0.130556	0.152506	0.108605	-0.0233848	-0.0112378	-0.0355318	-2.22566e-05	-1.67786e-05	-2.77346e-05		417	0.134854	0.157528	0.112181	-0.00638263	0.0169092	-0.0296745	-2.22566e-05	-1.67786e-05	-2.77346e-05		417	0.137209	0.160279	0.11414	0.00666918	0.0119296	0.00140881	-1.77791e-06	-2.2155e-06	-1.34031e-06
418	0.130556	0.152506	0.108605	-0.0233848	-0.0112378	-0.0355318	-2.22566e-05	-1.67786e-05	-2.77346e-05		418	0.134854	0.157528	0.112181	-0.00638263	0.0169092	-0.0296745	-2.22566e-05	-1.67786e-05	-2.77346e-05		418	0.137209	0.160279	0.11414	0.00666918	0.0119296	0.00140881	-1.77791e-06	-2.2155e-06	-1.34031e-06
419	0.130556	0.152506	0.108605	-0.0233848	-0.0112378	-0.0355318	-2.22566e-05	-1.67786e-05	-2.77346e-05		419	0.134854	0.157528	0.112181	-0.00638263	0.0169092	-0.0296745	-2.22566e-05	-1.67786e-05	-2.77346e-05		419	0.137209	0.160279	0.11414	0.00666918	0.0119296	0.00140881	-1.77791e-06	-2.2155e-06	-1.34031e-06
420	0.130556	0.152506	0.108605	-0.0233848	-0.0112378	-0.0355318	-2.22566e-05	-1.67786e-05	-2.77346e-05		420	0.134854	0.157528	0.112181	-0.00638263	0.0169092	-0.0296745	-2.22566e-05	-1.67786e-05	-2.77346e-05		420	0.137209	0.160279	0.11414	0.00666918	0.0119296	0.00140881	-1.77791e-06	-2.2155e-06	-1.34031e-06
421	0.130556	0.152506	0.108605	-0.0233848	-0.0112378	-0.0355318	-2.22566e-05	-1.67786e-05	-2.77346e-05		421	0.134854	0.157528	0.112181	-0.00638263	0.0169092	-0.0296745	-2.22566e-05	-1.67786e-05	-2.77346e-05		421	0.137209	0.160279	0.11414	0.00666918	0.0119296	0.00140881	-1.77791e-06	-2.2155e-06	-1.34031e-06
422	0.130556	0.152506	0.108605	-0.0233848	-0.0112378	-0.0355318	-2.22566e-05	-1.67786e-05	-2.77346e-05		422	0.134854	0.157528	0.112181	-0.00638263	0.0169092	-0.0296745	-2.22566e-05	-1.67786e-05	-2.77346e-05		422	0.137209	0.160279	0.11414	0.00666918	0.0119296	0.00140881	-1.77791e-06	-2.2155e-06	-1.34031e-06
423	0.130556	0.152506	0.108605	-0.0233848	-0.0112378	-0.0355318	-2.22566e-05	-1.67786e-05	-2.77346e-05		423	0.134854	0.157528	0.112181	-0.00638263	0.0169092	-0.0296745	-2.22566e-05	-1.67786e-05	-2.77346e-05		423	0.137209	0.160279	0.11414	0.00666918	0.0119296	0.00140881	-1.77791e-06	-2.2155e-06	-1.34031e-06
424	0.130556	0.152506	0.108605	-0.0233848	-0.0112378	-0.0355318	-2.22566e-05	-1.67786e-05	-2.77346e-05		424	0.134854	0.157528	0.112181	-0.00638263	0.0169092	-0.0296745	-2.22566e-05	-1.67786e-05	-2.77346e-05		424	0.137209	0.160279	0.11414	0.00666918	0.0119296	0.00140881	-1.77791e-06	-2.2155e-06	-1.34031e-06
425	0.130556	0.152506	0.108605	-0.0233848	-0.0112378	-0.0355318	-2.22566e-05	-1.67786e-05	-2.77346e-05		425	0.134854	0.157528	0.112181	-0.00638263	0.0169092	-0.0296745	-2.22566e-05	-1.67786e-05	-2.77346e-05		425	0.137209	0.160279	0.11414	0.00666918	0.0119296	0.00140881	-1.77791e-06	-2.2155e-06	-1.34031e-06
426	0.130556	0.152506	0.108605	-0.0233848	-0.0112378	-0.0355318	-2.22566e-05	-1.67786e-05	-2.77346e-05		426	0.134854	0.157528	0.112181	-0.00638263	0.0169092	-0.0296745	-2.22566e-05	-1.67786e-05	-2.77346e-05		426	0.137209	0.160279	0.11414	0.00666918	0.0119296	0.00140881	-1.77791e-06	-2.2155e-06	-1.34031e-06
427	0.130556	0.152506	0.108605	-0.0233848	-0.0112378	-0.0355318	-2.22566e-05	-1.67786e-05	-2.77346e-05		427	0.134854	0.157528	0.112181	-0.00638263	0.0169092	-0.0296745	-2.22566e-05	-1.67786e-05	-2.77346e-05		427	0.137209	0.160279	0.11414	0.00666918	0.0119296	0.00140881	-1.77791e-06	-2.2155e-06	-1.34031e-06
428	0.130556	0.152506	0.108605	-0.0233848	-0.0112378	-0.0355318	-2.22566e-05	-1.67786e-05	-2.77346e-05		428	0.134854	0.157528	0.112181	-0.00638263	0.0169092	-0.0296745	-2.22566e-05	-1.67786e-05	-2.77346e-05		428	0.137209	0.160279	0.11414	0.00666918	0.0119296	0.00140881	-1.77791e-06	-2.2155e-06	-1.34031e-06
429	0.130556	0.152506	0.108605	-0.0233848	-0.0112378	-0.0355318	-2.22566e-05	-1.67786e-05	-2.77346e-05		429	0.134854	0.157528	0.112181	-0.00638263	0.0169092	-0.0296745	-2.22566e-05	-1.67786e-05	-2.77346e-05		429	0.137209	0.160279	0.11414	0.00666918	0.0119296	0.00140881	-1.77791e-06	-2.2155e-06	-1.34031e-06
430	0.130556	0.152506	0.108605	-0.0233848	-0.0112378	-0.0355318	-2.22566e-05	-1.67786e-05	-2.77346e-05		430	0.134854	0.157528	0.112181	-0.00638263	0.0169092	-0.0296745	-2.22566e-05	-1.67786e-05	-2.77346e-05		430	0.137209	0.160279	0.11414	0.00666918	0.0119296	0.00140881	-1.77791e-06	-2.2155e-06	-1.34031e-06
431	0.130556	0.152506	0.108605	-0.0233848	-0.0112378	-0.0355318	-2.22566e-05	-1.67786e-05	-2.77346e-05		431	0.134854	0.157528	0.112181	-0.00638263	0.0169092	-0.0296745	-2.22566e-05	-1.67786e-05	-2.77346e-05		431	0.137209	0.160279	0.11414	0.00666918	0.0119296	0.00140881	-1.77791e-06	-2.2155e-06	-1.34031e-06
432	0.130556	0.152506	0.108605	-0.0233848	-0.0112378	-0.0355318	-2.22566e-05	-1.67786e-05	-2.77346e-05		432	0.134854	0.157528	0.112181	-0.00638263	0.0169092	-0.0296745	-2.22566e-05	-1.67786e-05	-2.77346e-05		432	0.137209	0.160279	0.11414	0.00666918	0.0119296	0.00140881	-1.77791e-06	-2.2155e-06	-1.34031e-06
433	0.130556	0.152506	0.108605	-0.0233848	-0.0112378	-0.0355318	-2.22566e-05	-1.67786e-05	-2.77346e-05		433	0.134854	0.157528	0.112181	-0.00638263	0.0169092	-0.0296745	-2.22566e-05	-1.67786e-05	-2.77346e-05		433	0.137209	0.160279	0.11414	0.00666918	0.0119296	0.00140881	-1.77791e-06	-2.2155e-06	-1.34031e-06
434	0.130556	0.152506	0.108605	-0.0233848	-0.0112378	-0.0355318	-2.22566e-05	-1.67786e-05	-2.77346e-05		434	0.134854	0.157528	0.112181	-0.00638263	0.0169092	-0.0296745	-2.22566e-05	-1.67786e-05	-2.77346e-05		434	0.137209	0.160279	0.11414	0.00666918	0.0119296	0.00140881	-1.77791e-06	-2.2155e-06	-1.34031e-06
435	0.130556	0.152506	0.108605	-0.0233848	-0.0112378	-0.0355318	-2.22566e-05	-1.67786e-05	-2.77346e-05		435	0.134854	0.157528	0.112181	-0.00638263	0.0169092	-0.0296745	-2.22566e-05	-1.67786e-05	-2.77346e-05		435	0.137209	0.160279	0.11414	0.00666918	0.0119296	0.00140881	-1.77791e-06	-2.2155e-06	-1.34031e-06
436	0.130556	0.152506	0.108605	-0.0233848	-0.0112378	-0.0355318	-2.22566e-05	-1.67786e-05	-2.77346e-05		436	0.134854	0.157528	0.112181	-0.00638263	0.0169092	-0.0296745	-2.22566e-05	-1.67786e-05	-2.77346e-05		436	0.137209	0.160279	0.11414	0.00666918	0.0119296	0.00140881	-1.77791e-06	-2.2155e-06	-1.34031e-06
437	0.130556	0.152506	0.108605	-0.0233848	-0.0112378	-0.0355318	-2.22566e-05	-1.67786e-05	-2.77346e-05		437	0.134854	0.157528	0.112181	-0.00638263	0.0169092	-0.0296745	-2.22566e-05	-1.67786e-05	-2.77346e-05		437	0.137209	0.160279	0.11414	0.00666918	0.0119296	0.00140881	-1.77791e-06	-2.2155e-06	-1.34031e-06
438	0.130556	0.152506	0.108605	-0.0233848	-0.0112378	-0.0355318	-2.22566e-05	-1.67786e-05	-2.77346e-05		438	0.134854	0.157528	0.112181	-0.00638263	0.0169092	-0.0296745	-2.22566e-05	-1.67786e-05	-2.77346e-05		438	0.137209	0.160279	0.11414	0.00666918	0.0119296	0.00140881	-1.77791e-06	-2.2155e-06	-1.34031e-06
439	0.130556	0.152506	0.108605	-0.0233848	-0.0112378	-0.0355318	-2.22566e-05	-1.67786e-05	-2.77346e-05		439	0.134854	0.157528	0.112181	-0.00638263	0.0169092	-0.0296745	-2.22566e-05	-1.67786e-05	-2.77346e-05		439	0.137209	0.160279	0.11414	0.00666918	0.0119296	0.00140881	-1.77791e-06	-2.2155e-06	-1.34031e-06
440	0.130556	0.152506	0.108605	-0.0233848	-0.0112378	-0.0355318	-2.22566e-05	-1.67786e-05	-2.77346e-05		440	0.134854	0.157528	0.112181	-0.00638263	0.0169092	-0.0296745	-2.22566e-05	-1.67786e-05	-2.77346e-05		440	0.137209	0.160279	0.11414	0.00666918	0.0119296	0.00140881	-1.77791e-06	-2.2155e-06	-1.34031e-06
441	0.130556	0.152506	0.108605	-0.0233848	-0.0112378	-0.0355318	-2.22566e-05	-1.67786e-05	-2.77346e-05		441	0.134854	0.157528	0.112181	-0.00638263	0.0169092	-0.0296745	-2.22566e-05	-1.67786e-05	-2.77346e-05		441	0.137209	0.160279	0.11414	0.00666918	0.0119296	0.00140881	-1.77791e-06	-2.2155e-06	-1.34031e-06
442	0.130556	0.152506	0.108605	-0.0233848	-0.0112378	-0.0355318	-2.22566e-05	-1.67786e-05	-2.77346e-05		442	0.134854	0.157528	0.112181	-0.00638263	0.0169092	-0.0296745	-2.22566e-05	-1.67786e-05	-2.77346e-05		442	0.137209	0.160279	0.11414	0.00666918	0.0119296	0.00140881	-1.77791e-06	-2.2155e-06	-1.34031e-06
443	0.130556	0.152506	0.108605	-0.0233848	-0.0112378	-0.0355318	-2.22566e-05	-1.67786e-05	-2.77346e-05		443	0.134854	0.157528	0.112181	-0.00638263	0.0169092	-0.0296745	-2.22566e-05	-1.67786e-05	-2.77346e-05		443	0.137209	0.160279	0.11414	0.00666918	0.0119296	0.00140881	-1.77791e-06	-2.2155e-06	-1.34031e-06
444	0.130556	0.152506	0.108605	-0.0233848	-0.0112378	-0.0355318	-2.22566e-05	-1.67786e-05	-2.77346e-05		444	0.134854	0.157528	0.112181	-0.00638263	0.0169092	-0.0296745	-2.22566e-05	-1.67786e-05	-2.77346e-05		444	0.137209	0.160279	0.11414	0.00666918	0.0119296	0.00140881	-1.77791e-06	-2.2155e-06	-1.34031e-06
445	0.130556	0.152506	0.108605	-0.0233848	-0.0112378	-0.0355318	-2.22566e-05	-1.67786e-05	-2.77346e-05		445	0.134854	0.157528	0.112181	-0.00638263	0.0169092	-0.0296745	-2.22566e-05	-1.67786e-05	-2.77346e-05		445	0.137209	0.160279	0.11414	0.00666918	0.0119296	0.00140881	-1.77791e-06	-2.2155e-06	-1.34031e-06
446	0.130556	0.152506	0.108605	-0.0233848	-0.0112378	-0.0355318	-2.22566e-05	-1.67786e-05	-2.77346e-05		446	0.134854	0.157528	0.112181	-0.00638263	0.0169092	-0.0296745	-2.22566e-05	-1.67786e-05	-2.77346e-05		446	0.137209	0.160279	0.11414	0.00666918	0.0119296	0.00140881	-1.77791e-06	-2.2155e-06	-1.34031e-06
447	0.130556	0.152506	0.108605	-0.0233848	-0.0112378	-0.0355318	-2.22566e-05	-1.67786e-05	-2.77346e-05		447	0.134854	0.157528	0.112181	-0.00638263	0.0169092	-0.0296745	-2.22566e-05	-1.67786e-05	-2.77346e-05		447	0.137209	0.160279	0.11414	0.00666918	0.0119296	0.00140881	-1.77791e-06	-2.2155e-06	-1.34031e-06
448	0.130556	0.152506	0.108605	-0.0233848	-0.0112378	-0.0355318	-2.22566e-05	-1.67786e-05	-2.77346e-05		448	0.134854	0.157528	0.112181	-0.00638263	0.0169092	-0.0296745	-2.22566e-05	-1.67786e-05	-2.77346e-05		448	0.137209	0.160279	0.11414	0.00666918	0.0119296	0.00140881	-1.77791e-06	-2.2155e-06	-1.34031e-06
449	0.130556	0.152506	0.108605	-0.0233848	-0.0112378	-0.0355318	-2.22566e-05	-1.67786e-05	-2.77346e-05		449	0.134854	0.157528	0.112181	-0.00638263	0.0169092	-0.0296745	-2.22566e-05	-1.67786e-05	-2.77346e-05		449	0.137209	0.160279	0.11414	0.00666918	0.0119296	0.00140881	-1.77791e-06	-2.2155e-06	-1.34031e-06
450	0.130556	0.152506	0.108605	-0.0233848	-0.0112378	-0.0355318	-2.22566e-05	-1.67786e-05	-2.77346e-05		450	0.134854	0.157528	0.112181	-0.00638263	0.0169092	-0.0296745	-2.22566e-05	-1.67786e-05	-2.77346e-05		450	0.137209	0.160279	0.11414	0.00666918	0.0119296	0.00140881	-1.77791e-06	-2.2155e-06	-1.34031e-06
451	0.130556	0.152506	0.108605	-0.0233848	-0.0112378	-0.0355318	-2.22566e-05	-1.67786e-05	-2.77346e-05		451	0.134854	0.157528	0.112181	-0.00638263	0.0169092	-0.0296745	-2.22566e-05	-1.67786e-05	-2.77346e-05		451	0.137209	0.160279	0.11414	0.00666918	0.0119296	0.00140881	-1.77791e-06	-2.2155e-06	-1.34031e-06
452	0.130556	0.152506	0.108605	-0.0233848	-0.0112378	-0.0355318	-2.22566e-05	-1.67786e-05	-2.77346e-05		452	0.134854	0.157528	0.112181	-0.00638263	0.0169092	-0.0296745	-2.22566e-05	-1.67786e-05	-2.77346e-05		452	0.137209	0.160279	0.11414	0.00666918	0.0119296	0.00140881	-1.77791e-06	-2.2155e-06	-1.34031e-06
453	0.130556	0.152506	0.108605	-0.0233848	-0.0112378	-0.0355318	-2.22566e-05	-1.67786e-05	-2.77346e-05		453	0.134854	0.157528	0.112181	-0.00638263	0.0169092	-0.0296745	-2.22566e-05	-1.67786e-05	-2.77346e-05		453	0.137209	0.160279	0.11414	0.00666918	0.0119296	0.00140881	-1.77791e-06	-2.2155e-06	-1.34031e-06
454	0.130556	0.152506	0.108605	-0.0233848	-0.0112378	-0.0355318	-2.22566e-05	-1.67786e-05	-2.77346e-05		454	0.134854	0.157528	0.112181	-0.00638263	0.0169092	-0.0296745	-2.22566e-05	-1.67786e-05	-2.77346e-05		454	0.137209	0.160279	0.11414	0.00666918	0.0119296	0.00140881	-1.77791e-06	-2.2155e-06	-1.34031e-06
455	0.130556	0.152506	0.108605	-0.0233848	-0.0112378	-0.0355318	-2.22566e-05	-1.67786e-05	-2.77346e-05		455	0.134854	0.157528	0.112181	-0.00638263	0.0169092	-0.0296745	-2.22566e-05	-1.67786e-05	-2.77346e-05		455	0.137209	0.160279	0.11414	0.00666918	0.0119296	0.00140881	-1.77791e-06	-2.2155e-06	-1.34031e-06
456	0.130556	0.152506	0.108605	-0.0233848	-0.0112378	-0.0355318	-2.22566e-05	-1.67786e-05	-2.77346e-05		456	0.134854	0.157528	0.112181	-0.00638263	0.0169092	-0.0296745	-2.22566e-05	-1.67786e-05	-2.77346e-05		456	0.137209	0.160279	0.11414	0.00666918	0.0119296	0.00140881	-1.77791e-06	-2.2155e-06	-1.34031e-06
457	0.130556	0.152506	0.108605	-0.0233848	-0.0112378	-0.0355318	-2.22566e-05	-1.67786e-05	-2.77346e-05		457	0.134854	0.157528	0.112181	-0.00638263	0.0169092	-0.0296745	-2.22566e-05	-1.67786e-05	-2.77346e-05		457	0.137209	0.160279	0.11414	0.00666918	0.0119296	0.00140881	-1.77791e-06	-2.2155e-06	-1.34031e-06
458	0.130556	0.152506	0.108605	-0.0233848	-0.0112378	-0.0355318	-2.22566e-05	-1.67786e-05	-2.77346e-05		458	0.134854	0.157528	0.112181	-0.00638263	0.0169092	-0.0296745	-2.22566e-05	-1.67786e-05	-2.77346e-05		458	0.137209	0.160279	0.11414	0.00666918	0.0119296	0.00140881	-1.77791e-06	-2.2155e-06	-1.34031e-06
459	0.130556	0.152506	0.108605	-0.0233848	-0.0112378	-0.0355318	-2.22566e-05	-1.67786e-05	-2.77346e-05		459	0.134854	0.157528	0.112181	-0.00638263	0.0169092	-0.0296745	-2.22566e-05	-1.67786e-05	-2.77346e-05		459	0.137209	0.160279	0.11414	0.00666918	0.0119296	0.00140881	-1.77791e-06	-2.2155e-06	-1.34031e-06
460	0.130556	0.152506	0.108605	-0.0233848	-0.0112378	-0.0355318	-2.22566e-05	-1.67786e-05	-2.77346e-05		460	0.134854	0.157528	0.112181	-0.00638263	0.0169092	-0.0296745	-2.22566e-05	-1.67786e-05	-2.77346e-05		460	0.137209	0.160279	0.11414	0.00666918	0.0119296	0.00140881	-1.77791e-06	-2.2155e-06	-1.34031e-06
461	0.130556	0.152506	0.108605	-0.0233848	-0.0112378	-0.0355318	-2.22566e-05	-1.67786e-05	-2.77346e-05		461	0.134854	0.157528	0.112181	-0.00638263	0.0169092	-0.0296745	-2.22566e-05	-1.67786e-05	-2.77346e-05		461	0.137209	0.160279	0.11414	0.00666918	0.0119296	0.00140881	-1.77791e-06	-2.2155e-06	-1.34031e-06
462	0.130556	0.152506	0.108605	-0.0233848	-0.0112378	-0.0355318	-2.22566e-05	-1.67786e-05	-2.77346e-05		462	0.134854	0.157528	0.112181	-0.00638263	0.0169092	-0.0296745	-2.22566e-05	-1.67786e-05	-2.77346e-05		462	0.137209	0.160279	0.11414	0.00666918	0.0119296	0.00140881	-1.77791e-06	-2.2155e-06	-1.34031e-06
463	0.130556	0.152506	0.108605	-0.0233848	-0.0112378	-0.0355318	-2.22566e-05	-1.67786e-05	-2.77346e-05		463	0.134854	0.157528	0.112181	-0.00638263	0.0169092	-0.0296745	-2.22566e-05	-1.67786e-05	-2.77346e-05		463	0.137209	0.160279	0.11414	0.00666918	0.0119296	0.00140881	-1.77791e-06	-2.2155e-06	-1.34031e-06
464	0.130556	0.152506	0.108605	-0.0233848	-0.0112378	-0.0355318	-2.22566e-05	-1.67786e-05	-2.77346e-05		464	0.134854	0.157528	0.112181	-0.00638263	0.0169092	-0.0296745	-2.22566e-05	-1.67786e-05	-2.77346e-05		464	0.137209	0.160279	0.11414	0.00666918	0.0119296	0.00140881	-1.77791e-06	-2.2155e-06	-1.34031e-06
465	0.130556	0.152506	0.108605	-0.0233848	-0.0112378	-0.0355318	-2.22566e-05	-1.67786e-05	-2.77346e-05		465	0.134854	0.157528	0.112181	-0.00638263	0.0169092	-0.0296745	-2.22566e-05	-1.67786e-05	-2.77346e-05		465	0.137209	0.160279	0.11414	0.00666918	0.0119296	0.00140881	-1.77791e-06	-2.2155e-06	-1.34031e-06
466	0.130556	0.152506	0.108605	-0.0233848	-0.0112378	-0.0355318	-2.22566e-05	-1.67786e-05	-2.77346e-05		466	0.134854	0.157528	0.112181	-0.00638263	0.0169092	-0.0296745	-2.22566e-05	-1.67786e-05	-2.77346e-05		466	0.137209	0.160279	0.11414	0.00666918	0.0119296	0.00140881	-1.77791e-06	-2.2155e-06	-1.34031e-06
467	0.130556	0.152506	0.108605	-0.0233848	-0.0112378	-0.0355318	-2.22566e-05	-1.67786e-05	-2.77346e-05		467	0.134854	0.157528	0.112181	-0.00638263	0.0169092	-0.0296745	-2.22566e-05	-1.67786e-05	-2.77346e-05		467	0.137209	0.160279	0.11414	0.00666918	0.0119296	0.00140881	-1.77791e-06	-2.2155e-06	-1.34031e-06
468	0.130556	0.152506	0.108605	-0.0233848	-0.0112378	-0.0355318	-2.22566e-05	-1.67786e-05	-2.77346e-05		468	0.134854	0.157528	0.112181	-0.00638263	0.0169092	-0.0296745	-2.22566e-05	-1.67786e-05	-2.77346e-05		468	0.137209	0.160279	0.11414	0.00666918	0.0119296	0.00140881	-1.77791e-06	-2.2155e-06	-1.34031e-06
469	0.130556	0.152506	0.108605	-0.0233848	-0.0112378	-0.0355318	-2.22566e-05	-1.67786e-05	-2.77346e-05		469	0.134854	0.157528	0.112181	-0.00638263	0.0169092	-0.0296745	-2.22566e-05	-1.67786e-05	-2.77346e-05		469	0.137209	0.160279	0.11414	0.00666918	0.0119296	0.00140881	-1.77791e-06	-2.2155e-06	-1.34031e-06
470	0.130556	0.152506	0.108605	-0.0233848	-0.0112378	-0.0355318	-2.22566e-05	-1.67786e-05	-2.77346e-05		470	0.134854	0.157528	0.112181	-0.00638263	0.0169092	-0.0296745	-2.22566e-05	-1.67786e-05	-2.77346e-05		470	0.137209	0.160279	0.11414	0.00666918	0.0119296	0.00140881	-1.77791e-06	-2.2155e-06	-1.34031e-06
471	0.130556	0.152506	0.108605	-0.0233848	-0.0112378	-0.0355318	-2.22566e-05	-1.67786e-05	-2.77346e-05		471	0.134854	0.157528	0.112181	-0.00638263	0.0169092	-0.0296745	-2.22566e-05	-1.67786e-05	-2.77346e-05		471	0.137209	0.160279	0.11414	0.00666918	0.0119296	0.00140881	-1.77791e-06	-2.2155e-06	-1.34031e-06
472	0.130556	0.152506	0.108605	-0.0233848	-0.0112378	-0.0355318	-2.22566e-05	-1.67786e-05	-2.77346e-05		472	0.134854	0.157528	0.112181	-0.00638263	0.0169092	-0.0296745	-2.22566e-05	-1.67786e-05	-2.77346e-05		472	0.137209	0.160279	0.11414	0.00666918	0.0119296	0.00140881	-1.77791e-06	-2.2155e-06	-1.34031e-06
473	0.130556	0.152506	0.108605	-0.0233848	-0.0112378	-0.0355318	-2.22566e-05	-1.67786e-05	-2.77346e-05		473	0.134854	0.157528	0.112181	-0.00638263	0.0169092	-0.0296745	-2.22566e-05	-1.67786e-05	-2.77346e-05		473	0.137209	0.160279	0.11414	0.00666918	0.0119296	0.00140881	-1.77791e-06	-2.2155e-06	-1.34031e-06
474	0.130556	0.152506	0.108605	-0.0233848	-0.0112378	-0.0355318	-2.22566e-05	-1.67786e-05	-2.77346e-05		474	0.134854	0.157528	0.112181	-0.00638263	0.0169092	-0.0296745	-2.22566e-05	-1.67786e-05	-2.77346e-05		474	0.137209	0.160279	0.11414	0.00666918	0.0119296	0.00140881	-1.77791e-06	-2.2155e-06	-1.34031e-06
475	0.130556	0.152506	0.108605	-0.0233848	-0.0112378	-0.0355318	-2.22566e-05	-1.67786e-05	-2.77346e-05		475	0.134854	0.157528	0.112181	-0.00638263	0.0169092	-0.0296745	-2.22566e-05	-1.67786e-05	-2.77346e-05		475	0.137209	0.160279	0.11414	0.00666918	0.0119296	0.00140881	-1.77791e-06	-2.2155e-06	-1.34031e-06
476	0.130556	0.152506	0.108605	-0.0233848	-0.0112378	-0.0355318	-2.22566e-05	-1.67786e-05	-2.77346e-05		476	0.134854	0.157528	0.112181	-0.00638263	0.0169092	-0.0296745	-2.22566e-05	-1.67786e-05	-2.77346e-05		476	0.137209	0.160279	0.11414	0.00666918	0.0119296	0.00140881	-1.77791e-06	-2.2155e-06	-1.34031e-06
477	0.130556	0.152506	0.108605	-0.0233848	-0.0112378	-0.0355318	-2.22566e-05	-1.67786e-05	-2.77346e-05		477	0.134854	0.157528	0.112181	-0.00638263	0.0169092	-0.0296745	-2.22566e-05	-1.67786e-05	-2.77346e-05		477	0.137209	0.160279	0.11414	0.00666918	0.0119296	0.00140881	-1.77791e-06	-2.2155e-06	-1.34031e-06
478	0.130556	0.152506	0.108605	-0.0233848	-0.0112378	-0.0355318	-2.22566e-05	-1.67786e-05	-2.77346e-05		478	0.134854	0.157528	0.112181	-0.00638263	0.0169092	-0.0296745	-2.22566e-05	-1.67786e-05	-2.77346e-05		478	0.137209	0.160279	0.11414	0.00666918	0.0119296	0.00140881	-1.77791e-06	-2.2155e-06	-1.34031e-06
479	0.130556	0.152506	0.108605	-0.0233848	-0.0112378	-0.0355318	-2.22566e-05	-1.67786e-05	-2.77346e-05		479	0.134854	0.157528	0.112181	-0.00638263	0.0169092	-0.0296745	-2.22566e-05	-1.67786e-05	-2.77346e-05		479	0.137209	0.160279	0.11414	0.00666918	0.0119296	0.00140881	-1.77791e-06	-2.2155e-06	-1.34031e-06
480	0.130556	0.152506	0.108605	-0.0233848	-0.0112378	-0.0355318	-2.22566e-05	-1.67786e-05	-2.77346e-05		480	0.134854	0.157528	0.112181	-0.00638263	0.0169092	-0.0296745	-2.22566e-05	-1.67786e-05	-2.77346e-05		480	0.137209	0.160279	0.11414	0.00666918	0.0119296	0.00140881	-1.77791e-06	-2.2155e-06	-1.34031e-06
481	0.130556	0.152506	0.108605	-0.0233848	-0.0112378	-0.0355318	-2.22566e-05	-1.67786e-05	-2.77346e-05		481	0.134854	0.157528	0.112181	-0.00638263	0.0169092	-0.0296745	-2.22566e-05	-1.67786e-05	-2.77346e-05		481	0.137209	0.160279	0.11414	0.00666918	0.0119296	0.00140881	-1.77791e-06	-2.2155e-06	-1.34031e-06
482	0.130556	0.152506	0.108605	-0.0233848	-0.0112378	-0.0355318	-2.22566e-05	-1.67786e-05	-2.77346e-05		482	0.134854	0.157528	0.112181	-0.00638263	0.0169092	-0.0296745	-2.22566e-05	-1.67786e-05	-2.77346e-05		482	0.137209	0.160279	0.11414	0.00666918	0.0119296	0.00140881	-1.77791e-06	-2.2155e-06	-1.34031e-06
483	0.130556	0.152506	0.108605	-0.0233848	-0.0112378	-0.0355318	-2.22566e-05	-1.67786e-05	-2.77346e-05		483	0.134854	0.157528	0.112181	-0.00638263	0.0169092	-0.0296745	-2.22566e-05	-1.67786e-05	-2.77346e-05		483	0.137209	0.160279	0.11414	0.00666918	0.0119296	0.00140881	-1.77791e-06	-2.2155e-06	-1.34031e-06
484	0.130556	0.152506	0.108605	-0.0233848	-0.0112378	-0.0355318	-2.22566e-05	-1.67786e-05	-2.77346e-05		484	0.134854	0.157528	0.112181	-0.00638263	0.0169092	-0.0296745	-2.22566e-05	-1.67786e-05	-2.77346e-05		484	0.137209	0.160279	0.11414	0.00666918	0.0119296	0.00140881	-1.77791e-06	-2.2155e-06	-1.34031e-06
485	0.130556	0.152506	0.108605	-0.0233848	-0.0112378	-0.0355318	-2.22566e-05	-1.67786e-05	-2.77346e-05		485	0.134854	0.157528	0.112181	-0.00638263	0.0169092	-0.0296745	-2.22566e-05	-1.67786e-05	-2.77346e-05		485	0.137209	0.160279	0.11414	0.00666918	0.0119296	0.00140881	-1.77791e-06	-2.2155e-06	-1.34031e-06
486	0.130556	0.152506	0.108605	-0.0233848	-0.0112378	-0.0355318	-2.22566e-05	-1.67786e-05	-2.77346e-05		486	0.134854	0.157528	0.112181	-0.00638263	0.0169092	-0.0296745	-2.22566e-05	-1.67786e-05	-2.77346e-05		486	0.137209	0.160279	0.11414	0.00666918	0.0119296	0.00140881	-1.77791e-06	-2.2155e-06	-1.34031e-06
487	0.130556	0.152506	0.108605	-0.0233848	-0.0112378	-0.0355318	-2.22566e-05	-1.67786e-05	-2.77346e-05		487	0.134854	0.157528	0.112181	-0.00638263	0.0169092	-0.0296745	-2.22566e-05	-1.67786e-05	-2.77346e-05		487	0.137209	0.160279	0.11414	0.00666918	0.0119296	0.00140881	-1.77791e-06	-2.2155e-06	-1.34031e-06
488	0.130556	0.152506	0.108605	-0.0233848	-0.0112378	-0.0355318	-2.22566e-05	-1.67786e-05	-2.77346e-05		488	0.134854	0.157528	0.112181	-0.00638263	0.0169092	-0.0296745	-2.22566e-05	-1.67786e-05	-2.77346e-05		488	0.137209	0.160279	0.11414	0.00666918	0.0119296	0.00140881	-1.77791e-06	-2.2155e-06	-1.34031e-06
489	0.130556	0.152506	0.108605	-0.0233848	-0.0112378	-0.0355318	-2.22566e-05	-1.67786e-05	-2.77346e-05		489	0.134854	0.157528	0.112181	-0.00638263	0.0169092	-0.0296745	-2.22566e-05	-1.67786e-05	-2.77346e-05		489	0.137209	0.160279	0.11414	0.00666918	0.0119296	0.00140881	-1.77791e-06	-2.2155e-06	-1.34031e-06
490	0.130556	0.152506	0.108605	-0.0233848	-0.0112378	-0.0355318	-2.22566e-05	-1.67786e-05	-2.77346e-05		490	0.134854	0.157528	0.112181	-0.00638263	0.0169092	-0.0296745	-2.22566e-05	-1.67786e-05	-2.77346e-05		490	0.137209	0.160279	0.11414	0.00666918	0.0119296	0.00140881	-1.77791e-06	-2.2155e-06	-1.34031e-06
491	0.130556	0.152506	0.108605	-0.0233848	-0.0112378	-0.0355318	-2.22566e-05	-1.67786e-05	-2.77346e-05		491	0.134854	0.157528	0.112181	-0.00638263	0.0169092	-0.0296745	-2.22566e-05	-1.67786e-05	-2.77346e-05		491	0.137209	0.160279	0.11414	0.00666918	0.0119296	0.00140881	-1.77791e-06	-2.2155e-06	-1.34031e-06
492	0.130556	0.152506	0.108605	-0.0233848	-0.0112378	-0.0355318	-2.22566e-05	-1.67786e-05	-2.77346e-05		492	0.134854	0.157528	0.112181	-0.00638263	0.0169092	-0.0296745	-2.22566e-05	-1.67786e-05	-2.77346e-05		492	0.137209	0.160279	0.11414	0.00666918	0.0119296	0.00140881	-1.77791e-06	-2.2155e-06	-1.34031e-06
493	0.130556	0.152506	0.108605	-0.0233848	-0.0112378	-0.0355318	-2.22566e-05	-1.67786e-05	-2.77346e-05		493	0.134854	0.157528	0.112181	-0.00638263	0.0169092	-0.0296745	-2.22566e-05	-1.67786e-05	-2.77346e-05		493	0.137209	0.160279	0.11414	0.00666918	0.0119296	0.00140881	-1.77791e-06	-2.2155e-06	-1.34031e-06
494	0.130556	0.152506	0.108605	-0.0233848	-0.0112378	-0.0355318	-2.22566e-05	-1.67786e-05	-2.77346e-05		494	0.134854	0.157528	0.112181	-0.00638263	0.0169092	-0.0296745	-2.22566e-05	-1.67786e-05	-2.77346e-05		494	0.137209	0.160279	0.11414	0.00666918	0.0119296	0.00140881	-1.77791e-06	-2.2155e-06	-1.34031e-06
495	0.130556	0.152506	0.108605	-0.0233848	-0.0112378	-0.0355318	-2.22566e-05	-1.67786e-05	-2.77346e-05		495	0.134854	0.157528	0.112181	-0.00638263	0.0169092	-0.0296745	-2.22566e-05	-1.67786e-05	-2.77346e-05		495	0.137209	0.160279	0.11414	0.00666918	0.0119296	0.00140881	-1.77791e-06	-2.2155e-06	-1.34031e-06
496	0.130556	0.152506	0.108605	-0.0233848	-0.0112378	-0.0355318	-2.22566e-05	-1.67786e-05	-2.77346e-05		496	0.134854	0.157528	0.112181	-0.00638263	0.0169092	-0.0296745	-2.22566e-05	-1.67786e-05	-2.77346e-05		496	0.137209	0.160279	0.11414	0.00666918	0.0119296	0.00140881	-1.77791e-06	-2.2155e-06	-1.34031e-06
497	0.130556	0.152506	0.108605	-0.0233848	-0.0112378	-0.0355318	-2.22566e-05	-1.67786e-05	-2.77346e-05		497	0.134854	0.157528	0.112181	-0.00638263	0.0169092	-0.0296745	-2.22566e-05	-1.67786e-05	-2.77346e-05		497	0.137209	0.160279	0.11414	0.00666918	0.0119296	0.00140881	-1.77791e-06	-2.2155e-06	-1.34031e-06
498	0.130556	0.152506	0.108605	-0.0233848	-0.0112378	-0.0355318	-2.22566e-05	-1.67786e-05	-2.77346e-05		498	0.134854	0.157528	0.112181	-0.00638263	0.0169092	-0.0296745	-2.22566e-05	-1.67786e-05	-2.77346e-05		498	0.137209	0.160279	0.11414	0.00666918	0.0119296	0.00140881	-1.77791e-06	-2.2155e-06	-1.34031e-06
499	0.130556	0.152506	0.108605	-0.0233848	-0.0112378	-0.0355318	-2.22566e-05	-1.67786e-05	-2.77346e-05		499	0.134854	0.157528	0.112181	-0.00638263	0.0169092	-0.0296745	-2.22566e-05	-1.67786e-05	-2.77346e-05		499	0.137209	0.160279	0.11414	0.00666918	0.0119296	0.00140881	-1.77791e-06	-2.2155e-06	-1.34031e-06
500	0.130556	0.152506	0.108605	-0.0233848	-0.0112378	-0.0355318	-2.22566e-05	-1.67786e-05	-2.77346e-05		500	0.134854	0.157528	0.112181	-0.00638263	0.0169092	-0.0296745	-2.22566e-05	-1.67786e-05	-2.77346e-05		500	0.137209	0.160279	0.11414	0.00666918	0.0119296	0.00140881	-1.77791e-06	-2.2155e-06	-1.34031e-06
501	0.130556	0.152506	0.108605	-0.0233848	-0.0112378	-0.0355318	-2.22566e-05	-1.67786e-05	-2.77346e-05		501	0.134854	0.157528	0.112181	-0.00638263	0.0169092	-0.0296745	-2.22566e-05	-1.67786e-05	-2.77346e-05		501	0.137209	0.160279	0.11414	0.00666918	0.0119296	0.00140881	-1.77791e-06	-2.2155e-06	-1.34031e-06
502	0.130556	0.152506	0.108605	-0.0233848	-0.0112378	-0.0355318	-2.22566e-05	-1.67786e-05	-2.77346e-05		502	0.134854	0.157528	0.112181	-0.00638263	0.0169092	-0.0296745	-2.22566e-05	-1.67786e-05	-2.77346e-05		502	0.137209	0.160279	0.11414	0.00666918	0.0119296	0.00140881	-1.77791e-06	-2.2155e-06	-1.34031e-06
503	0.130556	0.152506	0.108605	-0.0233848	-0.0112378	-0.0355318	-2.22566e-05	-1.67786e-05	-2.77346e-05		503	0.134854	0.157528	0.112181	-0.00638263	0.0169092	-0.0296745	-2.22566e-05	-1.67786e-05	-2.77346e-05		503	0.137209	0.160279	0.11414	0.00666918	0.0119296	0.00140881	-1.77791e-06	-2.2155e-06	-1.34031e-06
504	0.130556	0.152506	0.108605	-0.0233848	-0.0112378	-0.0355318	-2.22566e-05	-1.67786e-05	-2.77346e-05		504	0.134854	0.157528	0.112181	-0.00638263	0.0169092	-0.0296745	-2.22566e-05	-1.67786e-05	-2.77346e-05		504	0.137209	0.160279	0.11414	0.00666918	0.0119296	0.00140881	-1.77791e-06	-2.2155e-06	-1.34031e-06
505	0.130556	0.152506	0.108605	-0.0233848	-0.0112378	-0.0355318	-2.22566e-05	-1.67786e-05	-2.77346e-05		505	0.134854	0.157528	0.112181	-0.00638263	0.0169092	-0.0296745	-2.22566e-05	-1.67786e-05	-2.77346e-05		505	0.137209	0.160279	0.11414	0.00666918	0.0119296	0.00140881	-1.77791e-06	-2.2155e-06	-1.34031e-06
506	0.130556	0.152506	0.108605	-0.0233848	-0.0112378	-0.0355318	-2.22566e-05	-1.67786e-05	-2.77346e-05		506	0.134854	0.157528	0.112181	-0.00638263	0.0169092	-0.0296745	-2.22566e-05	-1.67786e-05	-2.77346e-05		506	0.137209	0.160279	0.11414	0.00666918	0.0119296	0.00140881	-1.77791e-06	-2.2155e-06	-1.34031e-06
507	0.130556	0.152506	0.108605	-0.0233848	-0.0112378	-0.0355318	-2.22566e-05	-1.67786e-05	-2.77346e-05		507	0.134854	0.157528	0.112181	-0.00638263	0.0169092	-0.0296745	-2.22566e-05	-1.67786e-05	-2.77346e-05		507	0.137209	0.160279	0.11414	0.00666918	0.0119296	0.00140881	-1.77791e-06	-2.2155e-06	-1.34031e-06
508	0.130556	0.152506	0.108605	-0.0233848	-0.0112378	-0.0355318	-2.22566e-05	-1.67786e-05	-2.77346e-05		508	0.134854	0.157528	0.112181	-0.00638263	0.0169092	-0.0296745	-2.22566e-05	-1.67786e-05	-2.77346e-05		508	0.137209	0.160279	0.11414	0.00666918	0.0119296	0.00140881	-1.77791e-06	-2.2155e-06	-1.34031e-06
509	0.130556	0.152506	0.108605	-0.0233848	-0.0112378	-0.0355318	-2.22566e-05	-1.67786e-05	-2.77346e-05		509	0.134854	0.157528	0.112181	-0.00638263	0.0169092	-0.0296745	-2.22566e-05	-1.67786e-05	-2.77346e-05		509	0.137209	0.160279	0.11414	0.00666918	0.0119296	0.00140881	-1.77791e-06	-2.2155e-06	-1.34031e-06
510	0.130556	0.152506	0.108605	-0.0233848	-0.0112378	-0.0355318	-2.22566e-05	-1.67786e-05	-2.77346e-05		510	0.134854	0.157528	0.112181	-0.00638263	0.0169092	-0.0296745	-2.22566e-05	-1.67786e-05	-2.77346e-05		510	0.137209	0.160279	0.11414	0.00666918	0.0119296	0.00140881	-1.77791e-06	-2.2155e-06	-1.34031e-06
511	0.130556	0.152506	0.108605	-0.0233848	-0.0112378	-0.0355318	-2.22566e-05	-1.67786e-05	-2.77346e-05		511	0.134854	0.157528	0.112181	-0.00638263	0.0169092	-0.0296745	-2.22566e-05	-1.67786e-05	-2.77346e-05		511	0.137209	0.160279	0.11414	0.00666918	0.0119296	0.00140881	-1.77791e-06	-2.2155e-06	-1.34031e-06
512	0.130556	0.152506	0.108605	-0.0233848	-0.0112378	-0.0355318	-2.22566e-05	-1.67786e-05	-2.77346e-05		512	0.134854	0.157528	0.112181	-0.00638263	0.0169092	-0.0296745	-2.22566e-05	-1.67786e-05	-2.77346e-05		512	0.137209	0.160279	0.11414	0.00666918	0.0119296	0.00140881	-1.77791e-06	-2.2155e-06	-1.34031e-06
513	0.130556	0.152506	0.108605	-0.0233848	-0.0112378	-0.0355318	-2.22566e-05	-1.67786e-05	-2.77346e-05		513	0.134854	0.157528	0.112181	-0.00638263	0.0169092	-0.0296745	-2.22566e-05	-1.67786e-05	-2.77346e-05		513	0.137209	0.160279	0.11414	0.00666918	0.0119296	0.00140881	-1.77791e-06	-2.2155e-06	-1.34031e-06
514	0.130556	0.152506	0.108605	-0.0233848	-0.0112378	-0.0355318	-2.22566e-05	-1.67786e-05	-2.77346e-05		514	0.134854	0.157528	0.112181	-0.00638263	0.0169092	-0.0296745	-2.22566e-05	-1.67786e-05	-2.77346e-05		514	0.137209	0.160279	0.11414	0.00666918	0.0119296	0.00140881	-1.77791e-06	-2.2155e-06	-1.34031e-06
515	0.130556	0.152506	0.108605	-0.0233848	-0.0112378	-0.0355318	-2.22566e-05	-1.67786e-05	-2.77346e-05		515	0.134854	0.157528	0.112181	-0.00638263	0.0169092	-0.0296745	-2.22566e-05	-1.67786e-05	-2.77346e-05		515	0.137209	0.160279	0.11414	0.00666918	0.0119296	0.00140881	-1.77791e-06	-2.2155e-06	-1.34031e-06
516	0.130556	0.152506	0.108605	-0.0233848	-0.0112378	-0.0355318	-2.22566e-05	-1.67786e-05	-2.77346e-05		516	0.134854	0.157528	0.112181	-0.00638263	0.0169092	-0.0296745	-2.22566e-05	-1.67786e-05	-2.77346e-05		516	0.137209	0.160279	0.11414	0.00666918	0.0119296	0.00140881	-1.77791e-06	-2.2155e-06	-1.34031e-06
517	0.130556	0.152506	0.108605	-0.0233848	-0.0112378	-0.0355318	-2.22566e-05	-1.67786e-05	-2.77346e-05		517	0.134854	0.157528	0.112181	-0.00638263	0.0169092	-0.0296745	-2.22566e-05	-1.67786e-05	-2.77346e-05		517	0.137209	0.160279	0.11414	0.00666918	0.0119296	0.00140881	-1.77791e-06	-2.2155e-06	-1.34031e-06
518	0.130556	0.152506	0.108605	-0.0233848	-0.0112378	-0.0355318	-2.22566e-05	-1.67786e-05	-2.77346e-05		518	0.134854	0.157528	0.112181	-0.00638263	0.0169092	-0.0296745	-2.22566e-05	-1.67786e-05	-2.77346e-05		518	0.137209	0.160279	0.11414	0.00666918	0.0119296	0.00140881	-1.77791e-06	-2.2155e-06	-1.34031e-06
519	0.130556	0.152506	0.108605	-0.0233848	-0.0112378	-0.0355318	-2.22566e-05	-1.67786e-05	-2.77346e-05		519	0.134854	0.157528	0.112181	-0.00638263	0.0169092	-0.0296745	-2.22566e-05	-1.67786e-05	-2.77346e-05		519	0.137209	0.160279	0.11414	0.00666918	0.0119296	0.00140881	-1.77791e-06	-2.2155e-06	-1.34031e-06
520	0.130556	0.152506	0.108605	-0.0233848	-0.0112378	-0.0355318	-2.22566e-05	-1.67786e-05	-2.77346e-05		520	0.134854	0.157528	0.112181	-0.00638263	0.0169092	-0.0296745	-2.22566e-05	-1.67786e-05	-2.77346e-05		520	0.137209	0.160279	0.11414	0.00666918	0.0119296	0.00140881	-1.77791e-06	-2.2155e-06	-1.34031e-06
521	0.130556	0.152506	0.108605	-0.0233848	-0.0112378	-0.0355318	-2.22566e-05	-1.67786e-05	-2.77346e-05		521	0.134854	0.157528	0.112181	-0.00638263	0.0169092	-0.0296745	-2.22566e-05	-1.67786e-05	-2.77346e-05		521	0.137209	0.160279	0.11414	0.00666918	0.0119296	0.00140881	-1.77791e-06	-2.2155e-06	-1.34031e-06
522	0.130556	0.152506	0.108605	-0.0233848	-0.0112378	-0.0355318	-2.22566e-05	-1.67786e-05	-2.77346e-05		522	0.134854	0.157528	0.112181	-0.00638263	0.0169092	-0.0296745	-2.22566e-05	-1.67786e-05	-2.77346e-05		522	0.137209	0.160279	0.11414	0.00666918	0.0119296	0.00140881	-1.77791e-06	-2.2155e-06	-1.34031e-06
523	0.130556	0.152506	0.108605	-0.0233848	-0.0112378	-0.0355318	-2.22566e-05	-1.67786e-05	-2.77346e-05		523	0.134854	0.157528	0.112181	-0.00638263	0.0169092	-0.0296745	-2.22566e-05	-1.67786e-05	-2.77346e-05		523	0.137209	0.160279	0.11414	0.00666918	0.0119296	0.00140881	-1.77791e-06	-2.2155e-06	-1.34031e-06
524	0.130556	0.152506	0.108605	-0.0233848	-0.0112378	-0.0355318	-2.22566e-05	-1.67786e-05	-2.77346e-05		524	0.134854	0.157528	0.112181	-0.00638263	0.0169092	-0.0296745	-2.22566e-05	-1.67786e-05	-2.77346e-05		524	0.137209	0.160279	0.11414	0.00666918	0.0119296	0.00140881	-1.77791e-06	-2.2155e-06	-1.34031e-06
525	0.130556	0.152506	0.108605	-0.0233848	-0.0112378	-0.0355318	-2.22566e-05	-1.67786e-05	-2.77346e-05		525	0.134854	0.157528	0.112181	-0.00638263	0.0169092	-0.0296745	-2.22566e-05	-1.67786e-05	-2.77346e-05		525	0.137209	0.160279	0.11414	0.00666918	0.0119296	0.00140881	-1.77791e-06	-2.2155e-06	-1.34031e-06
526	0.130556	0.152506	0.108605	-0.0233848	-0.0112378	-0.0355318	-2.22566e-05	-1.67786e-05	-2.77346e-05		526	0.134854	0.157528	0.112181	-0.00638263	0.0169092	-0.0296745	-2.22566e-05	-1.67786e-05	-2.77346e-05		526	0.137209	0.160279	0.11414	0.00666918	0.0119296	0.00140881	-1.77791e-06	-2.2155e-06	-1.34031e-06
527	0.130556	0.152506	0.108605	-0.0233848	-0.0112378	-0.0355318	-2.22566e-05	-1.67786e-05	-2.77346e-05		527	0.134854	0.157528	0.112181	-0.00638263	0.0169092	-0.0296745	-2.22566e-05	-1.67786e-05	-2.77346e-05		527	0.137209	0.160279	0.11414	0.00666918	0.0119296	0.00140881	-1.77791e-06	-2.2155e-06	-1.34031e-06
528	0.130556	0.152506	0.108605	-0.0233848	-0.0112378	-0.0355318	-2.22566e-05	-1.67786e-05	-2.77346e-05		528	0.134854	0.157528	0.112181	-0.00638263	0.0169092	-0.0296745	-2.22566e-05	-1.67786e-05	-2.77346e-05		528	0.137209	0.160279	0.11414	0.00666918	0.0119296	0.00140881	-1.77791e-06	-2.2155e-06	-1.34031e-06
529	0.130556	0.152506	0.108605	-0.0233848	-0.0112378	-0.0355318	-2.22566e-05	-1.67786e-05	-2.77346e-05		529	0.134854	0.157528	0.112181	-0.00638263	0.0169092	-0.0296745	-2.22566e-05	-1.67786e-05	-2.77346e-05		529	0.137209	0.160279	0.11414	0.00666918	0.0119296	0.00140881	-1.77791e-06	-2.2155e-06	-1.34031e-06
530	0.130556	0.152506	0.108605	-0.0233848	-0.0112378	-0.0355318	-2.22566e-05	-1.67786e-05	-2.77346e-05		530	0.134854	0.157528	0.112181	-0.00638263	0.0169092	-0.0296745	-2.22566e-05	-1.67786e-05	-2.77346e-05		530	0.137209	0.160279	0.11414	0.00666918	0.0119296	0.00140881	-1.77791e-06	-2.2155e-06	-1.34031e-06
531	0.130556	0.152506	0.108605	-0.0233848	-0.0112378	-0.0355318	-2.22566e-05	-1.67786e-05	-2.77346e-05		531	0.134854	0.157528	0.112181	-0.00638263	0.0169092	-0.0296745	-2.22566e-05	-1.67786e-05	-2.77346e-05		531	0.137209	0.160279	0.11414	0.00666918	0.0119296	0.00140881	-1.77791e-06	-2.2155e-06	-1.34031e-06
532	0.130556	0.152506	0.108605	-0.0233848	-0.0112378	-0.0355318	-2.22566e-05	-1.67786e-05	-2.77346e-05		532	0.134854	0.157528	0.112181	-0.00638263	0.0169092	-0.0296745	-2.22566e-05	-1.67786e-05	-2.77346e-05		532	0.137209	0.160279	0.11414	0.00666918	0.0119296	0.00140881	-1.77791e-06	-2.2155e-06	-1.34031e-06
533	0.130556	0.152506	0.108605	-0.0233848	-0.0112378	-0.0355318	-2.22566e-05	-1.67786e-05	-2.77346e-05		533	0.134854	0.157528	0.112181	-0.00638263	0.0169092	-0.0296745	-2.22566e-05	-1.67786e-05	-2.77346e-05		533	0.137209	0.160279	0.11414	0.00666918	0.0119296	0.00140881	-1.77791e-06	-2.2155e-06	-1.34031e-06
534	0.130556	0.152506	0.108605	-0.0233848	-0.0112378	-0.0355318	-2.22566e-05	-1.67786e-05	-2.77346e-05		534	0.134854	0.157528	0.112181	-0.00638263	0.0169092	-0.0296745	-2.22566e-05	-1.67786e-05	-2.77346e-05		534	0.137209	0.160279	0.11414	0.00666918	0.0119296	0.00140881	-1.77791e-06	-2.2155e-06	-1.34031e-06
535	0.130556	0.152506	0.108605	-0.0233848	-0.0112378	-0.0355318	-2.22566e-05	-1.67786e-05	-2.77346e-05		535	0.134854	0.157528	0.112181	-0.00638263	0.0169092	-0.0296745	-2.22566e-05	-1.67786e-05	-2.77346e-05		535	0.137209	0.160279	0.11414	0.00666918	0.0119296	0.00140881	-1.77791e-06	-2.2155e-06	-1.34031e-06
536	0.130556	0.152506	0.108605	-0.0233848	-0.0112378	-0.0355318	-2.22566e-05	-1.67786e-05	-2.77346e-05		536	0.134854	0.157528	0.112181	-0.00638263	0.0169092	-0.0296745	-2.22566e-05	-1.67786e-05	-2.77346e-05		536	0.137209	0.160279	0.11414	0.00666918	0.0119296	0.00140881	-1.77791e-06	-2.2155e-06	-1.34031e-06
537	0.130556	0.152506	0.108605	-0.0233848	-0.0112378	-0.0355318	-2.22566e-05	-1.67786e-05	-2.77346e-05		537	0.134854	0.157528	0.112181	-0.00638263	0.0169092	-0.0296745	-2.22566e-05	-1.67786e-05	-2.77346e-05		537	0.137209	0.160279	0.11414	0.00666918	0.0119296	0.00140881	-1.77791e-06	-2.2155e-06	-1.34031e-06
538	0.130556	0.152506	0.108605	-0.0233848	-0.0112378	-0.0355318	-2.22566e-05	-1.67786e-05	-2.77346e-05		538	0.134854	0.157528	0.112181	-0.00638263	0.0169092	-0.0296745	-2.22566e-05	-1.67786e-05	-2.77346e-05		538	0.137209	0.160279	0.11414	0.00666918	0.0119296	0.00140881	-1.77791e-06	-2.2155e-06	-1.34031e-06
539	0.130556	0.152506	0.108605	-0.0233848	-0.0112378	-0.0355318	-2.22566e-05	-1.67786e-05	-2.77346e-05		539	0.134854	0.157528	0.112181	-0.00638263	0.0169092	-0.0296745	-2.22566e-05	-1.67786e-05	-2.77346e-05		539	0.137209	0.160279	0.11414	0.00666918	0.0119296	0.00140881	-1.77791e-06	-2.2155e-06	-1.34031e-06
540	0.130556	0.152506	0.108605	-0.0233848	-0.0112378	-0.0355318	-2.22566e-05	-1.67786e-05	-2.77346e-05		540	0.134854	0.157528	0.112181	-0.00638263	0.0169092	-0.0296745	-2.22566e-05	-1.67786e-05	-2.77346e-05		540	0.137209	0.160279	0.11414	0.00666918	0.0119296	0.00140881	-1.77791e-06	-2.2155e-06	-1.34031e-06
541	0.130556	0.152506	0.108605	-0.0233848	-0.0112378	-0.0355318	-2.22566e-05	-1.67786e-05	-2.77346e-05		541	0.134854	0.157528	0.112181	-0.00638263	0.0169092	-0.0296745	-2.22566e-05	-1.67786e-05	-2.77346e-05		541	0.137209	0.160279	0.11414	0.00666918	0.0119296	0.00140881	-1.77791e-06	-2.2155e-06	-1.34031e-06
542	0.130556	0.152506	0.108605	-0.0233848	-0.0112378	-0.0355318	-2.22566e-05	-1.67786e-05	-2.77346e-05		542	0.134854	0.157528	0.112181	-0.00638263	0.0169092	-0.0296745	-2.22566e-05	-1.67786e-05	-2.77346e-05		542	0.137209	0.160279	0.11414	0.00666918	0.0119296	0.00140881	-1.77791e-06	-2.2155e-06	-1.34031e-06
543	0.130556	0.152506	0.108605	-0.0233848	-0.0112378	-0.0355318	-2.22566e-05	-1.67786e-05	-2.77346e-05		543	0.134854	0.157528	0.112181	-0.00638263	0.0169092	-0.0296745	-2.22566e-05	-1.67786e-05	-2.77346e-05		543	0.137209	0.160279	0.11414	0.00666918	0.0119296	0.00140881	-1.77791e-06	-2.2155e-06	-1.34031e-06
544	0.130556	0.152506	0.108605	-0.0233848	-0.0112378	-0.0355318	-2.22566e-05	-1.67786e-05	-2.77346e-05		544	0.134854	0.157528	0.112181	-0.00638263	0.0169092	-0.0296745	-2.22566e-05	-1.67786e-05	-2.77346e-05		544	0.137209	0.160279	0.11414	0.00666918	0.0119296	0.00140881	-1.77791e-06	-2.2155e-06	-1.34031e-06
545	0.130556	0.152506	0.108605	-0.0233848	-0.0112378	-0.0355318	-2.22566e-05	-1.67786e-05	-2.77346e-05		545	0.134854	0.157528	0.112181	-0.00638263	0.0169092	-0.0296745	-2.22566e-05	-1.67786e-05	-2.77346e-05		545	0.137209	0.160279	0.11414	0.00666918	0.0119296	0.00140881	-1.77791e-06	-2.2155e-06	-1.34031e-06
546	0.130556	0.152506	0.108605	-0.0233848	-0.0112378	-0.0355318	-2.22566e-05	-1.67786e-05	-2.77346e-05		546	0.134854	0.157528	0.112181	-0.00638263	0.0169092	-0.0296745	-2.22566e-05	-1.67786e-05	-2.77346e-05		546	0.137209	0.160279	0.11414	0.00666918	0.0119296	0.00140881	-1.77791e-06	-2.2155e-06	-1.34031e-06
547	0.130556	0.152506	0.108605	-0.0233848	-0.0112378	-0.0355318	-2.22566e-05	-1.67786e-05	-2.77346e-05		547	0.134854	0.157528	0.112181	-0.00638263	0.0169092	-0.0296745	-2.22566e-05	-1.67786e-05	-2.77346e-05		547	0.137209	0.160279	0.11414	0.00666918	0.0119296	0.00140881	-1.77791e-06	-2.2155e-06	-1.34031e-06
548	0.130556	0.152506	0.108605	-0.0233848	-0.0112378	-0.0355318	-2.22566e-05	-1.67786e-05	-2.77346e-05		548	0.134854	0.157528	0.112181	-0.00638263	0.0169092	-0.0296745	-2.22566e-05	-1.67786e-05	-2.77346e-05		548	0.137209	0.160279	0.11414	0.00666918	0.0119296	0.00140881	-1.77791e-06	-2.2155e-06	-1.34031e-06
549	0.130556	0.152506	0.108605	-0.0233848	-0.0112378	-0.0355318	-2.22566e-05	-1.67786e-05	-2.77346e-05		549	0.134854	0.157528	0.112181	-0.00638263	0.0169092	-0.0296745	-2.22566e-05	-1.67786e-05	-2.77346e-05		549	0.137209	0.160279	0.11414	0.00666918	0.0119296	0.00140881	-1.77791e-06	-2.2155e-06	-1.34031e-06
550	0.130556	0.152506	0.108605	-0.0233848	-0.0112378	-0.0355318	-2.22566e-05	-1.67786e-05	-2.77346e-05		550	0.134854	0.157528	0.112181	-0.00638263	0.0169092	-0.0296745	-2.22566e-05	-1.67786e-05	-2.77346e-05		550	0.137209	0.160279	0.11414	0.00666918	0.0119296	0.00140881	-1.77791e-06	-2.2155e-06	-1.34031e-06
551	0.130556	0.152506	0.108605	-0.0233848	-0.0112378	-0.0355318	-2.22566e-05	-1.67786e-05	-2.77346e-05		551	0.134854	0.157528	0.112181	-0.00638263	0.0169092	-0.0296745	-2.22566e-05	-1.67786e-05	-2.77346e-05		551	0.137209	0.160279	0.11414	0.00666918	0.0119296	0.00140881	-1.77791e-06	-2.2155e-06	-1.34031e-06
552	0.130556	0.152506	0.108605	-0.0233848	-0.0112378	-0.0355318	-2.22566e-05	-1.67786e-05	-2.77346e-05		552	0.134854	0.157528	0.112181	-0.00638263	0.0169092	-0.0296745	-2.22566e-05	-1.67786e-05	-2.77346e-05		552	0.137209	0.160279	0.11414	0.00666918	0.0119296	0.00140881	-1.77791e-06	-2.2155e-06	-1.34031e-06
553	0.130556	0.152506	0.108605	-0.0233848	-0.0112378	-0.0355318	-2.22566e-05	-1.67786e-05	-2.77346e-05		553	0.134854	0.157528	0.112181	-0.00638263	0.0169092	-0.0296745	-2.22566e-05	-1.67786e-05	-2.77346e-05		553	0.137209	0.160279	0.11414	0.00666918	0.0119296	0.00140881	-1.77791e-06	-2.2155e-06	-1.34031e-06
554	0.130556	0.152506	0.108605	-0.0233848	-0.0112378	-0.0355318	-2.22566e-05	-1.67786e-05	-2.77346e-05		554	0.134854	0.157528	0.112181	-0.00638263	0.0169092	-0.0296745	-2.22566e-05	-1.67786e-05	-2.77346e-05		554	0.137209	0.160279	0.11414	0.00666918	0.0119296	0.00140881	-1.77791e-06	-2.2155e-06	-1.34031e-06
555	0.130556	0.152506	0.108605	-0.0233848	-0.0112378	-0.0355318	-2.22566e-05	-1.67786e-05	-2.77346e-05		555	0.134854	0.157528	0.112181	-0.00638263	0.0169092	-0.0296745	-2.22566e-05	-1.67786e-05	-2.77346e-05		555	0.137209	0.160279	0.11414	0.00666918	0.0119296	0.00140881	-1.77791e-06	-2.2155e-06	-1.34031e-06
556	0.130556	0.152506	0.108605	-0.0233848	-0.0112378	-0.0355318	-2.22566e-05	-1.67786e-05	-2.77346e-05		556	0.134854	0.157528	0.112181	-0.00638263	0.0169092	-0.0296745	-2.22566e-05	-1.67786e-05	-2.77346e-05		556	0.137209	0.160279	0.11414	0.00666918	0.0119296	0.00140881	-1.77791e-06	-2.2155e-06	-1.34031e-06
557	0.130556	0.152506	0.108605	-0.0233848	-0.0112378	-0.0355318	-2.22566e-05	-1.67786e-05	-2.77346e-05		557	0.134854	0.157528	0.112181	-0.00638263	0.0169092	-0.0296745	-2.22566e-05	-1.67786e-05	-2.77346e-05		557	0.137209	0.160279	0.11414	0.00666918	0.0119296	0.00140881	-1.77791e-06	-2.2155e-06	-1.34031e-06
558	0.130556	0.152506	0.108605	-0.0233848	-0.0112378	-0.0355318	-2.22566e-05	-1.67786e-05	-2.77346e-05		558	0.134854	0.157528	0.112181	-0.00638263	0.0169092	-0.0296745	-2.22566e-05	-1.67786e-05	-2.77346e-05		558	0.137209	0.160279	0.11414	0.00666918	0.0119296	0.00140881	-1.77791e-06	-2.2155e-06	-1.34031e-06
559	0.130556	0.152506	0.108605	-0.0233848	-0.0112378	-0.0355318	-2.22566e-05	-1.67786e-05	-2.77346e-05		559	0.134854	0.157528	0.112181	-0.00638263	0.0169092	-0.0296745	-2.22566e-05	-1.67786e-05	-2.77346e-05		559	0.137209	0.160279	0.11414	0.00666918	0.0119296	0.00140881	-1.77791e-06	-2.2155e-06	-1.34031e-06
560	0.130556	0.152506	0.108605	-0.0233848	-0.0112378	-0.0355318	-2.22566e-05	-1.67786e-05	-2.77346e-05		560	0.134854	0.157528	0.112181	-0.00638263	0.0169092	-0.0296745	-2.22566e-05	-1.67786e-05	-2.77346e-05		560	0.137209	0.160279	0.11414	0.00666918	0.0119296	0.00140881	-1.77791e-06	-2.2155e-06	-1.34031e-06
561	0.130556	0.152506	0.108605	-0.0233848	-0.0112378	-0.0355318	-2.22566e-05	-1.67786e-05	-2.77346e-05		561	0.134854	0.157528	0.112181	-0.00638263	0.0169092	-0.0296745	-2.22566e-05	-1.67786e-05	-2.77346e-05		561	0.137209	0.160279	0.11414	0.00666918	0.0119296	0.00140881	-1.77791e-06	-2.2155e-06	-1.34031e-06
562	0.130556	0.152506	0.108605	-0.0233848	-0.0112378	-0.0355318	-2.22566e-05	-1.67786e-05	-2.77346e-05		562	0.134854	0.157528	0.112181	-0.00638263	0.0169092	-0.0296745	-2.22566e-05	-1.67786e-05	-2.77346e-05		562	0.137209	0.160279	0.11414	0.00666918	0.0119296	0.00140881	-1.77791e-06	-2.2155e-06	-1.34031e-06
563	0.130556	0.152506	0.108605	-0.0233848	-0.0112378	-0.0355318	-2.22566e-05	-1.67786e-05	-2.77346e-05		563	0.134854	0.157528	0.112181	-0.00638263	0.0169092	-0.0296745	-2.22566e-05	-1.67786e-05	-2.77346e-05		563	0.137209	0.160279	0.11414	0.00666918	0.0119296	0.00140881	-1.77791e-06	-2.2155e-06	-1.34031e-06
564	0.130556	0.152506	0.108605	-0.0233848	-0.0112378	-0.0355318	-2.22566e-05	-1.67786e-05	-2.77346e-05		564	0.134854	0.157528	0.112181	-0.00638263	0.0169092	-0.0296745	-2.22566e-05	-1.67786e-05	-2.77346e-05		564	0.137209	0.160279	0.11414	0.00666918	0.0119296	0.00140881	-1.77791e-06	-2.2155e-06	-1.34031e-06
565	0.130556	0.152506	0.108605	-0.0233848	-0.0112378	-0.0355318	-2.22566e-05	-1.67786e-05	-2.77346e-05		565	0.134854	0.157528	0.112181	-0.00638263	0.0169092	-0.0296745	-2.22566e-05	-1.67786e-05	-2.77346e-05		565	0.137209	0.160279	0.11414	0.00666918	0.0119296	0.00140881	-1.77791e-06	-2.2155e-06	-1.34031e-06
566	0.130556	0.152506	0.108605	-0.0233848	-0.0112378	-0.0355318	-2.22566e-05	-1.67786e-05	-2.77346e-05		566	0.134854	0.157528	0.112181	-0.00638263	0.0169092	-0.0296745	-2.22566e-05	-1.67786e-05	-2.77346e-05		566	0.137209	0.160279	0.11414	0.00666918	0.0119296	0.00140881	-1.77791e-06	-2.2155e-06	-1.34031e-06
567	0.130556	0.152506	0.108605	-0.0233848	-0.0112378	-0.0355318	-2.22566e-05	-1.67786e-05	-2.77346e-05		567	0.134854	0.157528	0.112181	-0.00638263	0.0169092	-0.0296745	-2.22566e-05	-1.67786e-05	-2.77346e-05		567	0.137209	0.160279	0.11414	0.00666918	0.0119296	0.00140881	-1.77791e-06	-2.2155e-06	-1.34031e-06
568	0.130556	0.152506	0.108605	-0.0233848	-0.0112378	-0.0355318	-2.22566e-05	-1.67786e-05	-2.77346e-05		568	0.134854	0.157528	0.112181	-0.00638263	0.0169092	-0.0296745	-2.22566e-05	-1.67786e-05	-2.77346e-05		568	0.137209	0.160279	0.11414	0.00666918	0.0119296	0.00140881	-1.77791e-06	-2.2155e-06	-1.34031e-06
569	0.130556	0.152506	0.108605	-0.0233848	-0.0112378	-0.0355318	-2.22566e-05	-1.67786e-05	-2.77346e-05		569	0.134854	0.157528	0.112181	-0.00638263	0.0169092	-0.0296745	-2.22566e-05	-1.67786e-05	-2.77346e-05		569	0.137209	0.160279	0.11414	0.00666918	0.0119296	0.00140881	-1.77791e-06	-2.2155e-06	-1.34031e-06
570	0.130556	0.152506	0.108605	-0.0233848	-0.0112378	-0.0355318	-2.22566e-05	-1.67786e-05	-2.77346e-05		570	0.134854	0.157528	0.112181	-0.00638263	0.0169092	-0.0296745	-2.22566e-05	-1.67786e-05	-2.77346e-05		570	0.137209	0.160279	0.11414	0.00666918	0.0119296	0.00140881	-1.77791e-06	-2.2155e-06	-1.34031e-06
571	0.130556	0.152506	0.108605	-0.0233848	-0.0112378	-0.0355318	-2.22566e-05	-1.67786e-05	-2.77346e-05		571	0.134854	0.157528	0.112181	-0.00638263	0.0169092	-0.0296745	-2.22566e-05	-1.67786e-05	-2.77346e-05		571	0.137209	0.160279	0.11414	0.00666918	0.0119296	0.00140881	-1.77791e-06	-2.2155e-06	-1.34031e-06
572	0.130556	0.152506	0.108605	-0.0233848	-0.0112378	-0.0355318	-2.22566e-05	-1.67786e-05	-2.77346e-05		572	0.134854	0.157528	0.112181	-0.00638263	0.0169092	-0.0296745	-2.22566e-05	-1.67786e-05	-2.77346e-05		572	0.137209	0.160279	0.11414	0.00666918	0.0119296	0.00140881	-1.77791e-06	-2.2155e-06	-1.34031e-06
573	0.130556	0.152506	0.108605	-0.0233848	-0.0112378	-0.0355318	-2.22566e-05	-1.67786e-05	-2.77346e-05		573	0.134854	0.157528	0.112181	-0.00638263	0.0169092	-0.0296745	-2.22566e-05	-1.67786e-05	-2.77346e-05		573	0.137209	0.160279	0.11414	0.00666918	0.0119296	0.00140881	-1.77791e-06	-2.2155e-06	-1.34031e-06
574	0.130556	0.152506	0.108605	-0.0233848	-0.0112378	-0.0355318	-2.22566e-05	-1.67786e-05	-2.77346e-05		574	0.134854	0.157528	0.112181	-0.00638263	0.0169092	-0.0296745	-2.22566e-05	-1.67786e-05	-2.77346e-05		574	0.137209	0.160279	0.11414	0.00666918	0.0119296	0.00140881	-1.77791e-06	-2.2155e-06	-1.34031e-06
575	0.130556	0.152506	0.108605	-0.0233848	-0.0112378	-0.0355318	-2.22566e-05	-1.67786e-05	-2.77346e-05		575	0.134854	0.157528	0.112181	-0.00638263	0.0169092	-0.0296745	-2.22566e-05	-1.67786e-05	-2.77346e-05		575	0.137209	0.160279	0.11414	0.00666918	0.0119296	0.00140881	-1.77791e-06	-2.2155e-06	-1.34031e-06
576	0.130556	0.152506	0.108605	-0.0233848	-0.0112378	-0.0355318	-2.22566e-05	-1.67786e-05	-2.77346e-05		576	0.134854	0.157528	0.112181	-0.00638263	0.0169092	-0.0296745	-2.22566e-05	-1.67786e-05	-2.77346e-05		576	0.137209	0.160279	0.11414	0.00666918	0.0119296	0.00140881	-1.77791e-06	-2.2155e-06	-1.34031e-06
577	0.130556	0.152506	0.108605	-0.0233848	-0.0112378	-0.0355318	-2.22566e-05	-1.67786e-05	-2.77346e-05		577	0.134854	0.157528	0.112181	-0.00638263	0.0169092	-0.0296745	-2.22566e-05	-1.67786e-05	-2.77346e-05		577	0.137209	0.160279	0.11414	0.00666918	0.0119296	0.00140881	-1.77791e-06	-2.2155e-06	-1.34031e-06
578	0.130556	0.152506	0.108605	-0.0233848	-0.0112378	-0.0355318	-2.22566e-05	-1.67786e-05	-2.77346e-05		578	0.134854	0.157528	0.112181	-0.00638263	0.0169092	-0.0296745	-2.22566e-05	-1.67786e-05	-2.77346e-05		578	0.137209	0.160279	0.11414	0.00666918	0.0119296	0.00140881	-1.77791e-06	-2.2155e-06	-1.34031e-06
579	0.130556	0.152506	0.108605	-0.0233848	-0.0112378	-0.0355318	-2.22566e-05	-1.67786e-05	-2.77346e-05		579	0.134854	0.157528	0.112181	-0.00638263	0.0169092	-0.0296745	-2.22566e-05	-1.67786e-05	-2.77346e-05		579	0.137209	0.160279	0.11414	0.00666918	0.0119296	0.00140881	-1.77791e-06	-2.2155e-06	-1.34031e-06
580	0.130556	0.152506	0.108605	-0.0233848	-0.0112378	-0.0355318	-2.22566e-05	-1.67786e-05	-2.77346e-05		580	0.134854	0.157528	0.112181	-0.00638263	0.0169092	-0.0296745	-2.22566e-05	-1.67786e-05	-2.77346e-05		580	0.137209	0.160279	0.11414	0.00666918	0.0119296	0.00140881	-1.77791e-06	-2.2155e-06	-1.34031e-06
581	0.130556	0.152506	0.108605	-0.0233848	-0.0112378	-0.0355318	-2.22566e-05	-1.67786e-05	-2.77346e-05		581	0.134854	0.157528	0.112181	-0.00638263	0.0169092	-0.0296745	-2.22566e-05	-1.67786e-05	-2.77346e-05		581	0.137209	0.160279	0.11414	0.00666918	0.0119296	0.00140881	-1.77791e-06	-2.2155e-06	-1.34031e-06
582	0.130556	0.152506	0.108605	-0.0233848	-0.0112378	-0.0355318	-2.22566e-05	-1.67786e-05	-2.77346e-05		582	0.134854	0.157528	0.112181	-0.00638263	0.0169092	-0.0296745	-2.22566e-05	-1.67786e-05	-2.77346e-05		582	0.137209	0.160279	0.11414	0.00666918	0.0119296	0.00140881	-1.77791e-06	-2.2155e-06	-1.34031e-06
583	0.130556	0.152506	0.108605	-0.0233848	-0.0112378	-0.0355318	-2.22566e-05	-1.67786e-05	-2.77346e-05		583	0.134854	0.157528	0.112181	-0.00638263	0.0169092	-0.0296745	-2.22566e-05	-1.67786e-05	-2.77346e-05		583	0.137209	0.160279	0.11414	0.00666918	0.0119296	0.00140881	-1.77791e-06	-2.2155e-06	-1.34031e-06
584	0.130556	0.152506	0.108605	-0.0233848	-0.0112378	-0.0355318	-2.22566e-05	-1.67786e-05	-2.77346e-05		584	0.134854	0.157528	0.112181	-0.00638263	0.0169092	-0.0296745	-2.22566e-05	-1.67786e-05	-2.77346e-05		584	0.137209	0.160279	0.11414	0.00666918	0.0119296	0.00140881	-1.77791e-06	-2.2155e-06	-1.34031e-06
585	0.130556	0.152506	0.108605	-0.0233848	-0.0112378	-0.0355318	-2.22566e-05	-1.67786e-05	-2.77346e-05		585	0.134854	0.157528	0.112181	-0.00638263	0.0169092	-0.0296745	-2.22566e-05	-1.67786e-05	-2.77346e-05		585	0.137209	0.160279	0.11414	0.00666918	0.0119296	0.00140881	-1.77791e-06	-2.2155e-06	-1.34031e-06
586	0.130556	0.152506	0.108605	-0.0233848	-0.0112378	-0.0355318	-2.22566e-05	-1.67786e-05	-2.77346e-05		586	0.134854	0.157528	0.112181	-0.00638263	0.0169092	-0.0296745	-2.22566e-05	-1.67786e-05	-2.77346e-05		586	0.137209	0.160279	0.11414	0.00666918	0.0119296	0.00140881	-1.77791e-06	-2.2155e-06	-1.34031e-06
587	0.130556	0.152506	0.108605	-0.0233848	-0.0112378	-0.0355318	-2.22566e-05	-1.67786e-05	-2.77346e-05		587	0.134854	0.157528	0.112181	-0.00638263	0.0169092	-0.0296745	-2.22566e-05	-1.67786e-05	-2.77346e-05		587	0.137209	0.160279	0.11414	0.00666918	0.0119296	0.00140881	-1.77791e-06	-2.2155e-06	-1.34031e-06
588	0.130556	0.152506	0.108605	-0.0233848	-0.0112378	-0.0355318	-2.22566e-05	-1.67786e-05	-2.77346e-05		588	0.134854	0.157528	0.112181	-0.00638263	0.0169092	-0.0296745	-2.22566e-05	-1.67786e-05	-2.77346e-05		588	0.137209	0.160279	0.11414	0.00666918	0.0119296	0.00140881	-1.77791e-06	-2.2155e-06	-1.34031e-06
589	0.130556	0.152506	0.108605	-0.0233848	-0.0112378	-0.0355318	-2.22566e-05	-1.67786e-05	-2.77346e-05		589	0.134854	0.157528	0.112181	-0.00638263	0.0169092	-0.0296745	-2.22566e-05	-1.67786e-05	-2.77346e-05		589	0.137209	0.160279	0.11414	0.00666918	0.0119296	0.00140881	-1.77791e-06	-2.2155e-06	-1.34031e-06
590	0.130556	0.152506	0.108605	-0.0233848	-0.0112378	-0.0355318	-2.22566e-05	-1.67786e-05	-2.77346e-05		590	0.134854	0.157528	0.112181	-0.00638263	0.0169092	-0.0296745	-2.22566e-05	-1.67786e-05	-2.77346e-05		590	0.137209	0.160279	0.11414	0.00666918	0.0119296	0.00140881	-1.77791e-06	-2.2155e-06	-1.34031e-06
591	0.130556	0.152506	0.108605	-0.0233848	-0.0112378	-0.0355318	-2.22566e-05	-1.67786e-05	-2.77346e-05		591	0.134854	0.157528	0.112181	-0.00638263	0.0169092	-0.0296745	-2.22566e-05	-1.67786e-05	-2.77346e-05		591	0.137209	0.160279	0.11414	0.00666918	0.0119296	0.00140881	-1.77791e-06	-2.2155e-06	-1.34031e-06
592	0.130556	0.152506	0.108605	-0.0233848	-0.0112378	-0.0355318	-2.22566e-05	-1.67786e-05	-2.77346e-05		592	0.134854	0.157528	0.112181	-0.00638263	0.0169092	-0.0296745	-2.22566e-05	-1.67786e-05	-2.77346e-05		592	0.137209	0.160279	0.11414	0.00666918	0.0119296	0.00140881	-1.77791e-06	-2.2155e-06	-1.34031e-06
593	0.130556	0.152506	0.108605	-0.0233848	-0.0112378	-0.0355318	-2.22566e-05	-1.67786e-05	-2.77346e-05		593	0.134854	0.157528	0.112181	-0.00638263	0.0169092	-0.0296745	-2.22566e-05	-1.67786e-05	-2.77346e-05		593	0.137209	0.160279	0.11414	0.00666918	0.0119296	0.00140881	-1.77791e-06	-2.2155e-06	-1.34031e-06
594	0.130556	0.152506	0.108605	-0.0233848	-0.0112378	-0.0355318	-2.22566e-05	-1.67786e-05	-2.77346e-05		594	0.134854	0.157528	0.112181	-0.00638263	0.0169092	-0.0296745	-2.22566e-05	-1.67786e-05	-2.77346e-05		594	0.137209	0.160279	0.11414	0.00666918	0.0119296	0.00140881	-1.77791e-06	-2.2155e-06	-1.34031e-06
595	0.130556	0.152506	0.108605	-0.0233848	-0.0112378	-0.0355318	-2.22566e-05	-1.67786e-05	-2.77346e-05		595	0.134854	0.157528	0.112181	-0.00638263	0.0169092	-0.0296745	-2.22566e-05	-1.67786e-05	-2.77346e-05		595	0.137209	0.160279	0.11414	0.00666918	0.0119296	0.00140881	-1.77791e-06	-2.2155e-06	-1.34031e-06
596	0.130556	0.152506	0.108605	-0.0233848	-0.0112378	-0.0355318	-2.22566e-05	-1.67786e-05	-2.77346e-05		596	0.134854	0.157528	0.112181	-0.00638263	0.0169092	-0.0296745	-2.22566e-05	-1.67786e-05	-2.77346e-05		596	0.137209	0.160279	0.11414	0.00666918	0.0119296	0.00140881	-1.77791e-06	-2.2155e-06	-1.34031e-06
597	0.130556	0.152506	0.108605	-0.0233848	-0.0112378	-0.0355318	-2.22566e-05	-1.67786e-05	-2.77346e-05		597	0.134854	0.157528	0.112181	-0.00638263	0.0169092	-0.0296745	-2.22566e-05	-1.67786e-05	-2.77346e-05		597	0.137209	0.160279	0.11414	0.00666918	0.0119296	0.00140881	-1.77791e-06	-2.2155e-06	-1.34031e-06
598	0.130556	0.152506	0.108605	-0.0233848	-0.0112378	-0.0355318	-2.22566e-05	-1.67786e-05	-2.77346e-05		598	0.134854	0.157528	0.112181	-0.00638263	0.0169092	-0.0296745	-2.22566e-05	-1.67786e-05	-2.77346e-05		598	0.137209	0.160279	0.11414	0.00666918	0.0119296	0.00140881	-1.77791e-06	-2.2155e-06	-1.34031e-06
599	0.130556	0.152506	0.108605	-0.0233848	-0.0112378	-0.0355318	-2.22566e-05	-1.67786e-05	-2.77346e-05		599	0.134854	0.157528	0.112181	-0.00638263	0.0169092	-0.0296745	-2.22566e-05	-1.67786e-05	-2.77346e-05		599	0.137209	0.160279	0.11414	0.00666918	0.0119296	0.00140881	-1.77791e-06	-2.2155e-06	-1.34031e-06
600	0.130556	0.152506	0.108605	-0.0233848	-0.0112378	-0.0355318	-2.22566e-05	-1.67786e-05	-2.77346e-05		600	0.134854	0.157528	0.112181	-0.00638263	0.0169092	-0.0296745	-2.22566e-05	-1.67786e-05	-2.77346e-05		600	0.137209	0.160279	0.11414	0.00666918	0.0119296	0.00140881	-1.77791e-06	-2.2155e-06	-1.34031e-06
601	0.130556	0.152506	0.108605	-0.0233848	-0.0112378	-0.0355318	-2.22566e-05	-1.67786e-05	-2.77346e-05		601	0.134854	0.157528	0.112181	-0.00638263	0.0169092	-0.0296745	-2.22566e-05	-1.67786e-05	-2.77346e-05		601	0.137209	0.160279	0.11414	0.00666918	0.0119296	0.00140881	-1.77791e-06	-2.2155e-06	-1.34031e-06
602	0.130556	0.152506	0.108605	-0.0233848	-0.0112378	-0.0355318	-2.22566e-05	-1.67786e-05	-2.77346e-05		602	0.134854	0.157528	0.112181	-0.00638263	0.0169092	-0.0296745	-2.22566e-05	-1.67786e-05	-2.77346e-05		602	0.137209	0.160279	0.11414	0.00666918	0.0119296	0.00140881	-1.77791e-06	-2.2155e-06	-1.34031e-06
603	0.130556	0.152506	0.108605	-0.0233848	-0.0112378	-0.0355318	-2.22566e-05	-1.67786e-05	-2.77346e-05		603	0.134854	0.157528	0.112181	-0.00638263	0.0169092	-0.0296745	-2.22566e-05	-1.67786e-05	-2.77346e-05		603	0.137209	0.160279	0.11414	0.00666918	0.0119296	0.00140881	-1.77791e-06	-2.2155e-06	-1.34031e-06
604	0.130556	0.152506	0.108605	-0.0233848	-0.0112378	-0.0355318	-2.22566e-05	-1.67786e-05	-2.77346e-05		604	0.134854	0.157528	0.112181	-0.00638263	0.0169092	-0.0296745	-2.22566e-05	-1.67786e-05	-2.77346e-05		604	0.137209	0.160279	0.11414	0.00666918	0.0119296	0.00140881	-1.77791e-06	-2.2155e-06	-1.34031e-06
605	0.130556	0.152506	0.108605	-0.0233848	-0.0112378	-0.0355318	-2.22566e-05	-1.67786e-05	-2.77346e-05		605	0.134854	0.157528	0.112181	-0.00638263	0.0169092	-0.0296745	-2.22566e-05	-1.67786e-05	-2.77346e-05		605	0.137209	0.160279	0.11414	0.00666918	0.0119296	0.00140881	-1.77791e-06	-2.2155e-06	-1.34031e-06
606	0.130556	0.152506	0.108605	-0.0233848	-0.0112378	-0.0355318	-2.22566e-05	-1.67786e-05	-2.77346e-05		606	0.134854	0.157528	0.112181	-0.00638263	0.0169092	-0.0296745	-2.22566e-05	-1.67786e-05	-2.77346e-05		606	0.137209	0.160279	0.11414	0.00666918	0.0119296	0.00140881	-1.77791e-06	-2.2155e-06	-1.34031e-06
607	0.130556	0.152506	0.108605	-0.0233848	-0.0112378	-0.0355318	-2.22566e-05	-1.67786e-05	-2.77346e-05		607	0.134854	0.157528	0.112181	-0.00638263	0.0169092	-0.0296745	-2.22566e-05	-1.67786e-05	-2.77346e-05		607	0.137209	0.160279	0.11414	0.00666918	0.0119296	0.00140881	-1.77791e-06	-2.2155e-06	-1.34031e-06
608	0.130556	0.152506	0.108605	-0.0233848	-0.0112378	-0.0355318	-2.22566e-05	-1.67786e-05	-2.77346e-05		608	0.134854	0.157528	0.112181	-0.00638263	0.0169092	-0.0296745	-2.22566e-05	-1.67786e-05	-2.77346e-05		608	0.137209	0.160279	0.11414	0.00666918	0.0119296	0.00140881	-1.77791e-06	-2.2155e-06	-1.34031e-06
609	0.130556	0.152506	0.108605	-0.0233848	-0.0112378	-0.0355318	-2.22566e-05	-1.67786e-05	-2.77346e-05		609	0.134854	0.157528	0.112181	-0.00638263	0.0169092	-0.0296745	-2.22566e-05	-1.67786e-05	-2.77346e-05		609	0.137209	0.160279	0.11414	0.00666918	0.0119296	0.00140881	-1.77791e-06	-2.2155e-06	-1.34031e-06
610	0.130556	0.152506	0.108605	-0.0233848	-0.0112378	-0.0355318	-2.22566e-05	-1.67786e-05	-2.77346e-05		610	0.134854	0.157528	0.112181	-0.00638263	0.0169092	-0.0296745	-2.22566e-05	-1.67786e-05	-2.77346e-05		610	0.137209	0.160279	0.11414	0.00666918	0.0119296	0.00140881	-1.77791e-06	-2.2155e-06	-1.34031e-06
611	0.130556	0.152506	0.108605	-0.0233848	-0.0112378	-0.0355318	-2.22566e-05	-1.67786e-05	-2.77346e-05		611	0.134854	0.157528	0.112181	-0.00638263	0.0169092	-0.0296745	-2.22566e-05	-1.67786e-05	-2.77346e-05		611	0.137209	0.160279	0.11414	0.00666918	0.0119296	0.00140881	-1.77791e-06	-2.2155e-06	-1.34031e-06
612	0.130556	0.152506	0.108605	-0.0233848	-0.0112378	-0.0355318	-2.22566e-05	-1.67786e-05	-2.77346e-05		612	0.134854	0.157528	0.112181	-0.00638263	0.0169092	-0.0296745	-2.22566e-05	-1.67786e-05	-2.77346e-05		612	0.137209	0.160279	0.11414	0.00666918	0.0119296	0.00140881	-1.77791e-06	-2.2155e-06	-1.34031e-06
613	0.130556	0.152506	0.108605	-0.0233848	-0.0112378	-0.0355318	-2.22566e-05	-1.67786e-05	-2.77346e-05		613	0.134854	0.157528	0.112181	-0.00638263	0.0169092	-0.0296745	-2.22566e-05	-1.67786e-05	-2.77346e-05		613	0.137209	0.160279	0.11414	0.00666918	0.0119296	0.00140881	-1.77791e-06	-2.2155e-06	-1.34031e-06
614	0.130556	0.152506	0.108605	-0.0233848	-0.0112378	-0.0355318	-2.22566e-05	-1.67786e-05	-2.77346e-05		614	0.134854	0.157528	0.112181	-0.00638263	0.0169092	-0.0296745	-2.22566e-05	-1.67786e-05	-2.77346e-05		614	0.137209	0.160279	0.11414	0.00666918	0.0119296	0.00140881	-1.77791e-06	-2.2155e-06	-1.34031e-06
615	0.130556	0.152506	0.108605	-0.0233848	-0.0112378	-0.0355318	-2.22566e-05	-1.67786e-05	-2.77346e-05		615	0.134854	0.157528	0.112181	-0.00638263	0.0169092	-0.0296745	-2.22566e-05	-1.67786e-05	-2.77346e-05		615	0.137209	0.160279	0.11414	0.00666918	0.0119296	0.00140881	-1.77791e-06	-2.2155e-06	-1.34031e-06
616	0.130556	0.152506	0.108605	-0.0233848	-0.0112378	-0.0355318	-2.22566e-05	-1.67786e-05	-2.77346e-05		616	0.134854	0.157528	0.112181	-0.00638263	0.0169092	-0.0296745	-2.22566e-05	-1.67786e-05	-2.77346e-05		616	0.137209	0.160279	0.11414	0.00666918	0.0119296	0.00140881	-1.77791e-06	-2.2155e-06	-1.34031e-06
617	0.130556	0.152506	0.108605	-0.0233848	-0.0112378	-0.0355318	-2.22566e-05	-1.67786e-05	-2.77346e-05		617	0.134854	0.157528	0.112181	-0.00638263	0.0169092	-0.0296745	-2.22566e-05	-1.67786e-05	-2.77346e-05		617	0.137209	0.160279	0.11414	0.00666918	0.0119296	0.00140881	-1.77791e-06	-2.2155e-06	-1.34031e-06
618	0.130556	0.152506	0.108605	-0.0233848	-0.0112378	-0.0355318	-2.22566e-05	-1.67786e-05	-2.77346e-05		618	0.134854	0.157528	0.112181	-0.00638263	0.0169092	-0.0296745	-2.22566e-05	-1.67786e-05	-2.77346e-05		618	0.137209	0.160279	0.11414	0.00666918	0.0119296	0.00140881	-1.77791e-06	-2.2155e-06	-1.34031e-06
619	0.130556	0.152506	0.108605	-0.0233848	-0.0112378	-0.0355318	-2.22566e-05	-1.67786e-05	-2.77346e-05		619	0.134854	0.157528	0.112181	-0.00638263	0.0169092	-0.0296745	-2.22566e-05	-1.67786e-05	-2.77346e-05		619	0.137209	0.160279	0.11414	0.00666918	0.0119296	0.00140881	-1.77791e-06	-2.2155e-06	-1.34031e-06
620	0.130556	0.152506	0.108605	-0.0233848	-0.0112378	-0.0355318	-2.22566e-05	-1.67786e-05	-2.77346e-05		620	0.134854	0.157528	0.112181	-0.00638263	0.0169092	-0.0296745	-2.22566e-05	-1.67786e-05	-2.77346e-05		620	0.137209	0.160279	0.11414	0.00666918	0.0119296	0.00140881	-1.77791e-06	-2.2155e-06	-1.34031e-06
621	0.130556	0.152506	0.108605	-0.0233848	-0.0112378	-0.0355318	-2.22566e-05	-1.67786e-05	-2.77346e-05		621	0.134854	0.157528	0.112181	-0.00638263	0.0169092	-0.0296745	-2.22566e-05	-1.67786e-05	-2.77346e-05		621	0.137209	0.160279	0.11414	0.00666918	0.0119296	0.00140881	-1.77791e-06	-2.2155e-06	-1.34031e-06
622	0.130556	0.152506	0.108605	-0.0233848	-0.0112378	-0.0355318	-2.22566e-05	-1.67786e-05	-2.77346e-05		622	0.134854	0.157528	0.112181	-0.00638263	0.0169092	-0.0296745	-2.22566e-05	-1.67786e-05	-2.77346e-05		622	0.137209	0.160279	0.11414	0.00666918	0.0119296	0.00140881	-1.77791e-06	-2.2155e-06	-1.34031e-06
623	0.130556	0.152506	0.108605	-0.0233848	-0.0112378	-0.0355318	-2.22566e-05	-1.67786e-05	-2.77346e-05		623	0.134854	0.157528	0.112181	-0.00638263	0.0169092	-0.0296745	-2.22566e-05	-1.67786e-05	-2.77346e-05		623	0.137209	0.160279	0.11414	0.00666918	0.0119296	0.00140881	-1.77791e-06	-2.2155e-06	-1.34031e-06
624	0.130556	0.152506	0.108605	-0.0233848	-0.0112378	-0.0355318	-2.22566e-05	-1.67786e-05	-2.77346e-05		624	0.134854	0.157528	0.112181	-0.00638263	0.0169092	-0.0296745	-2.22566e-05	-1.67786e-05	-2.77346e-05		624	0.137209	0.160279	0.11414	0.00666918	0.0119296	0.00140881	-1.77791e-06	-2.2155e-06	-1.34031e-06
625	0.130556	0.152506	0.108605	-0.0233848	-0.0112378	-0.0355318	-2.22566e-05	-1.67786e-05	-2.77346e-05		625	0.134854	0.157528	0.112181	-0.00638263	0.0169092	-0.0296745	-2.22566e-05	-1.67786e-05	-2.77346e-05		625	0.137209	0.160279	0.11414	0.00666918	0.0119296	0.00140881	-1.77791e-06	-2.2155e-06	-1.34031e-06
626	0.130556	0.152506	0.108605	-0.0233848	-0.0112378	-0.0355318	-2.22566e-05	-1.67786e-05	-2.77346e-05		626	0.134854	0.157528	0.112181	-0.00638263	0.0169092	-0.0296745	-2.22566e-05	-1.67786e-05	-2.77346e-05		626	0.137209	0.160279	0.11414	0.00666918	0.0119296	0.00140881	-1.77791e-06	-2.2155e-06	-1.34031e-06
627	0.130556	0.152506	0.108605	-0.0233848	-0.0112378	-0.0355318	-2.22566e-05	-1.67786e-05	-2.77346e-05		627	0.134854	0.157528	0.112181	-0.00638263	0.0169092	-0.0296745	-2.22566e-05	-1.67786e-05	-2.77346e-05		627	0.137209	0.160279	0.11414	0.00666918	0.0119296	0.00140881	-1.77791e-06	-2.2155e-06	-1.34031e-06
628	0.130556	0.152506	0.108605	-0.0233848	-0.0112378	-0.0355318	-2.22566e-05	-1.67786e-05	-2.77346e-05		628	0.134854	0.157528	0.112181	-0.00638263	0.0169092	-0.0296745	-2.22566e-05	-1.67786e-05	-2.77346e-05		628	0.137209	0.160279	0.11414	0.00666918	0.0119296	0.00140881	-1.77791e-06	-2.2155e-06	-1.34031e-06
629	0.130556	0.152506	0.108605	-0.0233848	-0.0112378	-0.0355318	-2.22566e-05	-1.67786e-05	-2.77346e-05		629	0.134854	0.157528	0.112181	-0.00638263	0.0169092	-0.0296745	-2.22566e-05	-1.67786e-05	-2.77346e-05		629	0.137209	0.160279	0.11414	0.00666918	0.0119296	0.00140881	-1.77791e-06	-2.2155e-06	-1.34031e-06
630	0.130556	0.152506	0.108605	-0.0233848	-0.0112378	-0.0355318	-2.22566e-05	-1.67786e-05	-2.77346e-05		630	0.134854	0.157528	0.112181	-0.00638263	0.0169092	-0.0296745	-2.22566e-05	-1.67786e-05	-2.77346e-05		630	0.137209	0.160279	0.11414	0.00666918	0.0119296	0.00140881	-1.77791e-06	-2.2155e-06	-1.34031e-06
631	0.130556	0.152506	0.108605	-0.0233848	-0.0112378	-0.0355318	-2.22566e-05	-1.67786e-05	-2.77346e-05		631	0.134854	0.157528	0.112181	-0.00638263	0.0169092	-0.0296745	-2.22566e-05	-1.67786e-05	-2.77346e-05		631	0.137209	0.160279	0.11414	0.00666918	0.0119296	0.00140881	-1.77791e-06	-2.2155e-06	-1.34031e-06
632	0.130556	0.152506	0.108605	-0.0233848	-0.0112378	-0.0355318	-2.22566e-05	-1.67786e-05	-2.77346e-05		632	0.134854	0.157528	0.112181	-0.00638263	0.0169092	-0.0296745	-2.22566e-05	-1.67786e-05	-2.77346e-05		632	0.137209	0.160279	0.11414	0.00666918	0.0119296	0.00140881	-1.77791e-06	-2.2155e-06	-1.34031e-06
633	0.130556	0.152506	0.108605	-0.0233848	-0.0112378	-0.0355318	-2.22566e-05	-1.67786e-05	-2.77346e-05		633	0.134854	0.157528	0.112181	-0.00638263	0.0169092	-0.0296745	-2.22566e-05	-1.67786e-05	-2.77346e-05		633	0.137209	0.160279	0.11414	0.00666918	0.0119296	0.00140881	-1.77791e-06	-2.2155e-06	-1.34031e-06
634	0.130556	0.152506	0.108605	-0.0233848	-0.0112378	-0.0355318	-2.22566e-05	-1.67786e-05	-2.77346e-05		634	0.134854	0.157528	0.112181	-0.00638263	0.0169092	-0.0296745	-2.22566e-05	-1.67786e-05	-2.77346e-05		634	0.137209	0.160279	0.11414	0.00666918	0.0119296	0.00140881	-1.77791e-06	-2.2155e-06	-1.34031e-06
635	0.130556	0.152506	0.108605	-0.0233848	-0.0112378	-0.0355318	-2.22566e-05	-1.67786e-05	-2.77346e-05		635	0.134854	0.157528	0.112181	-0.00638263	0.0169092	-0.0296745	-2.22566e-05	-1.67786e-05	-2.77346e-05		635	0.137209	0.160279	0.11414	0.00666918	0.0119296	0.00140881	-1.77791e-06	-2.2155e-06	-1.34031e-06
636	0.130556	0.152506	0.108605	-0.0233848	-0.0112378	-0.0355318	-2.22566e-05	-1.67786e-05	-2.77346e-05		636	0.134854	0.157528	0.112181	-0.00638263	0.0169092	-0.0296745	-2.22566e-05	-1.67786e-05	-2.77346e-05		636	0.137209	0.160279	0.11414	0.00666918	0.0119296	0.00140881	-1.77791e-06	-2.2155e-06	-1.34031e-06
637	0.130556	0.152506	0.108605	-0.0233848	-0.0112378	-0.0355318	-2.22566e-05	-1.67786e-05	-2.77346e-05		637	0.134854	0.157528	0.112181	-0.00638263	0.0169092	-0.0296745	-2.22566e-05	-1.67786e-05	-2.77346e-05		637	0.137209	0.160279	0.11414	0.00666918	0.0119296	0.00140881	-1.77791e-06	-2.2155e-06	-1.34031e-06
638	0.130556	0.152506	0.108605	-0.0233848	-0.0112378	-0.0355318	-2.22566e-05	-1.67786e-05	-2.77346e-05		638	0.134854	0.157528	0.112181	-0.00638263	0.0169092	-0.0296745	-2.22566e-05	-1.67786e-05	-2.77346e-05		638	0.137209	0.160279	0.11414	0.00666918	0.0119296	0.00140881	-1.77791e-06	-2.2155e-06	-1.34031e-06
639	0.130556	0.152506	0.108605	-0.0233848	-0.0112378	-0.0355318	-2.22566e-05	-1.67786e-05	-2.77346e-05		639	0.134854	0.157528	0.112181	-0.00638263	0.0169092	-0.0296745	-2.22566e-05	-1.67786e-05	-2.77346e-05		639	0.137209	0.160279	0.11414	0.00666918	0.0119296	0.00140881	-1.77791e-06	-2.2155e-06	-1.34031e-06
640	0.130556	0.152506	0.108605	-0.0233848	-0.0112378	-0.0355318	-2.22566e-05	-1.67786e-05	-2.77346e-05		640	0.134854	0.157528	0.112181	-0.00638263	0.0169092	-0.0296745	-2.22566e-05	-1.67786e-05	-2.77346e-05		640	0.137209	0.160279	0.11414	0.00666918	0.0119296	0.00140881	-1.77791e-06	-2.2155e-06	-1.34031e-06
641	0.130556	0.152506	0.108605	-0.0233848	-0.0112378	-0.0355318	-2.22566e-05	-1.67786e-05	-2.77346e-05		641	0.134854	0.157528	0.112181	-0.00638263	0.0169092	-0.0296745	-2.22566e-05	-1.67786e-05	-2.77346e-05		641	0.137209	0.160279	0.11414	0.00666918	0.0119296	0.00140881	-1.77791e-06	-2.2155e-06	-1.34031e-06
642	0.130556	0.152506	0.108605	-0.0233848	-0.0112378	-0.0355318	-2.22566e-05	-1.67786e-05	-2.77346e-05		642	0.134854	0.157528	0.112181	-0.00638263	0.0169092	-0.0296745	-2.22566e-05	-1.67786e-05	-2.77346e-05		642	0.137209	0.160279	0.11414	0.00666918	0.0119296	0.00140881	-1.77791e-06	-2.2155e-06	-1.34031e-06
643	0.130556	0.152506	0.108605	-0.0233848	-0.0112378	-0.0355318	-2.22566e-05	-1.67786e-05	-2.77346e-05		643	0.134854	0.157528	0.112181	-0.00638263	0.0169092	-0.0296745	-2.22566e-05	-1.67786e-05	-2.77346e-05		643	0.137209	0.160279	0.11414	0.00666918	0.0119296	0.00140881	-1.77791e-06	-2.2155e-06	-1.34031e-06
644	0.130556	0.152506	0.108605	-0.0233848	-0.0112378	-0.0355318	-2.22566e-05	-1.67786e-05	-2.77346e-05		644	0.134854	0.157528	0.112181	-0.00638263	0.0169092	-0.0296745	-2.22566e-05	-1.67786e-05	-2.77346e-05		644	0.137209	0.160279	0.11414	0.00666918	0.0119296	0.00140881	-1.77791e-06	-2.2155e-06	-1.34031e-06
645	0.130556	0.152506	0.108605	-0.0233848	-0.0112378	-0.0355318	-2.22566e-05	-1.67786e-05	-2.77346e-05		645	0.134854	0.157528	0.112181	-0.00638263	0.0169092	-0.0296745	-2.22566e-05	-1.67786e-05	-2.77346e-05		645	0.137209	0.160279	0.11414	0.00666918	0.0119296	0.00140881	-1.77791e-06	-2.2155e-06	-1.34031e-06
646	0.130556	0.152506	0.108605	-0.0233848	-0.0112378	-0.0355318	-2.22566e-05	-1.67786e-05	-2.77346e-05		646	0.134854	0.157528	0.112181	-0.00638263	0.0169092	-0.0296745	-2.22566e-05	-1.67786e-05	-2.77346e-05		646	0.137209	0.160279	0.11414	0.00666918	0.0119296	0.00140881	-1.77791e-06	-2.2155e-06	-1.34031e-06
647	0.130556	0.152506	0.108605	-0.0233848	-0.0112378	-0.0355318	-2.22566e-05	-1.67786e-05	-2.77346e-05		647	0.134854	0.157528	0.112181	-0.00638263	0.0169092	-0.0296745	-2.22566e-05	-1.67786e-05	-2.77346e-05		647	0.137209	0.160279	0.11414	0.00666918	0.0119296	0.00140881	-1.77791e-06	-2.2155e-06	-1.34031e-06
648	0.130556	0.152506	0.108605	-0.0233848	-0.0112378	-0.0355318	-2.22566e-05	-1.67786e-05	-2.77346e-05		648	0.134854	0.157528	0.112181	-0.00638263	0.0169092	-0.0296745	-2.22566e-05	-1.67786e-05	-2.77346e-05		648	0.137209	0.160279	0.11414	0.00666918	0.0119296	0.00140881	-1.77791e-06	-2.2155e-06	-1.34031e-06
649	0.130556	0.152506	0.108605	-0.0233848	-0.0112378	-0.0355318	-2.22566e-05	-1.67786e-05	-2.77346e-05		649	0.134854	0.157528	0.112181	-0.00638263	0.0169092	-0.0296745	-2.22566e-05	-1.67786e-05	-2.77346e-05		649	0.137209	0.160279	0.11414	0.00666918	0.0119296	0.00140881	-1.77791e-06	-2.2155e-06	-1.34031e-06
650	0.130556	0.152506	0.108605	-0.0233848	-0.0112378	-0.0355318	-2.22566e-05	-1.67786e-05	-2.77346e-05		650	0.134854	0.157528	0.112181	-0.00638263	0.0169092	-0.0296745	-2.22566e-05	-1.67786e-05	-2.77346e-05		650	0.137209	0.160279	0.11414	0.00666918	0.0119296	0.00140881	-1.77791e-06	-2.2155e-06	-1.34031e-06
651	0.130556	0.152506	0.108605	-0.0233848	-0.0112378	-0.0355318	-2.22566e-05	-1.67786e-05	-2.77346e-05		651	0.134854	0.157528	0.112181	-0.00638263	0.0169092	-0.0296745	-2.22566e-05	-1.67786e-05	-2.77346e-05		651	0.137209	0.160279	0.11414	0.00666918	0.0119296	0.00140881	-1.77791e-06	-2.2155e-06	-1.34031e-06
652	0.130556	0.152506	0.108605	-0.0233848	-0.0112378	-0.0355318	-2.22566e-05	-1.67786e-05	-2.77346e-05		652	0.134854	0.157528	0.112181	-0.00638263	0.0169092	-0.0296745	-2.22566e-05	-1.67786e-05	-2.77346e-05		652	0.137209	0.160279	0.11414	0.00666918	0.0119296	0.00140881	-1.77791e-06	-2.2155e-06	-1.34031e-06
653	0.130556	0.152506	0.108605	-0.0233848	-0.0112378	-0.0355318	-2.22566e-05	-1.67786e-05	-2.77346e-05		653	0.134854	0.157528	0.112181	-0.00638263	0.0169092	-0.0296745	-2.22566e-05	-1.67786e-05	-2.77346e-05		653	0.137209	0.160279	0.11414	0.00666918	0.0119296	0.00140881	-1.77791e-06	-2.2155e-06	-1.34031e-06
654	0.130556	0.152506	0.108605	-0.0233848	-0.0112378	-0.0355318	-2.22566e-05	-1.67786e-05	-2.77346e-05		654	0.134854	0.157528	0.112181	-0.00638263	0.0169092	-0.0296745	-2.22566e-05	-1.67786e-05	-2.77346e-05		654	0.137209	0.160279	0.11414	0.00666918	0.0119296	0.00140881	-1.77791e-06	-2.2155e-06	-1.34031e-06
655	0.130556	0.152506	0.108605	-0.0233848	-0.0112378	-0.0355318	-2.22566e-05	-1.67786e-05	-2.77346e-05		655	0.134854	0.157528	0.112181	-0.00638263	0.0169092	-0.0296745	-2.22566e-05	-1.67786e-05	-2.77346e-05		655	0.137209	0.160279	0.11414	0.00666918	0.0119296	0.00140881	-1.77791e-06	-2.2155e-06	-1.34031e-06
656	0.130556	0.152506	0.108605	-0.0233848	-0.0112378	-0.0355318	-2.22566e-05	-1.67786e-05	-2.77346e-05		656	0.134854	0.157528	0.112181	-0.00638263	0.0169092	-0.0296745	-2.22566e-05	-1.67786e-05	-2.77346e-05		656	0.137209	0.160279	0.11414	0.00666918	0.0119296	0.00140881	-1.77791e-06	-2.2155e-06	-1.34031e-06
657	0.130556	0.152506	0.108605	-0.0233848	-0.0112378	-0.0355318	-2.22566e-05	-1.67786e-05	-2.77346e-05		657	0.134854	0.157528	0.112181	-0.00638263	0.0169092	-0.0296745	-2.22566e-05	-1.67786e-05	-2.77346e-05		657	0.137209	0.160279	0.11414	0.00666918	0.0119296	0.00140881	-1.77791e-06	-2.2155e-06	-1.34031e-06
658	0.130556	0.152506	0.108605	-0.0233848	-0.0112378	-0.0355318	-2.22566e-05	-1.67786e-05	-2.77346e-05		658	0.134854	0.157528	0.112181	-0.00638263	0.0169092	-0.0296745	-2.22566e-05	-1.67786e-05	-2.77346e-05		658	0.137209	0.160279	0.11414	0.00666918	0.0119296	0.00140881	-1.77791e-06	-2.2155e-06	-1.34031e-06
659	0.130556	0.152506	0.108605	-0.0233848	-0.0112378	-0.0355318	-2.22566e-05	-1.67786e-05	-2.77346e-05		659	0.134854	0.157528	0.112181	-0.00638263	0.0169092	-0.0296745	-2.22566e-05	-1.67786e-05	-2.77346e-05		659	0.137209	0.160279	0.11414	0.00666918	0.0119296	0.00140881	-1.77791e-06	-2.2155e-06	-1.34031e-06
660	0.130556	0.152506	0.108605	-0.0233848	-0.0112378	-0.0355318	-2.22566e-05	-1.67786e-05	-2.77346e-05		660	0.134854	0.157528	0.112181	-0.00638263	0.0169092	-0.0296745	-2.22566e-05	-1.67786e-05	-2.77346e-05		660	0.137209	0.160279	0.11414	0.00666918	0.0119296	0.00140881	-1.77791e-06	-2.2155e-06	-1.34031e-06
661	0.130556	0.152506	0.108605	-0.0233848	-0.0112378	-0.0355318	-2.22566e-05	-1.67786e-05	-2.77346e-05		661	0.134854	0.157528	0.112181	-0.00638263	0.0169092	-0.0296745	-2.22566e-05	-1.67786e-05	-2.77346e-05		661	0.137209	0.160279	0.11414	0.00666918	0.0119296	0.00140881	-1.77791e-06	-2.2155e-06	-1.34031e-06
662	0.130556	0.152506	0.108605	-0.0233848	-0.0112378	-0.0355318	-2.22566e-05	-1.67786e-05	-2.77346e-05		662	0.134854	0.157528	0.112181	-0.00638263	0.0169092	-0.0296745	-2.22566e-05	-1.67786e-05	-2.77346e-05		662	0.137209	0.160279	0.11414	0.00666918	0.0119296	0.00140881	-1.77791e-06	-2.2155e-06	-1.34031e-06
663	0.130556	0.152506	0.108605	-0.0233848	-0.0112378	-0.0355318	-2.22566e-05	-1.67786e-05	-2.77346e-05		663	0.134854	0.157528	0.112181	-0.00638263	0.0169092	-0.0296745	-2.22566e-05	-1.67786e-05	-2.77346e-05		663	0.137209	0.160279	0.11414	0.00666918	0.0119296	0.00140881	-1.77791e-06	-2.2155e-06	-1.34031e-06
664	0.130556	0.152506	0.108605	-0.0233848	-0.0112378	-0.0355318	-2.22566e-05	-1.67786e-05	-2.77346e-05		664	0.134854	0.157528	0.112181	-0.00638263	0.0169092	-0.0296745	-2.22566e-05	-1.67786e-05	-2.77346e-05		664	0.137209	0.160279	0.11414	0.00666918	0.0119296	0.00140881	-1.77791e-06	-2.2155e-06	-1.34031e-06
665	0.130556	0.152506	0.108605	-0.0233848	-0.0112378	-0.0355318	-2.22566e-05	-1.67786e-05	-2.77346e-05		665	0.134854	0.157528	0.112181	-0.00638263	0.0169092	-0.0296745	-2.22566e-05	-1.67786e-05	-2.77346e-05		665	0.137209	0.160279	0.11414	0.00666918	0.0119296	0.00140881	-1.77791e-06	-2.2155e-06	-1.34031e-06
666	0.130556	0.152506	0.108605	-0.0233848	-0.0112378	-0.0355318	-2.22566e-05	-1.67786e-05	-2.77346e-05		666	0.134854	0.157528	0.112181	-0.00638263	0.0169092	-0.0296745	-2.22566e-05	-1.67786e-05	-2.77346e-05		666	0.137209	0.160279	0.11414	0.00666918	0.0119296	0.00140881	-1.77791e-06	-2.2155e-06	-1.34031e-06
667	0.130556	0.152506	0.108605	-0.0233848	-0.0112378	-0.0355318	-2.22566e-05	-1.67786e-05	-2.77346e-05		667	0.134854	0.157528	0.112181	-0.00638263	0.0169092	-0.0296745	-2.22566e-05	-1.67786e-05	-2.77346e-05		667	0.137209	0.160279	0.11414	0.00666918	0.0119296	0.00140881	-1.77791e-06	-2.2155e-06	-1.34031e-06
668	0.130556	0.152506	0.108605	-0.0233848	-0.0112378	-0.0355318	-2.22566e-05	-1.67786e-05	-2.77346e-05		668	0.134854	0.157528	0.112181	-0.00638263	0.0169092	-0.0296745	-2.22566e-05	-1.67786e-05	-2.77346e-05		668	0.137209	0.160279	0.11414	0.00666918	0.0119296	0.00140881	-1.77791e-06	-2.2155e-06	-1.34031e-06
669	0.130556	0.152506	0.108605	-0.0233848	-0.0112378	-0.0355318	-2.22566e-05	-1.67786e-05	-2.77346e-05		669	0.134854	0.157528	0.112181	-0.00638263	0.0169092	-0.0296745	-2.22566e-05	-1.67786e-05	-2.77346e-05		669	0.137209	0.160279	0.11414	0.00666918	0.0119296	0.00140881	-1.77791e-06	-2.2155e-06	-1.34031e-06
670	0.130556	0.152506	0.108605	-0.0233848	-0.0112378	-0.0355318	-2.22566e-05	-1.67786e-05	-2.77346e-05		670	0.134854	0.157528	0.112181	-0.00638263	0.0169092	-0.0296745	-2.22566e-05	-1.67786e-05	-2.77346e-05		670	0.137209	0.160279	0.11414	0.00666918	0.0119296	0.00140881	-1.77791e-06	-2.2155e-06	-1.34031e-06
671	0.130556	0.152506	0.108605	-0.0233848	-0.0112378	-0.0355318	-2.22566e-05	-1.67786e-05	-2.77346e-05		671	0.134854	0.157528	0.112181	-0.00638263	0.0169092	-0.0296745	-2.22566e-05	-1.67786e-05	-2.77346e-05		671	0.137209	0.160279	0.11414	0.00666918	0.0119296	0.00140881	-1.77791e-06	-2.2155e-06	-1.34031e-06
672	0.130556	0.152506	0.108605	-0.0233848	-0.0112378	-0.0355318	-2.22566e-05	-1.67786e-05	-2.77346e-05		672	0.134854	0.157528	0.112181	-0.00638263	0.0169092	-0.0296745	-2.22566e-05	-1.67786e-05	-2.77346e-05		672	0.137209	0.160279	0.11414	0.00666918	0.0119296	0.00140881	-1.77791e-06	-2.2155e-06	-1.34031e-06
673	0.130556	0.152506	0.108605	-0.0233848	-0.0112378	-0.0355318	-2.22566e-05	-1.67786e-05	-2.77346e-05		673	0.134854	0.157528	0.112181	-0.00638263	0.0169092	-0.0296745	-2.22566e-05	-1.67786e-05	-2.77346e-05		673	0.137209	0.160279	0.11414	0.00666918	0.0119296	0.00140881	-1.77791e-06	-2.2155e-06	-1.34031e-06
674	0.130556	0.152506	0.108605	-0.0233848	-0.0112378	-0.0355318	-2.22566e-05	-1.67786e-05	-2.77346e-05		674	0.134854	0.157528	0.112181	-0.00638263	0.0169092	-0.0296745	-2.22566e-05	-1.67786e-05	-2.77346e-05		674	0.137209	0.160279	0.11414	0.00666918	0.0119296	0.00140881	-1.77791e-06	-2.2155e-06	-1.34031e-06
675	0.130556	0.152506	0.108605	-0.0233848	-0.0112378	-0.0355318	-2.22566e-05	-1.67786e-05	-2.77346e-05		675	0.134854	0.157528	0.112181	-0.00638263	0.0169092	-0.0296745	-2.22566e-05	-1.67786e-05	-2.77346e-05		675	0.137209	0.160279	0.11414	0.00666918	0.0119296	0.00140881	-1.77791e-06	-2.2155e-06	-1.34031e-06
676	0.130556	0.152506	0.108605	-0.0233848	-0.0112378	-0.0355318	-2.22566e-05	-1.67786e-05	-2.77346e-05		676	0.134854	0.157528	0.112181	-0.00638263	0.0169092	-0.0296745	-2.22566e-05	-1.67786e-05	-2.77346e-05		676	0.137209	0.160279	0.11414	0.00666918	0.0119296	0.00140881	-1.77791e-06	-2.2155e-06	-1.34031e-06
677	0.130556	0.152506	0.108605	-0.0233848	-0.0112378	-0.0355318	-2.22566e-05	-1.67786e-05	-2.77346e-05		677	0.134854	0.157528	0.112181	-0.00638263	0.0169092	-0.0296745	-2.22566e-05	-1.67786e-05	-2.77346e-05		677	0.137209	0.160279	0.11414	0.00666918	0.0119296	0.00140881	-1.77791e-06	-2.2155e-06	-1.34031e-06
678	0.130556	0.152506	0.108605	-0.0233848	-0.0112378	-0.0355318	-2.22566e-05	-1.67786e-05	-2.77346e-05		678	0.134854	0.157528	0.112181	-0.00638263	0.0169092	-0.0296745	-2.22566e-05	-1.67786e-05	-2.77346e-05		678	0.137209	0.160279	0.11414	0.00666918	0.0119296	0.00140881	-1.77791e-06	-2.2155e-06	-1.34031e-06
679	0.130556	0.152506	0.108605	-0.0233848	-0.0112378	-0.0355318	-2.22566e-05	-1.67786e-05	-2.77346e-05		679	0.134854	0.157528	0.112181	-0.00638263	0.0169092	-0.0296745	-2.22566e-05	-1.67786e-05	-2.77346e-05		679	0.137209	0.160279	0.11414	0.00666918	0.0119296	0.00140881	-1.77791e-06	-2.2155e-06	-1.34031e-06
680	0.130556	0.152506	0.108605	-0.0233848	-0.0112378	-0.0355318	-2.22566e-05	-1.67786e-05	-2.77346e-05		680	0.134854	0.157528	0.112181	-0.00638263	0.0169092	-0.0296745	-2.22566e-05	-1.67786e-05	-2.77346e-05		680	0.137209	0.160279	0.11414	0.00666918	0.0119296	0.00140881	-1.77791e-06	-2.2155e-06	-1.34031e-06
681	0.130556	0.152506	0.108605	-0.0233848	-0.0112378	-0.0355318	-2.22566e-05	-1.67786e-05	-2.77346e-05		681	0.134854	0.157528	0.112181	-0.00638263	0.0169092	-0.0296745	-2.22566e-05	-1.67786e-05	-2.77346e-05		681	0.137209	0.160279	0.11414	0.00666918	0.0119296	0.00140881	-1.77791e-06	-2.2155e-06	-1.34031e-06
682	0.130556	0.152506	0.108605	-0.0233848	-0.0112378	-0.0355318	-2.22566e-05	-1.67786e-05	-2.77346e-05		682	0.134854	0.157528	0.112181	-0.00638263	0.0169092	-0.0296745	-2.22566e-05	-1.67786e-05	-2.77346e-05		682	0.137209	0.160279	0.11414	0.00666918	0.0119296	0.00140881	-1.77791e-06	-2.2155e-06	-1.34031e-06
683	0.130556	0.152506	0.108605	-0.0233848	-0.0112378	-0.0355318	-2.22566e-05	-1.67786e-05	-2.77346e-05		683	0.134854	0.157528	0.112181	-0.00638263	0.0169092	-0.0296745	-2.22566e-05	-1.67786e-05	-2.77346e-05		683	0.137209	0.160279	0.11414	0.00666918	0.0119296	0.00140881	-1.77791e-06	-2.2155e-06	-1.34031e-06
684	0.130556	0.152506	0.108605	-0.0233848	-0.0112378	-0.0355318	-2.22566e-05	-1.67786e-05	-2.77346e-05		684	0.134854	0.157528	0.112181	-0.00638263	0.0169092	-0.0296745	-2.22566e-05	-1.67786e-05	-2.77346e-05		684	0.137209	0.160279	0.11414	0.00666918	0.0119296	0.00140881	-1.77791e-06	-2.2155e-06	-1.34031e-06
685	0.130556	0.152506	0.108605	-0.0233848	-0.0112378	-0.0355318	-2.22566e-05	-1.67786e-05	-2.77346e-05		685	0.134854	0.157528	0.112181	-0.00638263	0.0169092	-0.0296745	-2.22566e-05	-1.67786e-05	-2.77346e-05		685	0.137209	0.160279	0.11414	0.00666918	0.0119296	0.00140881	-1.77791e-06	-2.2155e-06	-1.34031e-06
686	0.130556	0.152506	0.108605	-0.0233848	-0.0112378	-0.0355318	-2.22566e-05	-1.67786e-05	-2.77346e-05		686	0.134854	0.157528	0.112181	-0.00638263	0.0169092	-0.0296745	-2.22566e-05	-1.67786e-05	-2.77346e-05		686	0.137209	0.160279	0.11414	0.00666918	0.0119296	0.00140881	-1.77791e-06	-2.2155e-06	-1.34031e-06
687	0.130556	0.152506	0.108605	-0.0233848	-0.0112378	-0.0355318	-2.22566e-05	-1.67786e-05	-2.77346e-05		687	0.134854	0.157528	0.112181	-0.00638263	0.0169092	-0.0296745	-2.22566e-05	-1.67786e-05	-2.77346e-05		687	0.137209	0.160279	0.11414	0.00666918	0.0119296	0.00140881	-1.77791e-06	-2.2155e-06	-1.34031e-06
688	0.130556	0.152506	0.108605	-0.0233848	-0.0112378	-0.0355318	-2.22566e-05	-1.67786e-05	-2.77346e-05		688	0.134854	0.157528	0.112181	-0.00638263	0.0169092	-0.0296745	-2.22566e-05	-1.67786e-05	-2.77346e-05		688	0.137209	0.160279	0.11414	0.00666918	0.0119296	0.00140881	-1.77791e-06	-2.2155e-06	-1.34031e-06
689	0.130556	0.152506	0.108605	-0.0233848	-0.0112378	-0.0355318	-2.22566e-05	-1.67786e-05	-2.77346e-05		689	0.134854	0.157528	0.112181	-0.00638263	0.0169092	-0.0296745	-2.22566e-05	-1.67786e-05	-2.77346e-05		689	0.137209	0.160279	0.11414	0.00666918	0.0119296	0.00140881	-1.77791e-06	-2.2155e-06	-1.34031e-06
690	0.130556	0.152506	0.108605	-0.0233848	-0.0112378	-0.0355318	-2.22566e-05	-1.67786e-05	-2.77346e-05		690	0.134854	0.157528	0.112181	-0.00638263	0.0169092	-0.0296745	-2.22566e-05	-1.67786e-05	-2.77346e-05		690	0.137209	0.160279	0.11414	0.00666918	0.0119296	0.00140881	-1.77791e-06	-2.2155e-06	-1.34031e-06
691	0.130556	0.152506	0.108605	-0.0233848	-0.0112378	-0.0355318	-2.22566e-05	-1.67786e-05	-2.77346e-05		691	0.134854	0.157528	0.112181	-0.00638263	0.0169092	-0.0296745	-2.22566e-05	-1.67786e-05	-2.77346e-05		691	0.137209	0.160279	0.11414	0.00666918	0.0119296	0.00140881	-1.77791e-06	-2.2155e-06	-1.34031e-06
692	0.130556	0.152506	0.108605	-0.0233848	-0.0112378	-0.0355318	-2.22566e-05	-1.67786e-05	-2.77346e-05		692	0.134854	0.157528	0.112181	-0.00638263	0.0169092	-0.0296745	-2.22566e-05	-1.67786e-05	-2.77346e-05		692	0.137209	0.160279	0.11414	0.00666918	0.0119296	0.00140881	-1.77791e-06	-2.2155e-06	-1.34031e-06
693	0.130556	0.152506	0.108605	-0.0233848	-0.0112378	-0.0355318	-2.22566e-05	-1.67786e-05	-2.77346e-05		693	0.134854	0.157528	0.112181	-0.00638263	0.0169092	-0.0296745	-2.22566e-05	-1.67786e-05	-2.77346e-05		693	0.137209	0.160279	0.11414	0.00666918	0.0119296	0.00140881	-1.77791e-06	-2.2155e-06	-1.34031e-06
694	0.130556	0.152506	0.108605	-0.0233848	-0.0112378	-0.0355318	-2.22566e-05	-1.67786e-05	-2.77346e-05		694	0.134854	0.157528	0.112181	-0.00638263	0.0169092	-0.0296745	-2.22566e-05	-1.67786e-05	-2.77346e-05		694	0.137209	0.160279	0.11414	0.00666918	0.0119296	0.00140881	-1.77791e-06	-2.2155e-06	-1.34031e-06
695	0.130556	0.152506	0.108605	-0.0233848	-0.0112378	-0.0355318	-2.22566e-05	-1.67786e-05	-2.77346e-05		695	0.134854	0.157528	0.112181	-0.00638263	0.0169092	-0.0296745	-2.22566e-05	-1.67786e-05	-2.77346e-05		695	0.137209	0.160279	0.11414	0.00666918	0.0119296	0.00140881	-1.77791e-06	-2.2155e-06	-1.34031e-06
696	0.130556	0.152506	0.108605	-0.0233848	-0.0112378	-0.0355318	-2.22566e-05	-1.67786e-05	-2.77346e-05		696	0.134854	0.157528	0.112181	-0.00638263	0.0169092	-0.0296745	-2.22566e-05	-1.67786e-05	-2.77346e-05		696	0.137209	0.160279	0.11414	0.00666918	0.0119296	0.00140881	-1.77791e-06	-2.2155e-06	-1.34031e-06
697	0.130556	0.152506	0.108605	-0.0233848	-0.0112378	-0.0355318	-2.22566e-05	-1.67786e-05	-2.77346e-05		697	0.134854	0.157528	0.112181	-0.00638263	0.0169092	-0.0296745	-2.22566e-05	-1.67786e-05	-2.77346e-05		697	0.137209	0.160279	0.11414	0.00666918	0.0119296	0.00140881	-1.77791e-06	-2.2155e-06	-1.34031e-06
698	0.130556	0.152506	0.108605	-0.0233848	-0.0112378	-0.0355318	-2.22566e-05	-1.67786e-05	-2.77346e-05		698	0.134854	0.157528	0.112181	-0.00638263	0.0169092	-0.0296745	-2.22566e-05	-1.67786e-05	-2.77346e-05		698	0.137209	0.160279	0.11414	0.00666918	0.0119296	0.00140881	-1.77791e-06	-2.2155e-06	-1.34031e-06
699	0.130556	0.152506	0.108605	-0.0233848	-0.0112378	-0.0355318	-2.22566e-05	-1.67786e-05	-2.77346e-05		699	0.134854	0.157528	0.112181	-0.00638263	0.0169092	-0.0296745	-2.22566e-05	-1.67786e-05	-2.77346e-05		699	0.137209	0.160279	0.11414	0.00666918	0.0119296	0.00140881	-1.77791e-06	-2.2155e-06	-1.34031e-06
700	0.130556	0.152506	0.108605	-0.0233848	-0.0112378	-0.0355318	-2.22566e-05	-1.67786e-05	-2.77346e-05		700	0.134854	0.157528	0.112181	-0.00638263	0.0169092	-0.0296745	-2.22566e-05	-1.67786e-05	-2.77346e-05		700	0.137209	0.160279	0.11414	0.00666918	0.0119296	0.00140881	-1.77791e-06	-2.2155e-06	-1.34031e-06
701	0.130556	0.152506	0.108605	-0.0233848	-0.0112378	-0.0355318	-2.22566e-05	-1.67786e-05	-2.77346e-05		701	0.134854	0.157528	0.112181	-0.00638263	0.0169092	-0.0296745	-2.22566e-05	-1.67786e-05	-2.77346e-05		701	0.137209	0.160279	0.11414	0.00666918	0.0119296	0.00140881	-1.77791e-06	-2.2155e-06	-1.34031e-06
702	0.130556	0.152506	0.108605	-0.0233848	-0.0112378	-0.0355318	-2.22566e-05	-1.67786e-05	-2.77346e-05		702	0.134854	0.157528	0.112181	-0.00638263	0.0169092	-0.0296745	-2.22566e-05	-1.67786e-05	-2.77346e-05		702	0.137209	0.160279	0.11414	0.00666918	0.0119296	0.00140881	-1.77791e-06	-2.2155e-06	-1.34031e-06
703	0.130556	0.152506	0.108605	-0.0233848	-0.0112378	-0.0355318	-2.22566e-05	-1.67786e-05	-2.77346e-05		703	0.134854	0.157528	0.112181	-0.00638263	0.0169092	-0.0296745	-2.22566e-05	-1.67786e-05	-2.77346e-05		703	0.137209	0.160279	0.11414	0.00666918	0.0119296	0.00140881	-1.77791e-06	-2.2155e-06	-1.34031e-06
704	0.130556	0.152506	0.108605	-0.0233848	-0.0112378	-0.0355318	-2.22566e-05	-1.67786e-05	-2.77346e-05		704	0.134854	0.157528	0.112181	-0.00638263	0.0169092	-0.0296745	-2.22566e-05	-1.67786e-05	-2.77346e-05		704	0.137209	0.160279	0.11414	0.00666918	0.0119296	0.00140881	-1.77791e-06	-2.2155e-06	-1.34031e-06
705	0.130556	0.152506	0.108605	-0.0233848	-0.0112378	-0.0355318	-2.22566e-05	-1.67786e-05	-2.77346e-05		705	0.134854	0.157528	0.112181	-0.00638263	0.0169092	-0.0296745	-2.22566e-05	-1.67786e-05	-2.77346e-05		705	0.137209	0.160279	0.11414	0.00666918	0.0119296	0.00140881	-1.77791e-06	-2.2155e-06	-1.34031e-06
706	0.130556	0.152506	0.108605	-0.0233848	-0.0112378	-0.0355318	-2.22566e-05	-1.67786e-05	-2.77346e-05		706	0.134854	0.157528	0.112181	-0.00638263	0.0169092	-0.0296745	-2.22566e-05	-1.67786e-05	-2.77346e-05		706	0.137209	0.160279	0.11414	0.00666918	0.0119296	0.00140881	-1.77791e-06	-2.2155e-06	-1.34031e-06
707	0.130556	0.152506	0.108605	-0.0233848	-0.0112378	-0.0355318	-2.22566e-05	-1.67786e-05	-2.77346e-05		707	0.134854	0.157528	0.112181	-0.00638263	0.0169092	-0.0296745	-2.22566e-05	-1.67786e-05	-2.77346e-05		707	0.137209	0.160279	0.11414	0.00666918	0.0119296	0.00140881	-1.77791e-06	-2.2155e-06	-1.34031e-06
708	0.130556	0.152506	0.108605	-0.0233848	-0.0112378	-0.0355318	-2.22566e-05	-1.67786e-05	-2.77346e-05		708	0.134854	0.157528	0.112181	-0.00638263	0.0169092	-0.0296745	-2.22566e-05	-1.67786e-05	-2.77346e-05		708	0.137209	0.160279	0.11414	0.00666918	0.0119296	0.00140881	-1.77791e-06	-2.2155e-06	-1.34031e-06
709	0.130556	0.152506	0.108605	-0.0233848	-0.0112378	-0.0355318	-2.22566e-05	-1.67786e-05	-2.77346e-05		709	0.134854	0.157528	0.112181	-0.00638263	0.0169092	-0.0296745	-2.22566e-05	-1.67786e-05	-2.77346e-05		709	0.137209	0.160279	0.11414	0.00666918	0.0119296	0.00140881	-1.77791e-06	-2.2155e-06	-1.34031e-06
710	0.130556	0.152506	0.108605	-0.0233848	-0.0112378	-0.0355318	-2.22566e-05	-1.67786e-05	-2.77346e-05		710	0.134854	0.157528	0.112181	-0.00638263	0.0169092	-0.0296745	-2.22566e-05	-1.67786e-05	-2.77346e-05		710	0.137209	0.160279	0.11414	0.00666918	0.0119296	0.00140881	-1.77791e-06	-2.2155e-06	-1.34031e-06
711	0.130556	0.152506	0.108605	-0.0233848	-0.0112378	-0.0355318	-2.22566e-05	-1.67786e-05	-2.77346e-05		711	0.134854	0.157528	0.112181	-0.00638263	0.0169092	-0.0296745	-2.22566e-05	-1.67786e-05	-2.77346e-05		711	0.137209	0.160279	0.11414	0.00666918	0.0119296	0.00140881	-1.77791e-06	-2.2155e-06	-1.34031e-06
712	0.130556	0.152506	0.108605	-0.0233848	-0.0112378	-0.0355318	-2.22566e-05	-1.67786e-05	-2.77346e-05		712	0.134854	0.157528	0.112181	-0.00638263	0.0169092	-0.0296745	-2.22566e-05	-1.67786e-05	-2.77346e-05		712	0.137209	0.160279	0.11414	0.00666918	0.0119296	0.00140881	-1.77791e-06	-2.2155e-06	-1.34031e-06
713	0.130556	0.152506	0.108605	-0.0233848	-0.0112378	-0.0355318	-2.22566e-05	-1.67786e-05	-2.77346e-05		713	0.134854	0.157528	0.112181	-0.00638263	0.0169092	-0.0296745	-2.22566e-05	-1.67786e-05	-2.77346e-05		713	0.137209	0.160279	0.11414	0.00666918	0.0119296	0.00140881	-1.77791e-06	-2.2155e-06	-1.34031e-06
714	0.130556	0.152506	0.108605	-0.0233848	-0.0112378	-0.0355318	-2.22566e-05	-1.67786e-05	-2.77346e-05		714	0.134854	0.157528	0.112181	-0.00638263	0.0169092	-0.0296745	-2.22566e-05	-1.67786e-05	-2.77346e-05		714	0.137209	0.160279	0.11414	0.00666918	0.0119296	0.00140881	-1.77791e-06	-2.2155e-06	-1.34031e-06
715	0.130556	0.152506	0.108605	-0.0233848	-0.0112378	-0.0355318	-2.22566e-05	-1.67786e-05	-2.77346e-05		715	0.134854	0.157528	0.112181	-0.00638263	0.0169092	-0.0296745	-2.22566e-05	-1.67786e-05	-2.77346e-05		715	0.137209	0.160279	0.11414	0.00666918	0.0119296	0.00140881	-1.77791e-06	-2.2155e-06	-1.34031e-06
716	0.130556	0.152506	0.108605	-0.0233848	-0.0112378	-0.0355318	-2.22566e-05	-1.67786e-05	-2.77346e-05		716	0.134854	0.157528	0.112181	-0.00638263	0.0169092	-0.0296745	-2.22566e-05	-1.67786e-05	-2.77346e-05		716	0.137209	0.160279	0.11414	0.00666918	0.0119296	0.00140881	-1.77791e-06	-2.2155e-06	-1.34031e-06
717	0.130556	0.152506	0.108605	-0.0233848	-0.0112378	-0.0355318	-2.22566e-05	-1.67786e-05	-2.77346e-05		717	0.134854	0.157528	0.112181	-0.00638263	0.0169092	-0.0296745	-2.22566e-05	-1.67786e-05	-2.77346e-05		717	0.137209	0.160279	0.11414	0.00666918	0.0119296	0.00140881	-1.77791e-06	-2.2155e-06	-1.34031e-06
718	0.130556	0.152506	0.108605	-0.0233848	-0.0112378	-0.0355318	-2.22566e-05	-1.67786e-05	-2.77346e-05		718	0.134854	0.157528	0.112181	-0.00638263	0.0169092	-0.0296745	-2.22566e-05	-1.67786e-05	-2.77346e-05		718	0.137209	0.160279	0.11414	0.00666918	0.0119296	0.00140881	-1.77791e-06	-2.2155e-06	-1.34031e-06
719	0.130556	0.152506	0.108605	-0.0233848	-0.0112378	-0.0355318	-2.22566e-05	-1.67786e-05	-2.77346e-05		719	0.134854	0.157528	0.112181	-0.00638263	0.0169092	-0.0296745	-2.22566e-05	-1.67786e-05	-2.77346e-05		719	0.137209	0.160279	0.11414	0.00666918	0.0119296	0.00140881	-1.77791e-06	-2.2155e-06	-1.34031e-06
720	0.130556	0.152506	0.108605	-0.0233848	-0.0112378	-0.0355318	-2.22566e-05	-1.67786e-05	-2.77346e-05		720	0.134854	0.157528	0.112181	-0.00638263	0.0169092	-0.0296745	-2.22566e-05	-1.67786e-05	-2.77346e-05		720	0.137209	0.160279	0.11414	0.00666918	0.0119296	0.00140881	-1.77791e-06	-2.2155e-06	-1.34031e-06
721	0.130556	0.152506	0.108605	-0.0233848	-0.0112378	-0.0355318	-2.22566e-05	-1.67786e-05	-2.77346e-05		721	0.134854	0.157528	0.112181	-0.00638263	0.0169092	-0.0296745	-2.22566e-05	-1.67786e-05	-2.77346e-05		721	0.137209	0.160279	0.11414	0.00666918	0.0119296	0.00140881	-1.77791e-06	-2.2155e-06	-1.34031e-06
722	0.130556	0.152506	0.108605	-0.0233848	-0.0112378	-0.0355318	-2.22566e-05	-1.67786e-05	-2.77346e-05		722	0.134854	0.157528	0.112181	-0.00638263	0.0169092	-0.0296745	-2.22566e-05	-1.67786e-05	-2.77346e-05		722	0.137209	0.160279	0.11414	0.00666918	0.0119296	0.00140881	-1.77791e-06	-2.2155e-06	-1.34031e-06
723	0.130556	0.152506	0.108605	-0.0233848	-0.0112378	-0.0355318	-2.22566e-05	-1.67786e-05	-2.77346e-05		723	0.134854	0.157528	0.112181	-0.00638263	0.0169092	-0.0296745	-2.22566e-05	-1.67786e-05	-2.77346e-05		723	0.137209	0.160279	0.11414	0.00666918	0.0119296	0.00140881	-1.77791e-06	-2.2155e-06	-1.34031e-06
724	0.130556	0.152506	0.108605	-0.0233848	-0.0112378	-0.0355318	-2.22566e-05	-1.67786e-05	-2.77346e-05		724	0.134854	0.157528	0.112181	-0.00638263	0.0169092	-0.0296745	-2.22566e-05	-1.67786e-05	-2.77346e-05		724	0.137209	0.160279	0.11414	0.00666918	0.0119296	0.00140881	-1.77791e-06	-2.2155e-06	-1.34031e-06
725	0.130556	0.152506	0.108605	-0.0233848	-0.0112378	-0.0355318	-2.22566e-05	-1.67786e-05	-2.77346e-05		725	0.134854	0.157528	0.112181	-0.00638263	0.0169092	-0.0296745	-2.22566e-05	-1.67786e-05	-2.77346e-05		725	0.137209	0.160279	0.11414	0.00666918	0.0119296	0.00140881	-1.77791e-06	-2.2155e-06	-1.34031e-06
726	0.130556	0.152506	0.108605	-0.0233848	-0.0112378	-0.0355318	-2.22566e-05	-1.67786e-05	-2.77346e-05		726	0.134854	0.157528	0.112181	-0.00638263	0.0169092	-0.0296745	-2.22566e-05	-1.67786e-05	-2.77346e-05		726	0.137209	0.160279	0.11414	0.00666918	0.0119296	0.00140881	-1.77791e-06	-2.2155e-06	-1.34031e-06
727	0.130556	0.152506	0.108605	-0.0233848	-0.0112378	-0.0355318	-2.22566e-05	-1.67786e-05	-2.77346e-05		727	0.134854	0.157528	0.112181	-0.00638263	0.0169092	-0.0296745	-2.22566e-05	-1.67786e-05	-2.77346e-05		727	0.137209	0.160279	0.11414	0.00666918	0.0119296	0.00140881	-1.77791e-06	-2.2155e-06	-1.34031e-06
728	0.130556	0.152506	0.108605	-0.0233848	-0.0112378	-0.0355318	-2.22566e-05	-1.67786e-05	-2.77346e-05		728	0.134854	0.157528	0.112181	-0.00638263	0.0169092	-0.0296745	-2.22566e-05	-1.67786e-05	-2.77346e-05		728	0.137209	0.160279	0.11414	0.00666918	0.0119296	0.00140881	-1.77791e-06	-2.2155e-06	-1.34031e-06
729	0.130556	0.152506	0.108605	-0.0233848	-0.0112378	-0.0355318	-2.22566e-05	-1.67786e-05	-2.77346e-05		729	0.134854	0.157528	0.112181	-0.00638263	0.0169092	-0.0296745	-2.22566e-05	-1.67786e-05	-2.77346e-05		729	0.137209	0.160279	0.11414	0.00666918	0.0119296	0.00140881	-1.77791e-06	-2.2155e-06	-1.34031e-06
730	0.130556	0.152506	0.108605	-0.0233848	-0.0112378	-0.0355318	-2.22566e-05	-1.67786e-05	-2.77346e-05		730	0.134854	0.157528	0.112181	-0.00638263	0.0169092	-0.0296745	-2.22566e-05	-1.67786e-05	-2.77346e-05		730	0.137209	0.160279	0.11414	0.00666918	0.0119296	0.00140881	-1.77791e-06	-2.2155e-06	-1.34031e-06
731	0.130556	0.152506	0.108605	-0.0233848	-0.0112378	-0.0355318	-2.22566e-05	-1.67786e-05	-2.77346e-05		731	0.134854	0.157528	0.112181	-0.00638263	0.0169092	-0.0296745	-2.22566e-05	-1.67786e-05	-2.77346e-05		731	0.137209	0.160279	0.11414	0.00666918	0.0119296	0.00140881	-1.77791e-06	-2.2155e-06	-1.34031e-06
732	0.130556	0.152506	0.108605	-0.0233848	-0.0112378	-0.0355318	-2.22566e-05	-1.67786e-05	-2.77346e-05		732	0.134854	0.157528	0.112181	-0.00638263	0.0169092	-0.0296745	-2.22566e-05	-1.67786e-05	-2.77346e-05		732	0.137209	0.160279	0.11414	0.00666918	0.0119296	0.00140881	-1.77791e-06	-2.2155e-06	-1.34031e-06
733	0.130556	0.152506	0.108605	-0.0233848	-0.0112378	-0.0355318	-2.22566e-05	-1.67786e-05	-2.77346e-05		733	0.134854	0.157528	0.112181	-0.00638263	0.0169092	-0.0296745	-2.22566e-05	-1.67786e-05	-2.77346e-05		733	0.137209	0.160279	0.11414	0.00666918	0.0119296	0.00140881	-1.77791e-06	-2.2155e-06	-1.34031e-06
734	0.130556	0.152506	0.108605	-0.0233848	-0.0112378	-0.0355318	-2.22566e-05	-1.67786e-05	-2.77346e-05		734	0.134854	0.157528	0.112181	-0.00638263	0.0169092	-0.0296745	-2.22566e-05	-1.67786e-05	-2.77346e-05		734	0.137209	0.160279	0.11414	0.00666918	0.0119296	0.00140881	-1.77791e-06	-2.2155e-06	-1.34031e-06
735	0.130556	0.152506	0.108605	-0.0233848	-0.0112378	-0.0355318	-2.22566e-05	-1.67786e-05	-2.77346e-05		735	0.134854	0.157528	0.112181	-0.00638263	0.0169092	-0.0296745	-2.22566e-05	-1.67786e-05	-2.77346e-05		735	0.137209	0.160279	0.11414	0.00666918	0.0119296	0.00140881	-1.77791e-06	-2.2155e-06	-1.34031e-06
736	0.130556	0.152506	0.108605	-0.0233848	-0.0112378	-0.0355318	-2.22566e-05	-1.67786e-05	-2.77346e-05		736	0.134854	0.157528	0.112181	-0.00638263	0.0169092	-0.0296745	-2.22566e-05	-1.67786e-05	-2.77346e-05		736	0.137209	0.160279	0.11414	0.00666918	0.0119296	0.00140881	-1.77791e-06	-2.2155e-06	-1.34031e-06
737	0.130556	0.152506	0.108605	-0.0233848	-0.0112378	-0.0355318	-2.22566e-05	-1.67786e-05	-2.77346e-05		737	0.134854	0.157528	0.112181	-0.00638263	0.0169092	-0.0296745	-2.22566e-05	-1.67786e-05	-2.77346e-05		737	0.137209	0.160279	0.11414	0.00666918	0.0119296	0.00140881	-1.77791e-06	-2.2155e-06	-1.34031e-06
738	0.130556	0.152506	0.108605	-0.0233848	-0.0112378	-0.0355318	-2.22566e-05	-1.67786e-05	-2.77346e-05		738	0.134854	0.157528	0.112181	-0.00638263	0.0169092	-0.0296745	-2.22566e-05	-1.67786e-05	-2.77346e-05		738	0.137209	0.160279	0.11414	0.00666918	0.0119296	0.00140881	-1.77791e-06	-2.2155e-06	-1.34031e-06
739	0.130556	0.152506	0.108605	-0.0233848	-0.0112378	-0.0355318	-2.22566e-05	-1.67786e-05	-2.77346e-05		739	0.134854	0.157528	0.112181	-0.00638263	0.0169092	-0.0296745	-2.22566e-05	-1.67786e-05	-2.77346e-05		739	0.137209	0.160279	0.11414	0.00666918	0.0119296	0.00140881	-1.77791e-06	-2.2155e-06	-1.34031e-06
740	0.130556	0.152506	0.108605	-0.0233848	-0.0112378	-0.0355318	-2.22566e-05	-1.67786e-05	-2.77346e-05		740	0.134854	0.157528	0.112181	-0.00638263	0.0169092	-0.0296745	-2.22566e-05	-1.67786e-05	-2.77346e-05		740	0.137209	0.160279	0.11414	0.00666918	0.0119296	0.00140881	-1.77791e-06	-2.2155e-06	-1.34031e-06
741	0.130556	0.152506	0.108605	-0.0233848	-0.0112378	-0.0355318	-2.22566e-05	-1.67786e-05	-2.77346e-05		741	0.134854	0.157528	0.112181	-0.00638263	0.0169092	-0.0296745	-2.22566e-05	-1.67786e-05	-2.77346e-05		741	0.137209	0.160279	0.11414	0.00666918	0.0119296	0.00140881	-1.77791e-06	-2.2155e-06	-1.34031e-06
742	0.130556	0.152506	0.108605	-0.0233848	-0.0112378	-0.0355318	-2.22566e-05	-1.67786e-05	-2.77346e-05		742	0.134854	0.157528	0.112181	-0.00638263	0.0169092	-0.0296745	-2.22566e-05	-1.67786e-05	-2.77346e-05		742	0.137209	0.160279	0.11414	0.00666918	0.0119296	0.00140881	-1.77791e-06	-2.2155e-06	-1.34031e-06
743	0.130556	0.152506	0.108605	-0.0233848	-0.0112378	-0.0355318	-2.22566e-05	-1.67786e-05	-2.77346e-05		743	0.134854	0.157528	0.112181	-0.00638263	0.0169092	-0.0296745	-2.22566e-05	-1.67786e-05	-2.77346e-05		743	0.137209	0.160279	0.11414	0.00666918	0.0119296	0.00140881	-1.77791e-06	-2.2155e-06	-1.34031e-06
744	0.130556	0.152506	0.108605	-0.0233848	-0.0112378	-0.0355318	-2.22566e-05	-1.67786e-05	-2.77346e-05		744	0.134854	0.157528	0.112181	-0.00638263	0.0169092	-0.0296745	-2.22566e-05	-1.67786e-05	-2.77346e-05		744	0.137209	0.160279	0.11414	0.00666918	0.0119296	0.00140881	-1.77791e-06	-2.2155e-06	-1.34031e-06
745	0.130556	0.152506	0.108605	-0.0233848	-0.0112378	-0.0355318	-2.22566e-05	-1.67786e-05	-2.77346e-05		745	0.134854	0.157528	0.112181	-0.00638263	0.0169092	-0.0296745	-2.22566e-05	-1.67786e-05	-2.77346e-05		745	0.137209	0.160279	0.11414	0.00666918	0.0119296	0.00140881	-1.77791e-06	-2.2155e-06	-1.34031e-06
746	0.130556	0.152506	0.108605	-0.0233848	-0.0112378	-0.0355318	-2.22566e-05	-1.67786e-05	-2.77346e-05		746	0.134854	0.157528	0.112181	-0.00638263	0.0169092	-0.0296745	-2.22566e-05	-1.67786e-05	-2.77346e-05		746	0.137209	0.160279	0.11414	0.00666918	0.0119296	0.00140881	-1.77791e-06	-2.2155e-06	-1.34031e-06
747	0.130556	0.152506	0.108605	-0.0233848	-0.0112378	-0.0355318	-2.22566e-05	-1.67786e-05	-2.77346e-05		747	0.134854	0.157528	0.112181	-0.00638263	0.0169092	-0.0296745	-2.22566e-05	-1.67786e-05	-2.77346e-05		747	0.137209	0.160279	0.11414	0.00666918	0.0119296	0.00140881	-1.77791e-06	-2.2155e-06	-1.34031e-06
748	0.130556	0.152506	0.108605	-0.0233848	-0.0112378	-0.0355318	-2.22566e-05	-1.67786e-05	-2.77346e-05		748	0.134854	0.157528	0.112181	-0.00638263	0.0169092	-0.0296745	-2.22566e-05	-1.67786e-05	-2.77346e-05		748	0.137209	0.160279	0.11414	0.00666918	0.0119296	0.00140881	-1.77791e-06	-2.2155e-06	-1.34031e-06
749	0.130556	0.152506	0.108605	-0.0233848	-0.0112378	-0.0355318	-2.22566e-05	-1.67786e-05	-2.77346e-05		749	0.134854	0.157528	0.112181	-0.00638263	0.0169092	-0.0296745	-2.22566e-05	-1.67786e-05	-2.77346e-05		749	0.137209	0.160279	0.11414	0.00666918	0.0119296	0.00140881	-1.77791e-06	-2.2155e-06	-1.34031e-06
750	0.130556	0.152506	0.108605	-0.0233848	-0.0112378	-0.0355318	-2.22566e-05	-1.67786e-05	-2.77346e-05		750	0.134854	0.157528	0.112181	-0.00638263	0.0169092	-0.0296745	-2.22566e-05	-1.67786e-05	-2.77346e-05		750	0.137209	0.160279	0.11414	0.00666918	0.0119296	0.00140881	-1.77791e-06	-2.2155e-06	-1.34031e-06
751	0.130556	0.152506	0.108605	-0.0233848	-0.0112378	-0.0355318	-2.22566e-05	-1.67786e-05	-2.77346e-05		751	0.134854	0.157528	0.112181	-0.00638263	0.0169092	-0.0296745	-2.22566e-05	-1.67786e-05	-2.77346e-05		751	0.137209	0.160279	0.11414	0.00666918	0.0119296	0.00140881	-1.77791e-06	-2.2155e-06	-1.34031e-06
752	0.130556	0.152506	0.108605	-0.0233848	-0.0112378	-0.0355318	-2.22566e-05	-1.67786e-05	-2.77346e-05		752	0.134854	0.157528	0.112181	-0.00638263	0.0169092	-0.0296745	-2.22566e-05	-1.67786e-05	-2.77346e-05		752	0.137209	0.160279	0.11414	0.00666918	0.0119296	0.00140881	-1.77791e-06	-2.2155e-06	-1.34031e-06
753	0.130556	0.152506	0.108605	-0.0233848	-0.0112378	-0.0355318	-2.22566e-05	-1.67786e-05	-2.77346e-05		753	0.134854	0.157528	0.112181	-0.00638263	0.0169092	-0.0296745	-2.22566e-05	-1.67786e-05	-2.77346e-05		753	0.137209	0.160279	0.11414	0.00666918	0.0119296	0.00140881	-1.77791e-06	-2.2155e-06	-1.34031e-06
754	0.130556	0.152506	0.108605	-0.0233848	-0.0112378	-0.0355318	-2.22566e-05	-1.67786e-05	-2.77346e-05		754	0.134854	0.157528	0.112181	-0.00638263	0.0169092	-0.0296745	-2.22566e-05	-1.67786e-05	-2.77346e-05		754	0.137209	0.160279	0.11414	0.00666918	0.0119296	0.00140881	-1.77791e-06	-2.2155e-06	-1.34031e-06
755	0.130556	0.152506	0.108605	-0.0233848	-0.0112378	-0.0355318	-2.22566e-05	-1.67786e-05	-2.77346e-05		755	0.134854	0.157528	0.112181	-0.00638263	0.0169092	-0.0296745	-2.22566e-05	-1.67786e-05	-2.77346e-05		755	0.137209	0.160279	0.11414	0.00666918	0.0119296	0.00140881	-1.77791e-06	-2.2155e-06	-1.34031e-06
756	0.130556	0.152506	0.108605	-0.0233848	-0.0112378	-0.0355318	-2.22566e-05	-1.67786e-05	-2.77346e-05		756	0.134854	0.157528	0.112181	-0.00638263	0.0169092	-0.0296745	-2.22566e-05	-1.67786e-05	-2.77346e-05		756	0.137209	0.160279	0.11414	0.00666918	0.0119296	0.00140881	-1.77791e-06	-2.2155e-06	-1.34031e-06
757	0.130556	0.152506	0.108605	-0.0233848	-0.0112378	-0.0355318	-2.22566e-05	-1.67786e-05	-2.77346e-05		757	0.134854	0.157528	0.112181	-0.00638263	0.0169092	-0.0296745	-2.22566e-05	-1.67786e-05	-2.77346e-05		757	0.137209	0.160279	0.11414	0.00666918	0.0119296	0.00140881	-1.77791e-06	-2.2155e-06	-1.34031e-06
758	0.130556	0.152506	0.108605	-0.0233848	-0.0112378	-0.0355318	-2.22566e-05	-1.67786e-05	-2.77346e-05		758	0.134854	0.157528	0.112181	-0.00638263	0.0169092	-0.0296745	-2.22566e-05	-1.67786e-05	-2.77346e-05		758	0.137209	0.160279	0.11414	0.00666918	0.0119296	0.00140881	-1.77791e-06	-2.2155e-06	-1.34031e-06
759	0.130556	0.152506	0.108605	-0.0233848	-0.0112378	-0.0355318	-2.22566e-05	-1.67786e-05	-2.77346e-05		759	0.134854	0.157528	0.112181	-0.00638263	0.0169092	-0.0296745	-2.22566e-05	-1.67786e-05	-2.77346e-05		759	0.137209	0.160279	0.11414	0.00666918	0.0119296	0.00140881	-1.77791e-06	-2.2155e-06	-1.34031e-06
760	0.130556	0.152506	0.108605	-0.0233848	-0.0112378	-0.0355318	-2.22566e-05	-1.67786e-05	-2.77346e-05		760	0.134854	0.157528	0.112181	-0.00638263	0.0169092	-0.0296745	-2.22566e-05	-1.67786e-05	-2.77346e-05		760	0.137209	0.160279	0.11414	0.00666918	0.0119296	0.00140881	-1.77791e-06	-2.2155e-06	-1.34031e-06
761	0.130556	0.152506	0.108605	-0.0233848	-0.0112378	-0.0355318	-2.22566e-05	-1.67786e-05	-2.77346e-05		761	0.134854	0.157528	0.112181	-0.00638263	0.0169092	-0.0296745	-2.22566e-05	-1.67786e-05	-2.77346e-05		761	0.137209	0.160279	0.11414	0.00666918	0.0119296	0.00140881	-1.77791e-06	-2.2155e-06	-1.34031e-06
762	0.130556	0.152506	0.108605	-0.0233848	-0.0112378	-0.0355318	-2.22566e-05	-1.67786e-05	-2.77346e-05		762	0.134854	0.157528	0.112181	-0.00638263	0.0169092	-0.0296745	-2.22566e-05	-1.67786e-05	-2.77346e-05		762	0.137209	0.160279	0.11414	0.00666918	0.0119296	0.00140881	-1.77791e-06	-2.2155e-06	-1.34031e-06
763	0.130556	0.152506	0.108605	-0.0233848	-0.0112378	-0.0355318	-2.22566e-05	-1.67786e-05	-2.77346e-05		763	0.134854	0.157528	0.112181	-0.00638263	0.0169092	-0.0296745	-2.22566e-05	-1.67786e-05	-2.77346e-05		763	0.137209	0.160279	0.11414	0.00666918	0.0119296	0.00140881	-1.77791e-06	-2.2155e-06	-1.34031e-06
764	0.130556	0.152506	0.108605	-0.0233848	-0.0112378	-0.0355318	-2.22566e-05	-1.67786e-05	-2.77346e-05		764	0.134854	0.157528	0.112181	-0.00638263	0.0169092	-0.0296745	-2.22566e-05	-1.67786e-05	-2.77346e-05		764	0.137209	0.160279	0.11414	0.00666918	0.0119296	0.00140881	-1.77791e-06	-2.2155e-06	-1.34031e-06
765	0.130556	0.152506	0.108605	-0.0233848	-0.0112378	-0.0355318	-2.22566e-05	-1.67786e-05	-2.77346e-05		765	0.134854	0.157528	0.112181	-0.00638263	0.0169092	-0.0296745	-2.22566e-05	-1.67786e-05	-2.77346e-05		765	0.137209	0.160279	0.11414	0.00666918	0.0119296	0.00140881	-1.77791e-06	-2.2155e-06	-1.34031e-06
766	0.130556	0.152506	0.108605	-0.0233848	-0.0112378	-0.0355318	-2.22566e-05	-1.67786e-05	-2.77346e-05		766	0.134854	0.157528	0.112181	-0.00638263	0.0169092	-0.0296745	-2.22566e-05	-1.67786e-05	-2.77346e-05		766	0.137209	0.160279	0.11414	0.00666918	0.0119296	0.00140881	-1.77791e-06	-2.2155e-06	-1.34031e-06
767	0.130556	0.152506	0.108605	-0.0233848	-0.0112378	-0.0355318	-2.22566e-05	-1.67786e-05	-2.77346e-05		767	0.134854	0.157528	0.112181	-0.00638263	0.0169092	-0.0296745	-2.22566e-05	-1.67786e-05	-2.77346e-05		767	0.137209	0.160279	0.11414	0.00666918	0.0119296	0.00140881	-1.77791e-06	-2.2155e-06	-1.34031e-06
768	0.130556	0.152506	0.108605	-0.0233848	-0.0112378	-0.0355318	-2.22566e-05	-1.67786e-05	-2.77346e-05		768	0.134854	0.157528	0.112181	-0.00638263	0.0169092	-0.0296745	-2.22566e-05	-1.67786e-05	-2.77346e-05		768	0.137209	0.160279	0.11414	0.00666918	0.0119296	0.00140881	-1.77791e-06	-2.2155e-06	-1.34031e-06
769	0.130556	0.152506	0.108605	-0.0233848	-0.0112378	-0.0355318	-2.22566e-05	-1.67786e-05	-2.77346e-05		769	0.134854	0.157528	0.112181	-0.00638263	0.0169092	-0.0296745	-2.22566e-05	-1.67786e-05	-2.77346e-05		769	0.137209	0.160279	0.11414	0.00666918	0.0119296	0.00140881	-1.77791e-06	-2.2155e-06	-1.34031e-06
770	0.130556	0.152506	0.108605	-0.0233848	-0.0112378	-0.0355318	-2.22566e-05	-1.67786e-05	-2.77346e-05		770	0.134854	0.157528	0.112181	-0.00638263	0.0169092	-0.0296745	-2.22566e-05	-1.67786e-05	-2.77346e-05		770	0.137209	0.160279	0.11414	0.00666918	0.0119296	0.00140881	-1.77791e-06	-2.2155e-06	-1.34031e-06
771	0.130556	0.152506	0.108605	-0.0233848	-0.0112378	-0.0355318	-2.22566e-05	-1.67786e-05	-2.77346e-05		771	0.134854	0.157528	0.112181	-0.00638263	0.0169092	-0.0296745	-2.22566e-05	-1.67786e-05	-2.77346e-05		771	0.137209	0.160279	0.11414	0.00666918	0.0119296	0.00140881	-1.77791e-06	-2.2155e-06	-1.34031e-06
772	0.130556	0.152506	0.108605	-0.0233848	-0.0112378	-0.0355318	-2.22566e-05	-1.67786e-05	-2.77346e-05		772	0.134854	0.157528	0.112181	-0.00638263	0.0169092	-0.0296745	-2.22566e-05	-1.67786e-05	-2.77346e-05		772	0.137209	0.160279	0.11414	0.00666918	0.0119296	0.00140881	-1.77791e-06	-2.2155e-06	-1.34031e-06
773	0.130556	0.152506	0.108605	-0.0233848	-0.0112378	-0.0355318	-2.22566e-05	-1.67786e-05	-2.77346e-05		773	0.134854	0.157528	0.112181	-0.00638263	0.0169092	-0.0296745	-2.22566e-05	-1.67786e-05	-2.77346e-05		773	0.137209	0.160279	0.11414	0.00666918	0.0119296	0.00140881	-1.77791e-06	-2.2155e-06	-1.34031e-06
774	0.130556	0.152506	0.108605	-0.0233848	-0.0112378	-0.0355318	-2.22566e-05	-1.67786e-05	-2.77346e-05		774	0.134854	0.157528	0.112181	-0.00638263	0.0169092	-0.0296745	-2.22566e-05	-1.67786e-05	-2.77346e-05		774	0.137209	0.160279	0.11414	0.00666918	0.0119296	0.00140881	-1.77791e-06	-2.2155e-06	-1.34031e-06
775	0.130556	0.152506	0.108605	-0.0233848	-0.0112378	-0.0355318	-2.22566e-05	-1.67786e-05	-2.77346e-05		775	0.134854	0.157528	0.112181	-0.00638263	0.0169092	-0.0296745	-2.22566e-05	-1.67786e-05	-2.77346e-05		775	0.137209	0.160279	0.11414	0.00666918	0.0119296	0.00140881	-1.77791e-06	-2.2155e-06	-1.34031e-06
776	0.130556	0.152506	0.108605	-0.0233848	-0.0112378	-0.0355318	-2.22566e-05	-1.67786e-05	-2.77346e-05		776	0.134854	0.157528	0.112181	-0.00638263	0.0169092	-0.0296745	-2.22566e-05	-1.67786e-05	-2.77346e-05		776	0.137209	0.160279	0.11414	0.00666918	0.0119296	0.00140881	-1.77791e-06	-2.2155e-06	-1.34031e-06
777	0.130556	0.152506	0.108605	-0.0233848	-0.0112378	-0.0355318	-2.22566e-05	-1.67786e-05	-2.77346e-05		777	0.134854	0.157528	0.112181	-0.00638263	0.0169092	-0.0296745	-2.22566e-05	-1.67786e-05	-2.77346e-05		777	0.137209	0.160279	0.11414	0.00666918	0.0119296	0.00140881	-1.77791e-06	-2.2155e-06	-1.34031e-06
778	0.130556	0.152506	0.108605	-0.0233848	-0.0112378	-0.0355318	-2.22566e-05	-1.67786e-05	-2.77346e-05		778	0.134854	0.157528	0.112181	-0.00638263	0.0169092	-0.0296745	-2.22566e-05	-1.67786e-05	-2.77346e-05		778	0.137209	0.160279	0.11414	0.00666918	0.0119296	0.00140881	-1.77791e-06	-2.2155e-06	-1.34031e-06
779	0.130556	0.152506	0.108605	-0.0233848	-0.0112378	-0.0355318	-2.22566e-05	-1.67786e-05	-2.77346e-05		779	0.134854	0.157528	0.112181	-0.00638263	0.0169092	-0.0296745	-2.22566e-05	-1.67786e-05	-2.77346e-05		779	0.137209	0.160279	0.11414	0.00666918	0.0119296	0.00140881	-1.77791e-06	-2.2155e-06	-1.34031e-06
780	0.130556	0.152506	0.108605	-0.0233848	-0.0112378	-0.0355318	-2.22566e-05	-1.67786e-05	-2.77346e-05		780	0.134854	0.157528	0.112181	-0.00638263	0.0169092	-0.0296745	-2.22566e-05	-1.67786e-05	-2.77346e-05		780	0.137209	0.160279	0.11414	0.00666918	0.0119296	0.00140881	-1.77791e-06	-2.2155e-06	-1.34031e-06
781	0.130556	0.152506	0.108605	-0.0233848	-0.0112378	-0.0355318	-2.22566e-05	-1.67786e-05	-2.77346e-05		781	0.134854	0.157528	0.112181	-0.00638263	0.0169092	-0.0296745	-2.22566e-05	-1.67786e-05	-2.77346e-05		781	0.137209	0.160279	0.11414	0.00666918	0.0119296	0.00140881	-1.77791e-06	-2.2155e-06	-1.34031e-06
782	0.130556	0.152506	0.108605	-0.0233848	-0.0112378	-0.0355318	-2.22566e-05	-1.67786e-05	-2.77346e-05		782	0.134854	0.157528	0.112181	-0.00638263	0.0169092	-0.0296745	-2.22566e-05	-1.67786e-05	-2.77346e-05		782	0.137209	0.160279	0.11414	0.00666918	0.0119296	0.00140881	-1.77791e-06	-2.2155e-06	-1.34031e-06
783	0.130556	0.152506	0.108605	-0.0233848	-0.0112378	-0.0355318	-2.22566e-05	-1.67786e-05	-2.77346e-05		783	0.134854	0.157528	0.112181	-0.00638263	0.0169092	-0.0296745	-2.22566e-05	-1.67786e-05	-2.77346e-05		783	0.137209	0.160279	0.11414	0.00666918	0.0119296	0.00140881	-1.77791e-06	-2.2155e-06	-1.34031e-06
784	0.130556	0.152506	0.108605	-0.0233848	-0.0112378	-0.0355318	-2.22566e-05	-1.67786e-05	-2.77346e-05		784	0.134854	0.157528	0.112181	-0.00638263	0.0169092	-0.0296745	-2.22566e-05	-1.67786e-05	-2.77346e-05		784	0.137209	0.160279	0.11414	0.00666918	0.0119296	0.00140881	-1.77791e-06	-2.2155e-06	-1.34031e-06
785	0.130556	0.152506	0.108605	-0.0233848	-0.0112378	-0.0355318	-2.22566e-05	-1.67786e-05	-2.77346e-05		785	0.134854	0.157528	0.112181	-0.00638263	0.0169092	-0.0296745	-2.22566e-05	-1.67786e-05	-2.77346e-05		785	0.137209	0.160279	0.11414	0.00666918	0.0119296	0.00140881	-1.77791e-06	-2.2155e-06	-1.34031e-06
786	0.130556	0.152506	0.108605	-0.0233848	-0.0112378	-0.0355318	-2.22566e-05	-1.67786e-05	-2.77346e-05		786	0.134854	0.157528	0.112181	-0.00638263	0.0169092	-0.0296745	-2.22566e-05	-1.67786e-05	-2.77346e-05		786	0.137209	0.160279	0.11414	0.00666918	0.0119296	0.00140881	-1.77791e-06	-2.2155e-06	-1.34031e-06
787	0.130556	0.152506	0.108605	-0.0233848	-0.0112378	-0.0355318	-2.22566e-05	-1.67786e-05	-2.77346e-05		787	0.134854	0.157528	0.112181	-0.00638263	0.0169092	-0.0296745	-2.22566e-05	-1.67786e-05	-2.77346e-05		787	0.137209	0.160279	0.11414	0.00666918	0.0119296	0.00140881	-1.77791e-06	-2.2155e-06	-1.34031e-06
788	0.130556	0.152506	0.108605	-0.0233848	-0.0112378	-0.0355318	-2.22566e-05	-1.67786e-05	-2.77346e-05		788	0.134854	0.157528	0.112181	-0.00638263	0.0169092	-0.0296745	-2.22566e-05	-1.67786e-05	-2.77346e-05		788	0.137209	0.160279	0.11414	0.00666918	0.0119296	0.00140881	-1.77791e-06	-2.2155e-06	-1.34031e-06
789	0.130556	0.152506	0.108605	-0.0233848	-0.0112378	-0.0355318	-2.22566e-05	-1.67786e-05	-2.77346e-05		789	0.134854	0.157528	0.112181	-0.00638263	0.0169092	-0.0296745	-2.22566e-05	-1.67786e-05	-2.77346e-05		789	0.137209	0.160279	0.11414	0.00666918	0.0119296	0.00140881	-1.77791e-06	-2.2155e-06	-1.34031e-06
790	0.130556	0.152506	0.108605	-0.0233848	-0.0112378	-0.0355318	-2.22566e-05	-1.67786e-05	-2.77346e-05		790	0.134854	0.157528	0.112181	-0.00638263	0.0169092	-0.0296745	-2.22566e-05	-1.67786e-05	-2.77346e-05		790	0.137209	0.160279	0.11414	0.00666918	0.0119296	0.00140881	-1.77791e-06	-2.2155e-06	-1.34031e-06
791	0.130556	0.152506	0.108605	-0.0233848	-0.0112378	-0.0355318	-2.22566e-05	-1.67786e-05	-2.77346e-05		791	0.134854	0.157528	0.112181	-0.00638263	0.0169092	-0.0296745	-2.22566e-05	-1.67786e-05	-2.77346e-05		791	0.137209	0.160279	0.11414	0.00666918	0.0119296	0.00140881	-1.77791e-06	-2.2155e-06	-1.34031e-06
792	0.130556	0.152506	0.108605	-0.0233848	-0.0112378	-0.0355318	-2.22566e-05	-1.67786e-05	-2.77346e-05		792	0.134854	0.157528	0.112181	-0.00638263	0.0169092	-0.0296745	-2.22566e-05	-1.67786e-05	-2.77346e-05		792	0.137209	0.160279	0.11414	0.00666918	0.0119296	0.00140881	-1.77791e-06	-2.2155e-06	-1.34031e-06
793	0.130556	0.152506	0.108605	-0.0233848	-0.0112378	-0.0355318	-2.22566e-05	-1.67786e-05	-2.77346e-05		793	0.134854	0.157528	0.112181	-0.00638263	0.0169092	-0.0296745	-2.22566e-05	-1.67786e-05	-2.77346e-05		793	0.137209	0.160279	0.11414	0.00666918	0.0119296	0.00140881	-1.77791e-06	-2.2155e-06	-1.34031e-06
794	0.130556	0.152506	0.108605	-0.0233848	-0.0112378	-0.0355318	-2.22566e-05	-1.67786e-05	-2.77346e-05		794	0.134854	0.157528	0.112181	-0.00638263	0.0169092	-0.0296745	-2.22566e-05	-1.67786e-05	-2.77346e-05		794	0.137209	0.160279	0.11414	0.00666918	0.0119296	0.00140881	-1.77791e-06	-2.2155e-06	-1.34031e-06
795	0.130556	0.152506	0.108605	-0.0233848	-0.0112378	-0.0355318	-2.22566e-05	-1.67786e-05	-2.77346e-05		795	0.134854	0.157528	0.112181	-0.00638263	0.0169092	-0.0296745	-2.22566e-05	-1.67786e-05	-2.77346e-05		795	0.137209	0.160279	0.11414	0.00666918	0.0119296	0.00140881	-1.77791e-06	-2.2155e-06	-1.34031e-06
796	0.130556	0.152506	0.108605	-0.0233848	-0.0112378	-0.0355318	-2.22566e-05	-1.67786e-05	-2.77346e-05		796	0.134854	0.157528	0.112181	-0.00638263	0.0169092	-0.0296745	-2.22566e-05	-1.67786e-05	-2.77346e-05		796	0.137209	0.160279	0.11414	0.00666918	0.0119296	0.00140881	-1.77791e-06	-2.2155e-06	-1.34031e-06
797	0.130556	0.152506	0.108605	-0.0233848	-0.0112378	-0.0355318	-2.22566e-05	-1.67786e-05	-2.77346e-05		797	0.134854	0.157528	0.112181	-0.00638263	0.0169092	-0.0296745	-2.22566e-05	-1.67786e-05	-2.77346e-05		797	0.137209	0.160279	0.11414	0.00666918	0.0119296	0.00140881	-1.77791e-06	-2.2155e-06	-1.34031e-06
798	0.130556	0.152506	0.108605	-0.0233848	-0.0112378	-0.0355318	-2.22566e-05	-1.67786e-05	-2.77346e-05		798	0.134854	0.157528	0.112181	-0.00638263	0.0169092	-0.0296745	-2.22566e-05	-1.67786e-05	-2.77346e-05		798	0.137209	0.160279	0.11414	0.00666918	0.0119296	0.00140881	-1.77791e-06	-2.2155e-06	-1.34031e-06
799	0.130556	0.152506	0.108605	-0.0233848	-0.0112378	-0.0355318	-2.22566e-05	-1.67786e-05	-2.77346e-05		799	0.134854	0.157528	0.112181	-0.00638263	0.0169092	-0.0296745	-2.22566e-05	-1.67786e-05	-2.77346e-05		799	0.137209	0.160279	0.11414	0.00666918	0.0119296	0.00140881	-1.77791e-06	-2.2155e-06	-1.34031e-06
800	0.130556	0.152506	0.108605	-0.0233848	-0.0112378	-0.0355318	-2.22566e-05	-1.67786e-05	-2.77346e-05		800	0.134854	0.157528	0.112181	-0.00638263	0.0169092	-0.0296745	-2.22566e-05	-1.67786e-05	-2.77346e-05		800	0.137209	0.160279	0.11414	0.00666918	0.0119296	0.00140881	-1.77791e-06	-2.2155e-06	-1.34031e-06
801	0.130556	0.152506	0.108605	-0.0233848	-0.0112378	-0.0355318	-2.22566e-05	-1.67786e-05	-2.77346e-05		801	0.134854	0.157528	0.112181	-0.00638263	0.0169092	-0.0296745	-2.22566e-05	-1.67786e-05	-2.77346e-05		801	0.137209	0.160279	0.11414	0.00666918	0.0119296	0.00140881	-1.77791e-06	-2.2155e-06	-1.34031e-06
802	0.130556	0.152506	0.108605	-0.0233848	-0.0112378	-0.0355318	-2.22566e-05	-1.67786e-05	-2.77346e-05		802	0.134854	0.157528	0.112181	-0.00638263	0.0169092	-0.0296745	-2.22566e-05	-1.67786e-05	-2.77346e-05		802	0.137209	0.160279	0.11414	0.00666918	0.0119296	0.00140881	-1.77791e-06	-2.2155e-06	-1.34031e-06
803	0.130556	0.152506	0.108605	-0.0233848	-0.0112378	-0.0355318	-2.22566e-05	-1.67786e-05	-2.77346e-05		803	0.134854	0.157528	0.112181	-0.00638263	0.0169092	-0.0296745	-2.22566e-05	-1.67786e-05	-2.77346e-05		803	0.137209	0.160279	0.11414	0.00666918	0.0119296	0.00140881	-1.77791e-06	-2.2155e-06	-1.34031e-06
804	0.130556	0.152506	0.108605	-0.0233848	-0.0112378	-0.0355318	-2.22566e-05	-1.67786e-05	-2.77346e-05		804	0.134854	0.157528	0.112181	-0.00638263	0.0169092	-0.0296745	-2.22566e-05	-1.67786e-05	-2.77346e-05		804	0.137209	0.160279	0.11414	0.00666918	0.0119296	0.00140881	-1.77791e-06	-2.2155e-06	-1.34031e-06
805	0.130556	0.152506	0.108605	-0.0233848	-0.0112378	-0.0355318	-2.22566e-05	-1.67786e-05	-2.77346e-05		805	0.134854	0.157528	0.112181	-0.00638263	0.0169092	-0.0296745	-2.22566e-05	-1.67786e-05	-2.77346e-05		805	0.137209	0.160279	0.11414	0.00666918	0.0119296	0.00140881	-1.77791e-06	-2.2155e-06	-1.34031e-06
806	0.130556	0.152506	0.108605	-0.0233848	-0.0112378	-0.0355318	-2.22566e-05	-1.67786e-05	-2.77346e-05		806	0.134854	0.157528	0.112181	-0.00638263	0.0169092	-0.0296745	-2.22566e-05	-1.67786e-05	-2.77346e-05		806	0.137209	0.160279	0.11414	0.00666918	0.0119296	0.00140881	-1.77791e-06	-2.2155e-06	-1.34031e-06
807	0.130556	0.152506	0.108605	-0.0233848	-0.0112378	-0.0355318	-2.22566e-05	-1.67786e-05	-2.77346e-05		807	0.134854	0.157528	0.112181	-0.00638263	0.0169092	-0.0296745	-2.22566e-05	-1.67786e-05	-2.77346e-05		807	0.137209	0.160279	0.11414	0.00666918	0.0119296	0.00140881	-1.77791e-06	-2.2155e-06	-1.34031e-06
808	0.130556	0.152506	0.108605	-0.0233848	-0.0112378	-0.0355318	-2.22566e-05	-1.67786e-05	-2.77346e-05		808	0.134854	0.157528	0.112181	-0.00638263	0.0169092	-0.0296745	-2.22566e-05	-1.67786e-05	-2.77346e-05		808	0.137209	0.160279	0.11414	0.00666918	0.0119296	0.00140881	-1.77791e-06	-2.2155e-06	-1.34031e-06
809	0.130556	0.152506	0.108605	-0.0233848	-0.0112378	-0.0355318	-2.22566e-05	-1.67786e-05	-2.77346e-05		809	0.134854	0.157528	0.112181	-0.00638263	0.0169092	-0.0296745	-2.22566e-05	-1.67786e-05	-2.77346e-05		809	0.137209	0.160279	0.11414	0.00666918	0.0119296	0.00140881	-1.77791e-06	-2.2155e-06	-1.34031e-06
810	0.130556	0.152506	0.108605	-0.0233848	-0.0112378	-0.0355318	-2.22566e-05	-1.67786e-05	-2.77346e-05		810	0.134854	0.157528	0.112181	-0.00638263	0.0169092	-0.0296745	-2.22566e-05	-1.67786e-05	-2.77346e-05		810	0.137209	0.160279	0.11414	0.00666918	0.0119296	0.00140881	-1.77791e-06	-2.2155e-06	-1.34031e-06
811	0.130556	0.152506	0.108605	-0.0233848	-0.0112378	-0.0355318	-2.22566e-05	-1.67786e-05	-2.77346e-05		811	0.134854	0.157528	0.112181	-0.00638263	0.0169092	-0.0296745	-2.22566e-05	-1.67786e-05	-2.77346e-05		811	0.137209	0.160279	0.11414	0.00666918	0.0119296	0.00140881	-1.77791e-06	-2.2155e-06	-1.34031e-06
812	0.130556	0.152506	0.108605	-0.0233848	-0.0112378	-0.0355318	-2.22566e-05	-1.67786e-05	-2.77346e-05		812	0.134854	0.157528	0.112181	-0.00638263	0.0169092	-0.0296745	-2.22566e-05	-1.67786e-05	-2.77346e-05		812	0.137209	0.160279	0.11414	0.00666918	0.0119296	0.00140881	-1.77791e-06	-2.2155e-06	-1.34031e-06
813	0.130556	0.152506	0.108605	-0.0233848	-0.0112378	-0.0355318	-2.22566e-05	-1.67786e-05	-2.77346e-05		813	0.134854	0.157528	0.112181	-0.00638263	0.0169092	-0.0296745	-2.22566e-05	-1.67786e-05	-2.77346e-05		813	0.137209	0.160279	0.11414	0.00666918	0.0119296	0.00140881	-1.77791e-06	-2.2155e-06	-1.34031e-06
814	0.130556	0.152506	0.108605	-0.0233848	-0.0112378	-0.0355318	-2.22566e-05	-1.67786e-05	-2.77346e-05		814	0.134854	0.157528	0.112181	-0.00638263	0.0169092	-0.0296745	-2.22566e-05	-1.67786e-05	-2.77346e-05		814	0.137209	0.160279	0.11414	0.00666918	0.0119296	0.00140881	-1.77791e-06	-2.2155e-06	-1.34031e-06
815	0.130556	0.152506	0.108605	-0.0233848	-0.0112378	-0.0355318	-2.22566e-05	-1.67786e-05	-2.77346e-05		815	0.134854	0.157528	0.112181	-0.00638263	0.0169092	-0.0296745	-2.22566e-05	-1.67786e-05	-2.77346e-05		815	0.137209	0.160279	0.11414	0.00666918	0.0119296	0.00140881	-1.77791e-06	-2.2155e-06	-1.34031e-06
816	0.130556	0.152506	0.108605	-0.0233848	-0.0112378	-0.0355318	-2.22566e-05	-1.67786e-05	-2.77346e-05		816	0.134854	0.157528	0.112181	-0.00638263	0.0169092	-0.0296745	-2.22566e-05	-1.67786e-05	-2.77346e-05		816	0.137209	0.160279	0.11414	0.00666918	0.0119296	0.00140881	-1.77791e-06	-2.2155e-06	-1.34031e-06
817	0.130556	0.152506	0.108605	-0.0233848	-0.0112378	-0.0355318	-2.22566e-05	-1.67786e-05	-2.77346e-05		817	0.134854	0.157528	0.112181	-0.00638263	0.0169092	-0.0296745	-2.22566e-05	-1.67786e-05	-2.77346e-05		817	0.137209	0.160279	0.11414	0.00666918	0.0119296	0.00140881	-1.77791e-06	-2.2155e-06	-1.34031e-06
818	0.130556	0.152506	0.108605	-0.0233848	-0.0112378	-0.0355318	-2.22566e-05	-1.67786e-05	-2.77346e-05		818	0.134854	0.157528	0.112181	-0.00638263	0.0169092	-0.0296745	-2.22566e-05	-1.67786e-05	-2.77346e-05		818	0.137209	0.160279	0.11414	0.00666918	0.0119296	0.00140881	-1.77791e-06	-2.2155e-06	-1.34031e-06
819	0.130556	0.152506	0.108605	-0.0233848	-0.0112378	-0.0355318	-2.22566e-05	-1.67786e-05	-2.77346e-05		819	0.134854	0.157528	0.112181	-0.00638263	0.0169092	-0.0296745	-2.22566e-05	-1.67786e-05	-2.77346e-05		819	0.137209	0.160279	0.11414	0.00666918	0.0119296	0.00140881	-1.77791e-06	-2.2155e-06	-1.34031e-06
820	0.130556	0.152506	0.108605	-0.0233848	-0.0112378	-0.0355318	-2.22566e-05	-1.67786e-05	-2.77346e-05		820	0.134854	0.157528	0.112181	-0.00638263	0.0169092	-0.0296745	-2.22566e-05	-1.67786e-05	-2.77346e-05		820	0.137209	0.160279	0.11414	0.00666918	0.0119296	0.00140881	-1.77791e-06	-2.2155e-06	-1.34031e-06
821	0.130556	0.152506	0.108605	-0.0233848	-0.0112378	-0.0355318	-2.22566e-05	-1.67786e-05	-2.77346e-05		821	0.134854	0.157528	0.112181	-0.00638263	0.0169092	-0.0296745	-2.22566e-05	-1.67786e-05	-2.77346e-05		821	0.137209	0.160279	0.11414	0.00666918	0.0119296	0.00140881	-1.77791e-06	-2.2155e-06	-1.34031e-06
822	0.130556	0.152506	0.108605	-0.0233848	-0.0112378	-0.0355318	-2.22566e-05	-1.67786e-05	-2.77346e-05		822	0.134854	0.157528	0.112181	-0.00638263	0.0169092	-0.0296745	-2.22566e-05	-1.67786e-05	-2.77346e-05		822	0.137209	0.160279	0.11414	0.00666918	0.0119296	0.00140881	-1.77791e-06	-2.2155e-06	-1.34031e-06
823	0.130556	0.152506	0.108605	-0.0233848	-0.0112378	-0.0355318	-2.22566e-05	-1.67786e-05	-2.77346e-05		823	0.134854	0.157528	0.112181	-0.00638263	0.0169092	-0.0296745	-2.22566e-05	-1.67786e-05	-2.77346e-05		823	0.137209	0.160279	0.11414	0.00666918	0.0119296	0.00140881	-1.77791e-06	-2.2155e-06	-1.34031e-06
824	0.130556	0.152506	0.108605	-0.0233848	-0.0112378	-0.0355318	-2.22566e-05	-1.67786e-05	-2.77346e-05		824	0.134854	0.157528	0.112181	-0.00638263	0.0169092	-0.0296745	-2.22566e-05	-1.67786e-05	-2.77346e-05		824	0.137209	0.160279	0.11414	0.00666918	0.0119296	0.00140881	-1.77791e-06	-2.2155e-06	-1.34031e-06
825	0.130556	0.152506	0.108605	-0.0233848	-0.0112378	-0.0355318	-2.22566e-05	-1.67786e-05	-2.77346e-05		825	0.134854	0.157528	0.112181	-0.00638263	0.0169092	-0.0296745	-2.22566e-05	-1.67786e-05	-2.77346e-05		825	0.137209	0.160279	0.11414	0.00666918	0.0119296	0.00140881	-1.77791e-06	-2.2155e-06	-1.34031e-06
826	0.130556	0.152506	0.108605	-0.0233848	-0.0112378	-0.0355318	-2.22566e-05	-1.67786e-05	-2.77346e-05		826	0.134854	0.157528	0.112181	-0.00638263	0.0169092	-0.0296745	-2.22566e-05	-1.67786e-05	-2.77346e-05		826	0.137209	0.160279	0.11414	0.00666918	0.0119296	0.00140881	-1.77791e-06	-2.2155e-06	-1.34031e-06
827	0.130556	0.152506	0.108605	-0.0233848	-0.0112378	-0.0355318	-2.22566e-05	-1.67786e-05	-2.77346e-05		827	0.134854	0.157528	0.112181	-0.00638263	0.0169092	-0.0296745	-2.22566e-05	-1.67786e-05	-2.77346e-05		827	0.137209	0.160279	0.11414	0.00666918	0.0119296	0.00140881	-1.77791e-06	-2.2155e-06	-1.34031e-06
828	0.130556	0.152506	0.108605	-0.0233848	-0.0112378	-0.0355318	-2.22566e-05	-1.67786e-05	-2.77346e-05		828	0.134854	0.157528	0.112181	-0.00638263	0.0169092	-0.0296745	-2.22566e-05	-1.67786e-05	-2.77346e-05		828	0.137209	0.160279	0.11414	0.00666918	0.0119296	0.00140881	-1.77791e-06	-2.2155e-06	-1.34031e-06
829	0.130556	0.152506	0.108605	-0.0233848	-0.0112378	-0.0355318	-2.22566e-05	-1.67786e-05	-2.77346e-05		829	0.134854	0.157528	0.112181	-0.00638263	0.0169092	-0.0296745	-2.22566e-05	-1.67786e-05	-2.77346e-05		829	0.137209	0.160279	0.11414	0.00666918	0.0119296	0.00140881	-1.77791e-06	-2.2155e-06	-1.34031e-06
830	0.130556	0.152506	0.108605	-0.0233848	-0.0112378	-0.0355318	-2.22566e-05	-1.67786e-05	-2.77346e-05		830	0.134854	0.157528	0.112181	-0.00638263	0.0169092	-0.0296745	-2.22566e-05	-1.67786e-05	-2.77346e-05		830	0.137209	0.160279	0.11414	0.00666918	0.0119296	0.00140881	-1.77791e-06	-2.2155e-06	-1.34031e-06
831	0.130556	0.152506	0.108605	-0.0233848	-0.0112378	-0.0355318	-2.22566e-05	-1.67786e-05	-2.77346e-05		831	0.134854	0.157528	0.112181	-0.00638263	0.0169092	-0.0296745	-2.22566e-05	-1.67786e-05	-2.77346e-05		831	0.137209	0.160279	0.11414	0.00666918	0.0119296	0.00140881	-1.77791e-06	-2.2155e-06	-1.34031e-06
832	0.130556	0.152506	0.108605	-0.0233848	-0.0112378	-0.0355318	-2.22566e-05	-1.67786e-05	-2.77346e-05		832	0.134854	0.157528	0.112181	-0.00638263	0.0169092	-0.0296745	-2.22566e-05	-1.67786e-05	-2.77346e-05		832	0.137209	0.160279	0.11414	0.00666918	0.0119296	0.00140881	-1.77791e-06	-2.2155e-06	-1.34031e-06
833	0.130556	0.152506	0.108605	-0.0233848	-0.0112378	-0.0355318	-2.22566e-05	-1.67786e-05	-2.77346e-05		833	0.134854	0.157528	0.112181	-0.00638263	0.0169092	-0.0296745	-2.22566e-05	-1.67786e-05	-2.77346e-05		833	0.137209	0.160279	0.11414	0.00666918	0.0119296	0.00140881	-1.77791e-06	-2.2155e-06	-1.34031e-06
834	0.130556	0.152506	0.108605	-0.0233848	-0.0112378	-0.0355318	-2.22566e-05	-1.67786e-05	-2.77346e-05		834	0.134854	0.157528	0.112181	-0.00638263	0.0169092	-0.0296745	-2.22566e-05	-1.67786e-05	-2.77346e-05		834	0.137209	0.160279	0.11414	0.00666918	0.0119296	0.00140881	-1.77791e-06	-2.2155e-06	-1.34031e-06
835	0.130556	0.152506	0.108605	-0.0233848	-0.0112378	-0.0355318	-2.22566e-05	-1.67786e-05	-2.77346e-05		835	0.134854	0.157528	0.112181	-0.00638263	0.0169092	-0.0296745	-2.22566e-05	-1.67786e-05	-2.77346e-05		835	0.137209	0.160279	0.11414	0.00666918	0.0119296	0.00140881	-1.77791e-06	-2.2155e-06	-1.34031e-06
836	0.130556	0.152506	0.108605	-0.0233848	-0.0112378	-0.0355318	-2.22566e-05	-1.67786e-05	-2.77346e-05		836	0.134854	0.157528	0.112181	-0.00638263	0.0169092	-0.0296745	-2.22566e-05	-1.67786e-05	-2.77346e-05		836	0.137209	0.160279	0.11414	0.00666918	0.0119296	0.00140881	-1.77791e-06	-2.2155e-06	-1.34031e-06
837	0.130556	0.152506	0.108605	-0.0233848	-0.0112378	-0.0355318	-2.22566e-05	-1.67786e-05	-2.77346e-05		837	0.134854	0.157528	0.112181	-0.00638263	0.0169092	-0.0296745	-2.22566e-05	-1.67786e-05	-2.77346e-05		837	0.137209	0.160279	0.11414	0.00666918	0.0119296	0.00140881	-1.77791e-06	-2.2155e-06	-1.34031e-06
838	0.130556	0.152506	0.108605	-0.0233848	-0.0112378	-0.0355318	-2.22566e-05	-1.67786e-05	-2.77346e-05		838	0.134854	0.157528	0.112181	-0.00638263	0.0169092	-0.0296745	-2.22566e-05	-1.67786e-05	-2.77346e-05		838	0.137209	0.160279	0.11414	0.00666918	0.0119296	0.00140881	-1.77791e-06	-2.2155e-06	-1.34031e-06
839	0.130556	0.152506	0.108605	-0.0233848	-0.0112378	-0.0355318	-2.22566e-05	-1.67786e-05	-2.77346e-05		839	0.134854	0.157528	0.112181	-0.00638263	0.0169092	-0.0296745	-2.22566e-05	-1.67786e-05	-2.77346e-05		839	0.137209	0.160279	0.11414	0.00666918	0.0119296	0.00140881	-1.77791e-06	-2.2155e-06	-1.34031e-06
840	0.130556	0.152506	0.108605	-0.0233848	-0.0112378	-0.0355318	-2.22566e-05	-1.67786e-05	-2.77346e-05		840	0.134854	0.157528	0.112181	-0.00638263	0.0169092	-0.0296745	-2.22566e-05	-1.67786e-05	-2.77346e-05		840	0.137209	0.160279	0.11414	0.00666918	0.0119296	0.00140881	-1.77791e-06	-2.2155e-06	-1.34031e-06
841	0.130556	0.152506	0.108605	-0.0233848	-0.0112378	-0.0355318	-2.22566e-05	-1.67786e-05	-2.77346e-05		841	0.134854	0.157528	0.112181	-0.00638263	0.0169092	-0.0296745	-2.22566e-05	-1.67786e-05	-2.77346e-05		841	0.137209	0.160279	0.11414	0.00666918	0.0119296	0.00140881	-1.77791e-06	-2.2155e-06	-1.34031e-06
842	0.130556	0.152506	0.108605	-0.0233848	-0.0112378	-0.0355318	-2.22566e-05	-1.67786e-05	-2.77346e-05		842	0.134854	0.157528	0.112181	-0.00638263	0.0169092	-0.0296745	-2.22566e-05	-1.67786e-05	-2.77346e-05		842	0.137209	0.160279	0.11414	0.00666918	0.0119296	0.00140881	-1.77791e-06	-2.2155e-06	-1.34031e-06
843	0.130556	0.152506	0.108605	-0.0233848	-0.0112378	-0.0355318	-2.22566e-05	-1.67786e-05	-2.77346e-05		843	0.134854	0.157528	0.112181	-0.00638263	0.0169092	-0.0296745	-2.22566e-05	-1.67786e-05	-2.77346e-05		843	0.137209	0.160279	0.11414	0.00666918	0.0119296	0.00140881	-1.77791e-06	-2.2155e-06	-1.34031e-06
844	0.130556	0.152506	0.108605	-0.0233848	-0.0112378	-0.0355318	-2.22566e-05	-1.67786e-05	-2.77346e-05		844	0.134854	0.157528	0.112181	-0.00638263	0.0169092	-0.0296745	-2.22566e-05	-1.67786e-05	-2.77346e-05		844	0.137209	0.160279	0.11414	0.00666918	0.0119296	0.00140881	-1.77791e-06	-2.2155e-06	-1.34031e-06
845	0.130556	0.152506	0.108605	-0.0233848	-0.0112378	-0.0355318	-2.22566e-05	-1.67786e-05	-2.77346e-05		845	0.134854	0.157528	0.112181	-0.00638263	0.0169092	-0.0296745	-2.22566e-05	-1.67786e-05	-2.77346e-05		845	0.137209	0.160279	0.11414	0.00666918	0.0119296	0.00140881	-1.77791e-06	-2.2155e-06	-1.34031e-06
846	0.130556	0.152506	0.108605	-0.0233848	-0.0112378	-0.0355318	-2.22566e-05	-1.67786e-05	-2.77346e-05		846	0.134854	0.157528	0.112181	-0.00638263	0.0169092	-0.0296745	-2.22566e-05	-1.67786e-05	-2.77346e-05		846	0.137209	0.160279	0.11414	0.00666918	0.0119296	0.00140881	-1.77791e-06	-2.2155e-06	-1.34031e-06
847	0.130556	0.152506	0.108605	-0.0233848	-0.0112378	-0.0355318	-2.22566e-05	-1.67786e-05	-2.77346e-05		847	0.134854	0.157528	0.112181	-0.00638263	0.0169092	-0.0296745	-2.22566e-05	-1.67786e-05	-2.77346e-05		847	0.137209	0.160279	0.11414	0.00666918	0.0119296	0.00140881	-1.77791e-06	-2.2155e-06	-1.34031e-06
848	0.130556	0.152506	0.108605	-0.0233848	-0.0112378	-0.0355318	-2.22566e-05	-1.67786e-05	-2.77346e-05		848	0.134854	0.157528	0.112181	-0.00638263	0.0169092	-0.0296745	-2.22566e-05	-1.67786e-05	-2.77346e-05		848	0.137209	0.160279	0.11414	0.00666918	0.0119296	0.00140881	-1.77791e-06	-2.2155e-06	-1.34031e-06
849	0.130556	0.152506	0.108605	-0.0233848	-0.0112378	-0.0355318	-2.22566e-05	-1.67786e-05	-2.77346e-05		849	0.134854	0.157528	0.112181	-0.00638263	0.0169092	-0.0296745	-2.22566e-05	-1.67786e-05	-2.77346e-05		849	0.137209	0.160279	0.11414	0.00666918	0.0119296	0.00140881	-1.77791e-06	-2.2155e-06	-1.34031e-06
850	0.130556	0.152506	0.108605	-0.0233848	-0.0112378	-0.0355318	-2.22566e-05	-1.67786e-05	-2.77346e-05		850	0.134854	0.157528	0.112181	-0.00638263	0.0169092	-0.0296745	-2.22566e-05	-1.67786e-05	-2.77346e-05		850	0.137209	0.160279	0.11414	0.00666918	0.0119296	0.00140881	-1.77791e-06	-2.2155e-06	-1.34031e-06
851	0.130556	0.152506	0.108605	-0.0233848	-0.0112378	-0.0355318	-2.22566e-05	-1.67786e-05	-2.77346e-05		851	0.134854	0.157528	0.112181	-0.00638263	0.0169092	-0.0296745	-2.22566e-05	-1.67786e-05	-2.77346e-05		851	0.137209	0.160279	0.11414	0.00666918	0.0119296	0.00140881	-1.77791e-06	-2.2155e-06	-1.34031e-06
852	0.130556	0.152506	0.108605	-0.0233848	-0.0112378	-0.0355318	-2.22566e-05	-1.67786e-05	-2.77346e-05		852	0.134854	0.157528	0.112181	-0.00638263	0.0169092	-0.0296745	-2.22566e-05	-1.67786e-05	-2.77346e-05		852	0.137209	0.160279	0.11414	0.00666918	0.0119296	0.00140881	-1.77791e-06	-2.2155e-06	-1.34031e-06
853	0.130556	0.152506	0.108605	-0.0233848	-0.0112378	-0.0355318	-2.22566e-05	-1.67786e-05	-2.77346e-05		853	0.134854	0.157528	0.112181	-0.00638263	0.0169092	-0.0296745	-2.22566e-05	-1.67786e-05	-2.77346e-05		853	0.137209	0.160279	0.11414	0.00666918	0.0119296	0.00140881	-1.77791e-06	-2.2155e-06	-1.34031e-06
854	0.130556	0.152506	0.108605	-0.0233848	-0.0112378	-0.0355318	-2.22566e-05	-1.67786e-05	-2.77346e-05		854	0.134854	0.157528	0.112181	-0.00638263	0.0169092	-0.0296745	-2.22566e-05	-1.67786e-05	-2.77346e-05		854	0.137209	0.160279	0.11414	0.00666918	0.0119296	0.00140881	-1.77791e-06	-2.2155e-06	-1.34031e-06
855	0.130556	0.152506	0.108605	-0.0233848	-0.0112378	-0.0355318	-2.22566e-05	-1.67786e-05	-2.77346e-05		855	0.134854	0.157528	0.112181	-0.00638263	0.0169092	-0.0296745	-2.22566e-05	-1.67786e-05	-2.77346e-05		855	0.137209	0.160279	0.11414	0.00666918	0.0119296	0.00140881	-1.77791e-06	-2.2155e-06	-1.34031e-06
856	0.130556	0.152506	0.108605	-0.0233848	-0.0112378	-0.0355318	-2.22566e-05	-1.67786e-05	-2.77346e-05		856	0.134854	0.157528	0.112181	-0.00638263	0.0169092	-0.0296745	-2.22566e-05	-1.67786e-05	-2.77346e-05		856	0.137209	0.160279	0.11414	0.00666918	0.0119296	0.00140881	-1.77791e-06	-2.2155e-06	-1.34031e-06
857	0.130556	0.152506	0.108605	-0.0233848	-0.0112378	-0.0355318	-2.22566e-05	-1.67786e-05	-2.77346e-05		857	0.134854	0.157528	0.112181	-0.00638263	0.0169092	-0.0296745	-2.22566e-05	-1.67786e-05	-2.77346e-05		857	0.137209	0.160279	0.11414	0.00666918	0.0119296	0.00140881	-1.77791e-06	-2.2155e-06	-1.34031e-06
858	0.130556	0.152506	0.108605	-0.0233848	-0.0112378	-0.0355318	-2.22566e-05	-1.67786e-05	-2.77346e-05		858	0.134854	0.157528	0.112181	-0.00638263	0.0169092	-0.0296745	-2.22566e-05	-1.67786e-05	-2.77346e-05		858	0.137209	0.160279	0.11414	0.00666918	0.0119296	0.00140881	-1.77791e-06	-2.2155e-06	-1.34031e-06
859	0.130556	0.152506	0.108605	-0.0233848	-0.0112378	-0.0355318	-2.22566e-05	-1.67786e-05	-2.77346e-05		859	0.134854	0.157528	0.112181	-0.00638263	0.0169092	-0.0296745	-2.22566e-05	-1.67786e-05	-2.77346e-05		859	0.137209	0.160279	0.11414	0.00666918	0.0119296	0.00140881	-1.77791e-06	-2.2155e-06	-1.34031e-06
860	0.130556	0.152506	0.108605	-0.0233848	-0.0112378	-0.0355318	-2.22566e-05	-1.67786e-05	-2.77346e-05		860	0.134854	0.157528	0.112181	-0.00638263	0.0169092	-0.0296745	-2.22566e-05	-1.67786e-05	-2.77346e-05		860	0.137209	0.160279	0.11414	0.00666918	0.0119296	0.00140881	-1.77791e-06	-2.2155e-06	-1.34031e-06
861	0.130556	0.152506	0.108605	-0.0233848	-0.0112378	-0.0355318	-2.22566e-05	-1.67786e-05	-2.77346e-05		861	0.134854	0.157528	0.112181	-0.00638263	0.0169092	-0.0296745	-2.22566e-05	-1.67786e-05	-2.77346e-05		861	0.137209	0.160279	0.11414	0.00666918	0.0119296	0.00140881	-1.77791e-06	-2.2155e-06	-1.34031e-06
862	0.130556	0.152506	0.108605	-0.0233848	-0.0112378	-0.0355318	-2.22566e-05	-1.67786e-05	-2.77346e-05		862	0.134854	0.157528	0.112181	-0.00638263	0.0169092	-0.0296745	-2.22566e-05	-1.67786e-05	-2.77346e-05		862	0.137209	0.160279	0.11414	0.00666918	0.0119296	0.00140881	-1.77791e-06	-2.2155e-06	-1.34031e-06
863	0.130556	0.152506	0.108605	-0.0233848	-0.0112378	-0.0355318	-2.22566e-05	-1.67786e-05	-2.77346e-05		863	0.134854	0.157528	0.112181	-0.00638263	0.0169092	-0.0296745	-2.22566e-05	-1.67786e-05	-2.77346e-05		863	0.137209	0.160279	0.11414	0.00666918	0.0119296	0.00140881	-1.77791e-06	-2.2155e-06	-1.34031e-06
864	0.130556	0.152506	0.108605	-0.0233848	-0.0112378	-0.0355318	-2.22566e-05	-1.67786e-05	-2.77346e-05		864	0.134854	0.157528	0.112181	-0.00638263	0.0169092	-0.0296745	-2.22566e-05	-1.67786e-05	-2.77346e-05		864	0.137209	0.160279	0.11414	0.00666918	0.0119296	0.00140881	-1.77791e-06	-2.2155e-06	-1.34031e-06
865	0.130556	0.152506	0.108605	-0.0233848	-0.0112378	-0.0355318	-2.22566e-05	-1.67786e-05	-2.77346e-05		865	0.134854	0.157528	0.112181	-0.00638263	0.0169092	-0.0296745	-2.22566e-05	-1.67786e-05	-2.77346e-05		865	0.137209	0.160279	0.11414	0.00666918	0.0119296	0.00140881	-1.77791e-06	-2.2155e-06	-1.34031e-06
866	0.130556	0.152506	0.108605	-0.0233848	-0.0112378	-0.0355318	-2.22566e-05	-1.67786e-05	-2.77346e-05		866	0.134854	0.157528	0.112181	-0.00638263	0.0169092	-0.0296745	-2.22566e-05	-1.67786e-05	-2.77346e-05		866	0.137209	0.160279	0.11414	0.00666918	0.0119296	0.00140881	-1.77791e-06	-2.2155e-06	-1.34031e-06
867	0.130556	0.152506	0.108605	-0.0233848	-0.0112378	-0.0355318	-2.22566e-05	-1.67786e-05	-2.77346e-05		867	0.134854	0.157528	0.112181	-0.00638263	0.0169092	-0.0296745	-2.22566e-05	-1.67786e-05	-2.77346e-05		867	0.137209	0.160279	0.11414	0.00666918	0.0119296	0.00140881	-1.77791e-06	-2.2155e-06	-1.34031e-06
868	0.130556	0.152506	0.108605	-0.0233848	-0.0112378	-0.0355318	-2.22566e-05	-1.67786e-05	-2.77346e-05		868	0.134854	0.157528	0.112181	-0.00638263	0.0169092	-0.0296745	-2.22566e-05	-1.67786e-05	-2.77346e-05		868	0.137209	0.160279	0.11414	0.00666918	0.0119296	0.00140881	-1.77791e-06	-2.2155e-06	-1.34031e-06
869	0.130556	0.152506	0.108605	-0.0233848	-0.0112378	-0.0355318	-2.22566e-05	-1.67786e-05	-2.77346e-05		869	0.134854	0.157528	0.112181	-0.00638263	0.0169092	-0.0296745	-2.22566e-05	-1.67786e-05	-2.77346e-05		869	0.137209	0.160279	0.11414	0.00666918	0.0119296	0.00140881	-1.77791e-06	-2.2155e-06	-1.34031e-06
870	0.130556	0.152506	0.108605	-0.0233848	-0.0112378	-0.0355318	-2.22566e-05	-1.67786e-05	-2.77346e-05		870	0.134854	0.157528	0.112181	-0.00638263	0.0169092	-0.0296745	-2.22566e-05	-1.67786e-05	-2.77346e-05		870	0.137209	0.160279	0.11414	0.00666918	0.0119296	0.00140881	-1.77791e-06	-2.2155e-06	-1.34031e-06
871	0.130556	0.152506	0.108605	-0.0233848	-0.0112378	-0.0355318	-2.22566e-05	-1.67786e-05	-2.77346e-05		871	0.134854	0.157528	0.112181	-0.00638263	0.0169092	-0.0296745	-2.22566e-05	-1.67786e-05	-2.77346e-05		871	0.137209	0.160279	0.11414	0.00666918	0.0119296	0.00140881	-1.77791e-06	-2.2155e-06	-1.34031e-06
872	0.130556	0.152506	0.108605	-0.0233848	-0.0112378	-0.0355318	-2.22566e-05	-1.67786e-05	-2.77346e-05		872	0.134854	0.157528	0.112181	-0.00638263	0.0169092	-0.0296745	-2.22566e-05	-1.67786e-05	-2.77346e-05		872	0.137209	0.160279	0.11414	0.00666918	0.0119296	0.00140881	-1.77791e-06	-2.2155e-06	-1.34031e-06
873	0.130556	0.152506	0.108605	-0.0233848	-0.0112378	-0.0355318	-2.22566e-05	-1.67786e-05	-2.77346e-05		873	0.134854	0.157528	0.112181	-0.00638263	0.0169092	-0.0296745	-2.22566e-05	-1.67786e-05	-2.77346e-05		873	0.137209	0.160279	0.11414	0.00666918	0.0119296	0.00140881	-1.77791e-06	-2.2155e-06	-1.34031e-06
874	0.130556	0.152506	0.108605	-0.0233848	-0.0112378	-0.0355318	-2.22566e-05	-1.67786e-05	-2.77346e-05		874	0.134854	0.157528	0.112181	-0.00638263	0.0169092	-0.0296745	-2.22566e-05	-1.67786e-05	-2.77346e-05		874	0.137209	0.160279	0.11414	0.00666918	0.0119296	0.00140881	-1.77791e-06	-2.2155e-06	-1.34031e-06
875	0.130556	0.152506	0.108605	-0.0233848	-0.0112378	-0.0355318	-2.22566e-05	-1.67786e-05	-2.77346e-05		875	0.134854	0.157528	0.112181	-0.00638263	0.0169092	-0.0296745	-2.22566e-05	-1.67786e-05	-2.77346e-05		875	0.137209	0.160279	0.11414	0.00666918	0.0119296	0.00140881	-1.77791e-06	-2.2155e-06	-1.34031e-06
876	0.130556	0.152506	0.108605	-0.0233848	-0.0112378	-0.0355318	-2.22566e-05	-1.67786e-05	-2.77346e-05		876	0.134854	0.157528	0.112181	-0.00638263	0.0169092	-0.0296745	-2.22566e-05	-1.67786e-05	-2.77346e-05		876	0.137209	0.160279	0.11414	0.00666918	0.0119296	0.00140881	-1.77791e-06	-2.2155e-06	-1.34031e-06
877	0.130556	0.152506	0.108605	-0.0233848	-0.0112378	-0.0355318	-2.22566e-05	-1.67786e-05	-2.77346e-05		877	0.134854	0.157528	0.112181	-0.00638263	0.0169092	-0.0296745	-2.22566e-05	-1.67786e-05	-2.77346e-05		877	0.137209	0.160279	0.11414	0.00666918	0.0119296	0.00140881	-1.77791e-06	-2.2155e-06	-1.34031e-06
878	0.130556	0.152506	0.108605	-0.0233848	-0.0112378	-0.0355318	-2.22566e-05	-1.67786e-05	-2.77346e-05		878	0.134854	0.157528	0.112181	-0.00638263	0.0169092	-0.0296745	-2.22566e-05	-1.67786e-05	-2.77346e-05		878	0.137209	0.160279	0.11414	0.00666918	0.0119296	0.00140881	-1.77791e-06	-2.2155e-06	-1.34031e-06
879	0.130556	0.152506	0.108605	-0.0233848	-0.0112378	-0.0355318	-2.22566e-05	-1.67786e-05	-2.77346e-05		879	0.134854	0.157528	0.112181	-0.00638263	0.0169092	-0.0296745	-2.22566e-05	-1.67786e-05	-2.77346e-05		879	0.137209	0.160279	0.11414	0.00666918	0.0119296	0.00140881	-1.77791e-06	-2.2155e-06	-1.34031e-06
880	0.130556	0.152506	0.108605	-0.0233848	-0.0112378	-0.0355318	-2.22566e-05	-1.67786e-05	-2.77346e-05		880	0.134854	0.157528	0.112181	-0.00638263	0.0169092	-0.0296745	-2.22566e-05	-1.67786e-05	-2.77346e-05		880	0.137209	0.160279	0.11414	0.00666918	0.0119296	0.00140881	-1.77791e-06	-2.2155e-06	-1.34031e-06
881	0.130556	0.152506	0.108605	-0.0233848	-0.0112378	-0.0355318	-2.22566e-05	-1.67786e-05	-2.77346e-05		881	0.134854	0.157528	0.112181	-0.00638263	0.0169092	-0.0296745	-2.22566e-05	-1.67786e-05	-2.77346e-05		881	0.137209	0.160279	0.11414	0.00666918	0.0119296	0.00140881	-1.77791e-06	-2.2155e-06	-1.34031e-06
882	0.130556	0.152506	0.108605	-0.0233848	-0.0112378	-0.0355318	-2.22566e-05	-1.67786e-05	-2.77346e-05		882	0.134854	0.157528	0.112181	-0.00638263	0.0169092	-0.0296745	-2.22566e-05	-1.67786e-05	-2.77346e-05		882	0.137209	0.160279	0.11414	0.00666918	0.0119296	0.00140881	-1.77791e-06	-2.2155e-06	-1.34031e-06
883	0.130556	0.152506	0.108605	-0.0233848	-0.0112378	-0.0355318	-2.22566e-05	-1.67786e-05	-2.77346e-05		883	0.134854	0.157528	0.112181	-0.00638263	0.0169092	-0.0296745	-2.22566e-05	-1.67786e-05	-2.77346e-05		883	0.137209	0.160279	0.11414	0.00666918	0.0119296	0.00140881	-1.77791e-06	-2.2155e-06	-1.34031e-06
884	0.130556	0.152506	0.108605	-0.0233848	-0.0112378	-0.0355318	-2.22566e-05	-1.67786e-05	-2.77346e-05		884	0.134854	0.157528	0.112181	-0.00638263	0.0169092	-0.0296745	-2.22566e-05	-1.67786e-05	-2.77346e-05		884	0.137209	0.160279	0.11414	0.00666918	0.0119296	0.00140881	-1.77791e-06	-2.2155e-06	-1.34031e-06
885	0.130556	0.152506	0.108605	-0.0233848	-0.0112378	-0.0355318	-2.22566e-05	-1.67786e-05	-2.77346e-05		885	0.134854	0.157528	0.112181	-0.00638263	0.0169092	-0.0296745	-2.22566e-05	-1.67786e-05	-2.77346e-05		885	0.137209	0.160279	0.11414	0.00666918	0.0119296	0.00140881	-1.77791e-06	-2.2155e-06	-1.34031e-06
886	0.130556	0.152506	0.108605	-0.0233848	-0.0112378	-0.0355318	-2.22566e-05	-1.67786e-05	-2.77346e-05		886	0.134854	0.157528	0.112181	-0.00638263	0.0169092	-0.0296745	-2.22566e-05	-1.67786e-05	-2.77346e-05		886	0.137209	0.160279	0.11414	0.00666918	0.0119296	0.00140881	-1.77791e-06	-2.2155e-06	-1.34031e-06
887	0.130556	0.152506	0.108605	-0.0233848	-0.0112378	-0.0355318	-2.22566e-05	-1.67786e-05	-2.77346e-05		887	0.134854	0.157528	0.112181	-0.00638263	0.0169092	-0.0296745	-2.22566e-05	-1.67786e-05	-2.77346e-05		887	0.137209	0.160279	0.11414	0.00666918	0.0119296	0.00140881	-1.77791e-06	-2.2155e-06	-1.34031e-06
888	0.130556	0.152506	0.108605	-0.0233848	-0.0112378	-0.0355318	-2.22566e-05	-1.67786e-05	-2.77346e-05		888	0.134854	0.157528	0.112181	-0.00638263	0.0169092	-0.0296745	-2.22566e-05	-1.67786e-05	-2.77346e-05		888	0.137209	0.160279	0.11414	0.00666918	0.0119296	0.00140881	-1.77791e-06	-2.2155e-06	-1.34031e-06
889	0.130556	0.152506	0.108605	-0.0233848	-0.0112378	-0.0355318	-2.22566e-05	-1.67786e-05	-2.77346e-05		889	0.134854	0.157528	0.112181	-0.00638263	0.0169092	-0.0296745	-2.22566e-05	-1.67786e-05	-2.77346e-05		889	0.137209	0.160279	0.11414	0.00666918	0.0119296	0.00140881	-1.77791e-06	-2.2155e-06	-1.34031e-06
890	0.130556	0.152506	0.108605	-0.0233848	-0.0112378	-0.0355318	-2.22566e-05	-1.67786e-05	-2.77346e-05		890	0.134854	0.157528	0.112181	-0.00638263	0.0169092	-0.0296745	-2.22566e-05	-1.67786e-05	-2.77346e-05		890	0.137209	0.160279	0.11414	0.00666918	0.0119296	0.00140881	-1.77791e-06	-2.2155e-06	-1.34031e-06
891	0.130556	0.152506	0.108605	-0.0233848	-0.0112378	-0.0355318	-2.22566e-05	-1.67786e-05	-2.77346e-05		891	0.134854	0.157528	0.112181	-0.00638263	0.0169092	-0.0296745	-2.22566e-05	-1.67786e-05	-2.77346e-05		891	0.137209	0.160279	0.11414	0.00666918	0.0119296	0.00140881	-1.77791e-06	-2.2155e-06	-1.34031e-06
892	0.130556	0.152506	0.108605	-0.0233848	-0.0112378	-0.0355318	-2.22566e-05	-1.67786e-05	-2.77346e-05		892	0.134854	0.157528	0.112181	-0.00638263	0.0169092	-0.0296745	-2.22566e-05	-1.67786e-05	-2.77346e-05		892	0.137209	0.160279	0.11414	0.00666918	0.0119296	0.00140881	-1.77791e-06	-2.2155e-06	-1.34031e-06
893	0.130556	0.152506	0.108605	-0.0233848	-0.0112378	-0.0355318	-2.22566e-05	-1.67786e-05	-2.77346e-05		893	0.134854	0.157528	0.112181	-0.00638263	0.0169092	-0.0296745	-2.22566e-05	-1.67786e-05	-2.77346e-05		893	0.137209	0.160279	0.11414	0.00666918	0.0119296	0.00140881	-1.77791e-06	-2.2155e-06	-1.34031e-06
894	0.130556	0.152506	0.108605	-0.0233848	-0.0112378	-0.0355318	-2.22566e-05	-1.67786e-05	-2.77346e-05		894	0.134854	0.157528	0.112181	-0.00638263	0.0169092	-0.0296745	-2.22566e-05	-1.67786e-05	-2.77346e-05		894	0.137209	0.160279	0.11414	0.00666918	0.0119296	0.00140881	-1.77791e-06	-2.2155e-06	-1.34031e-06
895	0.130556	0.152506	0.108605	-0.0233848	-0.0112378	-0.0355318	-2.22566e-05	-1.67786e-05	-2.77346e-05		895	0.134854	0.157528	0.112181	-0.00638263	0.0169092	-0.0296745	-2.22566e-05	-1.67786e-05	-2.77346e-05		895	0.137209	0.160279	0.11414	0.00666918	0.0119296	0.00140881	-1.77791e-06	-2.2155e-06	-1.34031e-06
896	0.130556	0.152506	0.108605	-0.0233848	-0.0112378	-0.0355318	-2.22566e-05	-1.67786e-05	-2.77346e-05		896	0.134854	0.157528	0.112181	-0.00638263	0.0169092	-0.0296745	-2.22566e-05	-1.67786e-05	-2.77346e-05		896	0.137209	0.160279	0.11414	0.00666918	0.0119296	0.00140881	-1.77791e-06	-2.2155e-06	-1.34031e-06
897	0.130556	0.152506	0.108605	-0.0233848	-0.0112378	-0.0355318	-2.22566e-05	-1.67786e-05	-2.77346e-05		897	0.134854	0.157528	0.112181	-0.00638263	0.0169092	-0.0296745	-2.22566e-05	-1.67786e-05	-2.77346e-05		897	0.137209	0.160279	0.11414	0.00666918	0.0119296	0.00140881	-1.77791e-06	-2.2155e-06	-1.34031e-06
898	0.130556	0.152506	0.108605	-0.0233848	-0.0112378	-0.0355318	-2.22566e-05	-1.67786e-05	-2.77346e-05		898	0.134854	0.157528	0.112181	-0.00638263	0.0169092	-0.0296745	-2.22566e-05	-1.67786e-05	-2.77346e-05		898	0.137209	0.160279	0.11414	0.00666918	0.0119296	0.00140881	-1.77791e-06	-2.2155e-06	-1.34031e-06
899	0.130556	0.152506	0.108605	-0.0233848	-0.0112378	-0.0355318	-2.22566e-05	-1.67786e-05	-2.77346e-05		899	0.134854	0.157528	0.112181	-0.00638263	0.0169092	-0.0296745	-2.22566e-05	-1.67786e-05	-2.77346e-05		899	0.137209	0.160279	0.11414	0.00666918	0.0119296	0.00140881	-1.77791e-06	-2.2155e-06	-1.34031e-06
900	0.130556	0.152506	0.108605	-0.0233848	-0.0112378	-0.0355318	-2.22566e-05	-1.67786e-05	-2.77346e-05		900	0.134854	0.157528	0.112181	-0.00638263	0.0169092	-0.0296745	-2.22566e-05	-1.67786e-05	-2.77346e-05		900	0.137209	0.160279	0.11414	0.00666918	0.0119296	0.00140881	-1.77791e-06	-2.2155e-06	-1.34031e-06
901	0.130556	0.152506	0.108605	-0.0233848	-0.0112378	-0.0355318	-2.22566e-05	-1.67786e-05	-2.77346e-05		901	0.134854	0.157528	0.112181	-0.00638263	0.0169092	-0.0296745	-2.22566e-05	-1.67786e-05	-2.77346e-05		901	0.137209	0.160279	0.11414	0.00666918	0.0119296	0.00140881	-1.77791e-06	-2.2155e-06	-1.34031e-06
902	0.130556	0.152506	0.108605	-0.0233848	-0.0112378	-0.0355318	-2.22566e-05	-1.67786e-05	-2.77346e-05		902	0.134854	0.157528	0.112181	-0.00638263	0.0169092	-0.0296745	-2.22566e-05	-1.67786e-05	-2.77346e-05		902	0.137209	0.160279	0.11414	0.00666918	0.0119296	0.00140881	-1.77791e-06	-2.2155e-06	-1.34031e-06
903	0.130556	0.152506	0.108605	-0.0233848	-0.0112378	-0.0355318	-2.22566e-05	-1.67786e-05	-2.77346e-05		903	0.134854	0.157528	0.112181	-0.00638263	0.0169092	-0.0296745	-2.22566e-05	-1.67786e-05	-2.77346e-05		903	0.137209	0.160279	0.11414	0.00666918	0.0119296	0.00140881	-1.77791e-06	-2.2155e-06	-1.34031e-06
904	0.130556	0.152506	0.108605	-0.0233848	-0.0112378	-0.0355318	-2.22566e-05	-1.67786e-05	-2.77346e-05		904	0.134854	0.157528	0.112181	-0.00638263	0.0169092	-0.0296745	-2.22566e-05	-1.67786e-05	-2.77346e-05		904	0.137209	0.160279	0.11414	0.00666918	0.0119296	0.00140881	-1.77791e-06	-2.2155e-06	-1.34031e-06
905	0.130556	0.152506	0.108605	-0.0233848	-0.0112378	-0.0355318	-2.22566e-05	-1.67786e-05	-2.77346e-05		905	0.134854	0.157528	0.112181	-0.00638263	0.0169092	-0.0296745	-2.22566e-05	-1.67786e-05	-2.77346e-05		905	0.137209	0.160279	0.11414	0.00666918	0.0119296	0.00140881	-1.77791e-06	-2.2155e-06	-1.34031e-06
906	0.130556	0.152506	0.108605	-0.0233848	-0.0112378	-0.0355318	-2.22566e-05	-1.67786e-05	-2.77346e-05		906	0.134854	0.157528	0.112181	-0.00638263	0.0169092	-0.0296745	-2.22566e-05	-1.67786e-05	-2.77346e-05		906	0.137209	0.160279	0.11414	0.00666918	0.0119296	0.00140881	-1.77791e-06	-2.2155e-06	-1.34031e-06
907	0.130556	0.152506	0.108605	-0.0233848	-0.0112378	-0.0355318	-2.22566e-05	-1.67786e-05	-2.77346e-05		907	0.134854	0.157528	0.112181	-0.00638263	0.0169092	-0.0296745	-2.22566e-05	-1.67786e-05	-2.77346e-05		907	0.137209	0.160279	0.11414	0.00666918	0.0119296	0.00140881	-1.77791e-06	-2.2155e-06	-1.34031e-06
908	0.130556	0.152506	0.108605	-0.0233848	-0.0112378	-0.0355318	-2.22566e-05	-1.67786e-05	-2.77346e-05		908	0.134854	0.157528	0.112181	-0.00638263	0.0169092	-0.0296745	-2.22566e-05	-1.67786e-05	-2.77346e-05		908	0.137209	0.160279	0.11414	0.00666918	0.0119296	0.00140881	-1.77791e-06	-2.2155e-06	-1.34031e-06
909	0.130556	0.152506	0.108605	-0.0233848	-0.0112378	-0.0355318	-2.22566e-05	-1.67786e-05	-2.77346e-05		909	0.134854	0.157528	0.112181	-0.00638263	0.0169092	-0.0296745	-2.22566e-05	-1.67786e-05	-2.77346e-05		909	0.137209	0.160279	0.11414	0.00666918	0.0119296	0.00140881	-1.77791e-06	-2.2155e-06	-1.34031e-06
910	0.130556	0.152506	0.108605	-0.0233848	-0.0112378	-0.0355318	-2.22566e-05	-1.67786e-05	-2.77346e-05		910	0.134854	0.157528	0.112181	-0.00638263	0.0169092	-0.0296745	-2.22566e-05	-1.67786e-05	-2.77346e-05		910	0.137209	0.160279	0.11414	0.00666918	0.0119296	0.00140881	-1.77791e-06	-2.2155e-06	-1.34031e-06
911	0.130556	0.152506	0.108605	-0.0233848	-0.0112378	-0.0355318	-2.22566e-05	-1.67786e-05	-2.77346e-05		911	0.134854	0.157528	0.112181	-0.00638263	0.0169092	-0.0296745	-2.22566e-05	-1.67786e-05	-2.77346e-05		911	0.137209	0.160279	0.11414	0.00666918	0.0119296	0.00140881	-1.77791e-06	-2.2155e-06	-1.34031e-06
912	0.130556	0.152506	0.108605	-0.0233848	-0.0112378	-0.0355318	-2.22566e-05	-1.67786e-05	-2.77346e-05		912	0.134854	0.157528	0.112181	-0.00638263	0.0169092	-0.0296745	-2.22566e-05	-1.67786e-05	-2.77346e-05		912	0.137209	0.160279	0.11414	0.00666918	0.0119296	0.00140881	-1.77791e-06	-2.2155e-06	-1.34031e-06
913	0.130556	0.152506	0.108605	-0.0233848	-0.0112378	-0.0355318	-2.22566e-05	-1.67786e-05	-2.77346e-05		913	0.134854	0.157528	0.112181	-0.00638263	0.0169092	-0.0296745	-2.22566e-05	-1.67786e-05	-2.77346e-05		913	0.137209	0.160279	0.11414	0.00666918	0.0119296	0.00140881	-1.77791e-06	-2.2155e-06	-1.34031e-06
914	0.130556	0.152506	0.108605	-0.0233848	-0.0112378	-0.0355318	-2.22566e-05	-1.67786e-05	-2.77346e-05		914	0.134854	0.157528	0.112181	-0.00638263	0.0169092	-0.0296745	-2.22566e-05	-1.67786e-05	-2.77346e-05		914	0.137209	0.160279	0.11414	0.00666918	0.0119296	0.00140881	-1.77791e-06	-2.2155e-06	-1.34031e-06
915	0.130556	0.152506	0.108605	-0.0233848	-0.0112378	-0.0355318	-2.22566e-05	-1.67786e-05	-2.77346e-05		915	0.134854	0.157528	0.112181	-0.00638263	0.0169092	-0.0296745	-2.22566e-05	-1.67786e-05	-2.77346e-05		915	0.137209	0.160279	0.11414	0.00666918	0.0119296	0.00140881	-1.77791e-06	-2.2155e-06	-1.34031e-06
916	0.130556	0.152506	0.108605	-0.0233848	-0.0112378	-0.0355318	-2.22566e-05	-1.67786e-05	-2.77346e-05		916	0.134854	0.157528	0.112181	-0.00638263	0.0169092	-0.0296745	-2.22566e-05	-1.67786e-05	-2.77346e-05		916	0.137209	0.160279	0.11414	0.00666918	0.0119296	0.00140881	-1.77791e-06	-2.2155e-06	-1.34031e-06
917	0.130556	0.152506	0.108605	-0.0233848	-0.0112378	-0.0355318	-2.22566e-05	-1.67786e-05	-2.77346e-05		917	0.134854	0.157528	0.112181	-0.00638263	0.0169092	-0.0296745	-2.22566e-05	-1.67786e-05	-2.77346e-05		917	0.137209	0.160279	0.11414	0.00666918	0.0119296	0.00140881	-1.77791e-06	-2.2155e-06	-1.34031e-06
918	0.130556	0.152506	0.108605	-0.0233848	-0.0112378	-0.0355318	-2.22566e-05	-1.67786e-05	-2.77346e-05		918	0.134854	0.157528	0.112181	-0.00638263	0.0169092	-0.0296745	-2.22566e-05	-1.67786e-05	-2.77346e-05		918	0.137209	0.160279	0.11414	0.00666918	0.0119296	0.00140881	-1.77791e-06	-2.2155e-06	-1.34031e-06
919	0.130556	0.152506	0.108605	-0.0233848	-0.0112378	-0.0355318	-2.22566e-05	-1.67786e-05	-2.77346e-05		919	0.134854	0.157528	0.112181	-0.00638263	0.0169092	-0.0296745	-2.22566e-05	-1.67786e-05	-2.77346e-05		919	0.137209	0.160279	0.11414	0.00666918	0.0119296	0.00140881	-1.77791e-06	-2.2155e-06	-1.34031e-06
920	0.130556	0.152506	0.108605	-0.0233848	-0.0112378	-0.0355318	-2.22566e-05	-1.67786e-05	-2.77346e-05		920	0.134854	0.157528	0.112181	-0.00638263	0.0169092	-0.0296745	-2.22566e-05	-1.67786e-05	-2.77346e-05		920	0.137209	0.160279	0.11414	0.00666918	0.0119296	0.00140881	-1.77791e-06	-2.2155e-06	-1.34031e-06
921	0.130556	0.152506	0.108605	-0.0233848	-0.0112378	-0.0355318	-2.22566e-05	-1.67786e-05	-2.77346e-05		921	0.134854	0.157528	0.112181	-0.00638263	0.0169092	-0.0296745	-2.22566e-05	-1.67786e-05	-2.77346e-05		921	0.137209	0.160279	0.11414	0.00666918	0.0119296	0.00140881	-1.77791e-06	-2.2155e-06	-1.34031e-06
922	0.130556	0.152506	0.108605	-0.0233848	-0.0112378	-0.0355318	-2.22566e-05	-1.67786e-05	-2.77346e-05		922	0.134854	0.157528	0.112181	-0.00638263	0.0169092	-0.0296745	-2.22566e-05	-1.67786e-05	-2.77346e-05		922	0.137209	0.160279	0.11414	0.00666918	0.0119296	0.00140881	-1.77791e-06	-2.2155e-06	-1.34031e-06
923	0.130556	0.152506	0.108605	-0.0233848	-0.0112378	-0.0355318	-2.22566e-05	-1.67786e-05	-2.77346e-05		923	0.134854	0.157528	0.112181	-0.00638263	0.0169092	-0.0296745	-2.22566e-05	-1.67786e-05	-2.77346e-05		923	0.137209	0.160279	0.11414	0.00666918	0.0119296	0.00140881	-1.77791e-06	-2.2155e-06	-1.34031e-06
924	0.130556	0.152506	0.108605	-0.0233848	-0.0112378	-0.0355318	-2.22566e-05	-1.67786e-05	-2.77346e-05		924	0.134854	0.157528	0.112181	-0.00638263	0.0169092	-0.0296745	-2.22566e-05	-1.67786e-05	-2.77346e-05		924	0.137209	0.160279	0.11414	0.00666918	0.0119296	0.00140881	-1.77791e-06	-2.2155e-06	-1.34031e-06
925	0.130556	0.152506	0.108605	-0.0233848	-0.0112378	-0.0355318	-2.22566e-05	-1.67786e-05	-2.77346e-05		925	0.134854	0.157528	0.112181	-0.00638263	0.0169092	-0.0296745	-2.22566e-05	-1.67786e-05	-2.77346e-05		925	0.137209	0.160279	0.11414	0.00666918	0.0119296	0.00140881	-1.77791e-06	-2.2155e-06	-1.34031e-06
926	0.130556	0.152506	0.108605	-0.0233848	-0.0112378	-0.0355318	-2.22566e-05	-1.67786e-05	-2.77346e-05		926	0.134854	0.157528	0.112181	-0.00638263	0.0169092	-0.0296745	-2.22566e-05	-1.67786e-05	-2.77346e-05		926	0.137209	0.160279	0.11414	0.00666918	0.0119296	0.00140881	-1.77791e-06	-2.2155e-06	-1.34031e-06
927	0.130556	0.152506	0.108605	-0.0233848	-0.0112378	-0.0355318	-2.22566e-05	-1.67786e-05	-2.77346e-05		927	0.134854	0.157528	0.112181	-0.00638263	0.0169092	-0.0296745	-2.22566e-05	-1.67786e-05	-2.77346e-05		927	0.137209	0.160279	0.11414	0.00666918	0.0119296	0.00140881	-1.77791e-06	-2.2155e-06	-1.34031e-06
928	0.130556	0.152506	0.108605	-0.0233848	-0.0112378	-0.0355318	-2.22566e-05	-1.67786e-05	-2.77346e-05		928	0.134854	0.157528	0.112181	-0.00638263	0.0169092	-0.0296745	-2.22566e-05	-1.67786e-05	-2.77346e-05		928	0.137209	0.160279	0.11414	0.00666918	0.0119296	0.00140881	-1.77791e-06	-2.2155e-06	-1.34031e-06
929	0.130556	0.152506	0.108605	-0.0233848	-0.0112378	-0.0355318	-2.22566e-05	-1.67786e-05	-2.77346e-05		929	0.134854	0.157528	0.112181	-0.00638263	0.0169092	-0.0296745	-2.22566e-05	-1.67786e-05	-2.77346e-05		929	0.137209	0.160279	0.11414	0.00666918	0.0119296	0.00140881	-1.77791e-06	-2.2155e-06	-1.34031e-06
930	0.130556	0.152506	0.108605	-0.0233848	-0.0112378	-0.0355318	-2.22566e-05	-1.67786e-05	-2.77346e-05		930	0.134854	0.157528	0.112181	-0.00638263	0.0169092	-0.0296745	-2.22566e-05	-1.67786e-05	-2.77346e-05		930	0.137209	0.160279	0.11414	0.00666918	0.0119296	0.00140881	-1.77791e-06	-2.2155e-06	-1.34031e-06
931	0.130556	0.152506	0.108605	-0.0233848	-0.0112378	-0.0355318	-2.22566e-05	-1.67786e-05	-2.77346e-05		931	0.134854	0.157528	0.112181	-0.00638263	0.0169092	-0.0296745	-2.22566e-05	-1.67786e-05	-2.77346e-05		931	0.137209	0.160279	0.11414	0.00666918	0.0119296	0.00140881	-1.77791e-06	-2.2155e-06	-1.34031e-06
932	0.130556	0.152506	0.108605	-0.0233848	-0.0112378	-0.0355318	-2.22566e-05	-1.67786e-05	-2.77346e-05		932	0.134854	0.157528	0.112181	-0.00638263	0.0169092	-0.0296745	-2.22566e-05	-1.67786e-05	-2.77346e-05		932	0.137209	0.160279	0.11414	0.00666918	0.0119296	0.00140881	-1.77791e-06	-2.2155e-06	-1.34031e-06
933	0.130556	0.152506	0.108605	-0.0233848	-0.0112378	-0.0355318	-2.22566e-05	-1.67786e-05	-2.77346e-05		933	0.134854	0.157528	0.112181	-0.00638263	0.0169092	-0.0296745	-2.22566e-05	-1.67786e-05	-2.77346e-05		933	0.137209	0.160279	0.11414	0.00666918	0.0119296	0.00140881	-1.77791e-06	-2.2155e-06	-1.34031e-06
934	0.130556	0.152506	0.108605	-0.0233848	-0.0112378	-0.0355318	-2.22566e-05	-1.67786e-05	-2.77346e-05		934	0.134854	0.157528	0.112181	-0.00638263	0.0169092	-0.0296745	-2.22566e-05	-1.67786e-05	-2.77346e-05		934	0.137209	0.160279	0.11414	0.00666918	0.0119296	0.00140881	-1.77791e-06	-2.2155e-06	-1.34031e-06
935	0.130556	0.152506	0.108605	-0.0233848	-0.0112378	-0.0355318	-2.22566e-05	-1.67786e-05	-2.77346e-05		935	0.134854	0.157528	0.112181	-0.00638263	0.0169092	-0.0296745	-2.22566e-05	-1.67786e-05	-2.77346e-05		935	0.137209	0.160279	0.11414	0.00666918	0.0119296	0.00140881	-1.77791e-06	-2.2155e-06	-1.34031e-06
936	0.130556	0.152506	0.108605	-0.0233848	-0.0112378	-0.0355318	-2.22566e-05	-1.67786e-05	-2.77346e-05		936	0.134854	0.157528	0.112181	-0.00638263	0.0169092	-0.0296745	-2.22566e-05	-1.67786e-05	-2.77346e-05		936	0.137209	0.160279	0.11414	0.00666918	0.0119296	0.00140881	-1.77791e-06	-2.2155e-06	-1.34031e-06
937	0.130556	0.152506	0.108605	-0.0233848	-0.0112378	-0.0355318	-2.22566e-05	-1.67786e-05	-2.77346e-05		937	0.134854	0.157528	0.112181	-0.00638263	0.0169092	-0.0296745	-2.22566e-05	-1.67786e-05	-2.77346e-05		937	0.137209	0.160279	0.11414	0.00666918	0.0119296	0.00140881	-1.77791e-06	-2.2155e-06	-1.34031e-06
938	0.130556	0.152506	0.108605	-0.0233848	-0.0112378	-0.0355318	-2.22566e-05	-1.67786e-05	-2.77346e-05		938	0.134854	0.157528	0.112181	-0.00638263	0.0169092	-0.0296745	-2.22566e-05	-1.67786e-05	-2.77346e-05		938	0.137209	0.160279	0.11414	0.00666918	0.0119296	0.00140881	-1.77791e-06	-2.2155e-06	-1.34031e-06
939	0.130556	0.152506	0.108605	-0.0233848	-0.0112378	-0.0355318	-2.22566e-05	-1.67786e-05	-2.77346e-05		939	0.134854	0.157528	0.112181	-0.00638263	0.0169092	-0.0296745	-2.22566e-05	-1.67786e-05	-2.77346e-05		939	0.137209	0.160279	0.11414	0.00666918	0.0119296	0.00140881	-1.77791e-06	-2.2155e-06	-1.34031e-06
940	0.130556	0.152506	0.108605	-0.0233848	-0.0112378	-0.0355318	-2.22566e-05	-1.67786e-05	-2.77346e-05		940	0.134854	0.157528	0.112181	-0.00638263	0.0169092	-0.0296745	-2.22566e-05	-1.67786e-05	-2.77346e-05		940	0.137209	0.160279	0.11414	0.00666918	0.0119296	0.00140881	-1.77791e-06	-2.2155e-06	-1.34031e-06
941	0.130556	0.152506	0.108605	-0.0233848	-0.0112378	-0.0355318	-2.22566e-05	-1.67786e-05	-2.77346e-05		941	0.134854	0.157528	0.112181	-0.00638263	0.0169092	-0.0296745	-2.22566e-05	-1.67786e-05	-2.77346e-05		941	0.137209	0.160279	0.11414	0.00666918	0.0119296	0.00140881	-1.77791e-06	-2.2155e-06	-1.34031e-06
942	0.130556	0.152506	0.108605	-0.0233848	-0.0112378	-0.0355318	-2.22566e-05	-1.67786e-05	-2.77346e-05		942	0.134854	0.157528	0.112181	-0.00638263	0.0169092	-0.0296745	-2.22566e-05	-1.67786e-05	-2.77346e-05		942	0.137209	0.160279	0.11414	0.00666918	0.0119296	0.00140881	-1.77791e-06	-2.2155e-06	-1.34031e-06
943	0.130556	0.152506	0.108605	-0.0233848	-0.0112378	-0.0355318	-2.22566e-05	-1.67786e-05	-2.77346e-05		943	0.134854	0.157528	0.112181	-0.00638263	0.0169092	-0.0296745	-2.22566e-05	-1.67786e-05	-2.77346e-05		943	0.137209	0.160279	0.11414	0.00666918	0.0119296	0.00140881	-1.77791e-06	-2.2155e-06	-1.34031e-06
944	0.130556	0.152506	0.108605	-0.0233848	-0.0112378	-0.0355318	-2.22566e-05	-1.67786e-05	-2.77346e-05		944	0.134854	0.157528	0.112181	-0.00638263	0.0169092	-0.0296745	-2.22566e-05	-1.67786e-05	-2.77346e-05		944	0.137209	0.160279	0.11414	0.00666918	0.0119296	0.00140881	-1.77791e-06	-2.2155e-06	-1.34031e-06
945	0.130556	0.152506	0.108605	-0.0233848	-0.0112378	-0.0355318	-2.22566e-05	-1.67786e-05	-2.77346e-05		945	0.134854	0.157528	0.112181	-0.00638263	0.0169092	-0.0296745	-2.22566e-05	-1.67786e-05	-2.77346e-05		945	0.137209	0.160279	0.11414	0.00666918	0.0119296	0.00140881	-1.77791e-06	-2.2155e-06	-1.34031e-06
946	0.130556	0.152506	0.108605	-0.0233848	-0.0112378	-0.0355318	-2.22566e-05	-1.67786e-05	-2.77346e-05		946	0.134854	0.157528	0.112181	-0.00638263	0.0169092	-0.0296745	-2.22566e-05	-1.67786e-05	-2.77346e-05		946	0.137209	0.160279	0.11414	0.00666918	0.0119296	0.00140881	-1.77791e-06	-2.2155e-06	-1.34031e-06
947	0.130556	0.152506	0.108605	-0.0233848	-0.0112378	-0.0355318	-2.22566e-05	-1.67786e-05	-2.77346e-05		947	0.134854	0.157528	0.112181	-0.00638263	0.0169092	-0.0296745	-2.22566e-05	-1.67786e-05	-2.77346e-05		947	0.137209	0.160279	0.11414	0.00666918	0.0119296	0.00140881	-1.77791e-06	-2.2155e-06	-1.34031e-06
948	0.130556	0.152506	0.108605	-0.0233848	-0.0112378	-0.0355318	-2.22566e-05	-1.67786e-05	-2.77346e-05		948	0.134854	0.157528	0.112181	-0.00638263	0.0169092	-0.0296745	-2.22566e-05	-1.67786e-05	-2.77346e-05		948	0.137209	0.160279	0.11414	0.00666918	0.0119296	0.00140881	-1.77791e-06	-2.2155e-06	-1.34031e-06
949	0.130556	0.152506	0.108605	-0.0233848	-0.0112378	-0.0355318	-2.22566e-05	-1.67786e-05	-2.77346e-05		949	0.134854	0.157528	0.112181	-0.00638263	0.0169092	-0.0296745	-2.22566e-05	-1.67786e-05	-2.77346e-05		949	0.137209	0.160279	0.11414	0.00666918	0.0119296	0.00140881	-1.77791e-06	-2.2155e-06	-1.34031e-06
950	0.130556	0.152506	0.108605	-0.0233848	-0.0112378	-0.0355318	-2.22566e-05	-1.67786e-05	-2.77346e-05		950	0.134854	0.157528	0.112181	-0.00638263	0.0169092	-0.0296745	-2.22566e-05	-1.67786e-05	-2.77346e-05		950	0.137209	0.160279	0.11414	0.00666918	0.0119296	0.00140881	-1.77791e-06	-2.2155e-06	-1.34031e-06
951	0.130556	0.152506	0.108605	-0.0233848	-0.0112378	-0.0355318	-2.22566e-05	-1.67786e-05	-2.77346e-05		951	0.134854	0.157528	0.112181	-0.00638263	0.0169092	-0.0296745	-2.22566e-05	-1.67786e-05	-2.77346e-05		951	0.137209	0.160279	0.11414	0.00666918	0.0119296	0.00140881	-1.77791e-06	-2.2155e-06	-1.34031e-06
952	0.130556	0.152506	0.108605	-0.0233848	-0.0112378	-0.0355318	-2.22566e-05	-1.67786e-05	-2.77346e-05		952	0.134854	0.157528	0.112181	-0.00638263	0.0169092	-0.0296745	-2.22566e-05	-1.67786e-05	-2.77346e-05		952	0.137209	0.160279	0.11414	0.00666918	0.0119296	0.00140881	-1.77791e-06	-2.2155e-06	-1.34031e-06
953	0.130556	0.152506	0.108605	-0.0233848	-0.0112378	-0.0355318	-2.22566e-05	-1.67786e-05	-2.77346e-05		953	0.134854	0.157528	0.112181	-0.00638263	0.0169092	-0.0296745	-2.22566e-05	-1.67786e-05	-2.77346e-05		953	0.137209	0.160279	0.11414	0.00666918	0.0119296	0.00140881	-1.77791e-06	-2.2155e-06	-1.34031e-06
954	0.130556	0.152506	0.108605	-0.0233848	-0.0112378	-0.0355318	-2.22566e-05	-1.67786e-05	-2.77346e-05		954	0.134854	0.157528	0.112181	-0.00638263	0.0169092	-0.0296745	-2.22566e-05	-1.67786e-05	-2.77346e-05		954	0.137209	0.160279	0.11414	0.00666918	0.0119296	0.00140881	-1.77791e-06	-2.2155e-06	-1.34031e-06
955	0.130556	0.152506	0.108605	-0.0233848	-0.0112378	-0.0355318	-2.22566e-05	-1.67786e-05	-2.77346e-05		955	0.134854	0.157528	0.112181	-0.00638263	0.0169092	-0.0296745	-2.22566e-05	-1.67786e-05	-2.77346e-05		955	0.137209	0.160279	0.11414	0.00666918	0.0119296	0.00140881	-1.77791e-06	-2.2155e-06	-1.34031e-06
956	0.130556	0.152506	0.108605	-0.0233848	-0.0112378	-0.0355318	-2.22566e-05	-1.67786e-05	-2.77346e-05		956	0.134854	0.157528	0.112181	-0.00638263	0.0169092	-0.0296745	-2.22566e-05	-1.67786e-05	-2.77346e-05		956	0.137209	0.160279	0.11414	0.00666918	0.0119296	0.00140881	-1.77791e-06	-2.2155e-06	-1.34031e-06
957	0.130556	0.152506	0.108605	-0.0233848	-0.0112378	-0.0355318	-2.22566e-05	-1.67786e-05	-2.77346e-05		957	0.134854	0.157528	0.112181	-0.00638263	0.0169092	-0.0296745	-2.22566e-05	-1.67786e-05	-2.77346e-05		957	0.137209	0.160279	0.11414	0.00666918	0.0119296	0.00140881	-1.77791e-06	-2.2155e-06	-1.34031e-06
958	0.130556	0.152506	0.108605	-0.0233848	-0.0112378	-0.0355318	-2.22566e-05	-1.67786e-05	-2.77346e-05		958	0.134854	0.157528	0.112181	-0.00638263	0.0169092	-0.0296745	-2.22566e-05	-1.67786e-05	-2.77346e-05		958	0.137209	0.160279	0.11414	0.00666918	0.0119296	0.00140881	-1.77791e-06	-2.2155e-06	-1.34031e-06
959	0.130556	0.152506	0.108605	-0.0233848	-0.0112378	-0.0355318	-2.22566e-05	-1.67786e-05	-2.77346e-05		959	0.134854	0.157528	0.112181	-0.00638263	0.0169092	-0.0296745	-2.22566e-05	-1.67786e-05	-2.77346e-05		959	0.137209	0.160279	0.11414	0.00666918	0.0119296	0.00140881	-1.77791e-06	-2.2155e-06	-1.34031e-06
960	0.130556	0.152506	0.108605	-0.0233848	-0.0112378	-0.0355318	-2.22566e-05	-1.67786e-05	-2.77346e-05		960	0.134854	0.157528	0.112181	-0.00638263	0.0169092	-0.0296745	-2.22566e-05	-1.67786e-05	-2.77346e-05		960	0.137209	0.160279	0.11414	0.00666918	0.0119296	0.00140881	-1.77791e-06	-2.2155e-06	-1.34031e-06
961	0.130556	0.152506	0.108605	-0.0233848	-0.0112378	-0.0355318	-2.22566e-05	-1.67786e-05	-2.77346e-05		961	0.134854	0.157528	0.112181	-0.00638263	0.0169092	-0.0296745	-2.22566e-05	-1.67786e-05	-2.77346e-05		961	0.137209	0.160279	0.11414	0.00666918	0.0119296	0.00140881	-1.77791e-06	-2.2155e-06	-1.34031e-06
962	0.130556	0.152506	0.108605	-0.0233848	-0.0112378	-0.0355318	-2.22566e-05	-1.67786e-05	-2.77346e-05		962	0.134854	0.157528	0.112181	-0.00638263	0.0169092	-0.0296745	-2.22566e-05	-1.67786e-05	-2.77346e-05		962	0.137209	0.160279	0.11414	0.00666918	0.0119296	0.00140881	-1.77791e-06	-2.2155e-06	-1.34031e-06
963	0.130556	0.152506	0.108605	-0.0233848	-0.0112378	-0.0355318	-2.22566e-05	-1.67786e-05	-2.77346e-05		963	0.134854	0.157528	0.112181	-0.00638263	0.0169092	-0.0296745	-2.22566e-05	-1.67786e-05	-2.77346e-05		963	0.137209	0.160279	0.11414	0.00666918	0.0119296	0.00140881	-1.77791e-06	-2.2155e-06	-1.34031e-06
964	0.130556	0.152506	0.108605	-0.0233848	-0.0112378	-0.0355318	-2.22566e-05	-1.67786e-05	-2.77346e-05		964	0.134854	0.157528	0.112181	-0.00638263	0.0169092	-0.0296745	-2.22566e-05	-1.67786e-05	-2.77346e-05		964	0.137209	0.160279	0.11414	0.00666918	0.0119296	0.00140881	-1.77791e-06	-2.2155e-06	-1.34031e-06
965	0.130556	0.152506	0.108605	-0.0233848	-0.0112378	-0.0355318	-2.22566e-05	-1.67786e-05	-2.77346e-05		965	0.134854	0.157528	0.112181	-0.00638263	0.0169092	-0.0296745	-2.22566e-05	-1.67786e-05	-2.77346e-05		965	0.137209	0.160279	0.11414	0.00666918	0.0119296	0.00140881	-1.77791e-06	-2.2155e-06	-1.34031e-06
966	0.130556	0.152506	0.108605	-0.0233848	-0.0112378	-0.0355318	-2.22566e-05	-1.67786e-05	-2.77346e-05		966	0.134854	0.157528	0.112181	-0.00638263	0.0169092	-0.0296745	-2.22566e-05	-1.67786e-05	-2.77346e-05		966	0.137209	0.160279	0.11414	0.00666918	0.0119296	0.00140881	-1.77791e-06	-2.2155e-06	-1.34031e-06
967	0.130556	0.152506	0.108605	-0.0233848	-0.0112378	-0.0355318	-2.22566e-05	-1.67786e-05	-2.77346e-05		967	0.134854	0.157528	0.112181	-0.00638263	0.0169092	-0.0296745	-2.22566e-05	-1.67786e-05	-2.77346e-05		967	0.137209	0.160279	0.11414	0.00666918	0.0119296	0.00140881	-1.77791e-06	-2.2155e-06	-1.34031e-06
968	0.130556	0.152506	0.108605	-0.0233848	-0.0112378	-0.0355318	-2.22566e-05	-1.67786e-05	-2.77346e-05		968	0.134854	0.157528	0.112181	-0.00638263	0.0169092	-0.0296745	-2.22566e-05	-1.67786e-05	-2.77346e-05		968	0.137209	0.160279	0.11414	0.00666918	0.0119296	0.00140881	-1.77791e-06	-2.2155e-06	-1.34031e-06
969	0.130556	0.152506	0.108605	-0.0233848	-0.0112378	-0.0355318	-2.22566e-05	-1.67786e-05	-2.77346e-05		969	0.134854	0.157528	0.112181	-0.00638263	0.0169092	-0.0296745	-2.22566e-05	-1.67786e-05	-2.77346e-05		969	0.137209	0.160279	0.11414	0.00666918	0.0119296	0.00140881	-1.77791e-06	-2.2155e-06	-1.34031e-06
970	0.130556	0.152506	0.108605	-0.0233848	-0.0112378	-0.0355318	-2.22566e-05	-1.67786e-05	-2.77346e-05		970	0.134854	0.157528	0.112181	-0.00638263	0.0169092	-0.0296745	-2.22566e-05	-1.67786e-05	-2.77346e-05		970	0.137209	0.160279	0.11414	0.00666918	0.0119296	0.00140881	-1.77791e-06	-2.2155e-06	-1.34031e-06
971	0.130556	0.152506	0.108605	-0.0233848	-0.0112378	-0.0355318	-2.22566e-05	-1.67786e-05	-2.77346e-05		971	0.134854	0.157528	0.112181	-0.00638263	0.0169092	-0.0296745	-2.22566e-05	-1.67786e-05	-2.77346e-05		971	0.137209	0.160279	0.11414	0.00666918	0.0119296	0.00140881	-1.77791e-06	-2.2155e-06	-1.34031e-06
972	0.130556	0.152506	0.108605	-0.0233848	-0.0112378	-0.0355318	-2.22566e-05	-1.67786e-05	-2.77346e-05		972	0.134854	0.157528	0.112181	-0.00638263	0.0169092	-0.0296745	-2.22566e-05	-1.67786e-05	-2.77346e-05		972	0.137209	0.160279	0.11414	0.00666918	0.0119296	0.00140881	-1.77791e-06	-2.2155e-06	-1.34031e-06
973	0.130556	0.152506	0.108605	-0.0233848	-0.0112378	-0.0355318	-2.22566e-05	-1.67786e-05	-2.77346e-05		973	0.134854	0.157528	0.112181	-0.00638263	0.0169092	-0.0296745	-2.22566e-05	-1.67786e-05	-2.77346e-05		973	0.137209	0.160279	0.11414	0.00666918	0.0119296	0.00140881	-1.77791e-06	-2.2155e-06	-1.34031e-06
974	0.130556	0.152506	0.108605	-0.0233848	-0.0112378	-0.0355318	-2.22566e-05	-1.67786e-05	-2.77346e-05		974	0.134854	0.157528	0.112181	-0.00638263	0.0169092	-0.0296745	-2.22566e-05	-1.67786e-05	-2.77346e-05		974	0.137209	0.160279	0.11414	0.00666918	0.0119296	0.00140881	-1.77791e-06	-2.2155e-06	-1.34031e-06
975	0.130556	0.152506	0.108605	-0.0233848	-0.0112378	-0.0355318	-2.22566e-05	-1.67786e-05	-2.77346e-05		975	0.134854	0.157528	0.112181	-0.00638263	0.0169092	-0.0296745	-2.22566e-05	-1.67786e-05	-2.77346e-05		975	0.137209	0.160279	0.11414	0.00666918	0.0119296	0.00140881	-1.77791e-06	-2.2155e-06	-1.34031e-06
976	0.130556	0.152506	0.108605	-0.0233848	-0.0112378	-0.0355318	-2.22566e-05	-1.67786e-05	-2.77346e-05		976	0.134854	0.157528	0.112181	-0.00638263	0.0169092	-0.0296745	-2.22566e-05	-1.67786e-05	-2.77346e-05		976	0.137209	0.160279	0.11414	0.00666918	0.0119296	0.00140881	-1.77791e-06	-2.2155e-06	-1.34031e-06
977	0.130556	0.152506	0.108605	-0.0233848	-0.0112378	-0.0355318	-2.22566e-05	-1.67786e-05	-2.77346e-05		977	0.134854	0.157528	0.112181	-0.00638263	0.0169092	-0.0296745	-2.22566e-05	-1.67786e-05	-2.77346e-05		977	0.137209	0.160279	0.11414	0.00666918	0.0119296	0.00140881	-1.77791e-06	-2.2155e-06	-1.34031e-06
978	0.130556	0.152506	0.108605	-0.0233848	-0.0112378	-0.0355318	-2.22566e-05	-1.67786e-05	-2.77346e-05		978	0.134854	0.157528	0.112181	-0.00638263	0.0169092	-0.0296745	-2.22566e-05	-1.67786e-05	-2.77346e-05		978	0.137209	0.160279	0.11414	0.00666918	0.0119296	0.00140881	-1.77791e-06	-2.2155e-06	-1.34031e-06
979	0.130556	0.152506	0.108605	-0.0233848	-0.0112378	-0.0355318	-2.22566e-05	-1.67786e-05	-2.77346e-05		979	0.134854	0.157528	0.112181	-0.00638263	0.0169092	-0.0296745	-2.22566e-05	-1.67786e-05	-2.77346e-05		979	0.137209	0.160279	0.11414	0.00666918	0.0119296	0.00140881	-1.77791e-06	-2.2155e-06	-1.34031e-06
980	0.130556	0.152506	0.108605	-0.0233848	-0.0112378	-0.0355318	-2.22566e-05	-1.67786e-05	-2.77346e-05		980	0.134854	0.157528	0.112181	-0.00638263	0.0169092	-0.0296745	-2.22566e-05	-1.67786e-05	-2.77346e-05		980	0.137209	0.160279	0.11414	0.00666918	0.0119296	0.00140881	-1.77791e-06	-2.2155e-06	-1.34031e-06
981	0.130556	0.152506	0.108605	-0.0233848	-0.0112378	-0.0355318	-2.22566e-05	-1.67786e-05	-2.77346e-05		981	0.134854	0.157528	0.112181	-0.00638263	0.0169092	-0.0296745	-2.22566e-05	-1.67786e-05	-2.77346e-05		981	0.137209	0.160279	0.11414	0.00666918	0.0119296	0.00140881	-1.77791e-06	-2.2155e-06	-1.34031e-06
982	0.130556	0.152506	0.108605	-0.0233848	-0.0112378	-0.0355318	-2.22566e-05	-1.67786e-05	-2.77346e-05		982	0.134854	0.157528	0.112181	-0.00638263	0.0169092	-0.0296745	-2.22566e-05	-1.67786e-05	-2.77346e-05		982	0.137209	0.160279	0.11414	0.00666918	0.0119296	0.00140881	-1.77791e-06	-2.2155e-06	-1.34031e-06
983	0.130556	0.152506	0.108605	-0.0233848	-0.0112378	-0.0355318	-2.22566e-05	-1.67786e-05	-2.77346e-05		983	0.134854	0.157528	0.112181	-0.00638263	0.0169092	-0.0296745	-2.22566e-05	-1.67786e-05	-2.77346e-05		983	0.137209	0.160279	0.11414	0.00666918	0.0119296	0.00140881	-1.77791e-06	-2.2155e-06	-1.34031e-06
984	0.130556	0.152506	0.108605	-0.0233848	-0.0112378	-0.0355318	-2.22566e-05	-1.67786e-05	-2.77346e-05		984	0.134854	0.157528	0.112181	-0.00638263	0.0169092	-0.0296745	-2.22566e-05	-1.67786e-05	-2.77346e-05		984	0.137209	0.160279	0.11414	0.00666918	0.0119296	0.00140881	-1.77791e-06	-2.2155e-06	-1.34031e-06
985	0.130556	0.152506	0.108605	-0.0233848	-0.0112378	-0.0355318	-2.22566e-05	-1.67786e-05	-2.77346e-05		985	0.134854	0.157528	0.112181	-0.00638263	0.0169092	-0.0296745	-2.22566e-05	-1.67786e-05	-2.77346e-05		985	0.137209	0.160279	0.11414	0.00666918	0.0119296	0.00140881	-1.77791e-06	-2.2155e-06	-1.34031e-06
986	0.130556	0.152506	0.108605	-0.0233848	-0.0112378	-0.0355318	-2.22566e-05	-1.67786e-05	-2.77346e-05		986	0.134854	0.157528	0.112181	-0.00638263	0.0169092	-0.0296745	-2.22566e-05	-1.67786e-05	-2.77346e-05		986	0.137209	0.160279	0.11414	0.00666918	0.0119296	0.00140881	-1.77791e-06	-2.2155e-06	-1.34031e-06
987	0.130556	0.152506	0.108605	-0.0233848	-0.0112378	-0.0355318	-2.22566e-05	-1.67786e-05	-2.77346e-05		987	0.134854	0.157528	0.112181	-0.00638263	0.0169092	-0.0296745	-2.22566e-05	-1.67786e-05	-2.77346e-05		987	0.137209	0.160279	0.11414	0.00666918	0.0119296	0.00140881	-1.77791e-06	-2.2155e-06	-1.34031e-06
988	0.130556	0.152506	0.108605	-0.0233848	-0.0112378	-0.0355318	-2.22566e-05	-1.67786e-05	-2.77346e-05		988	0.134854	0.157528	0.112181	-0.00638263	0.0169092	-0.0296745	-2.22566e-05	-1.67786e-05	-2.77346e-05		988	0.137209	0.160279	0.11414	0.00666918	0.0119296	0.00140881	-1.77791e-06	-2.2155e-06	-1.34031e-06
989	0.130556	0.152506	0.108605	-0.0233848	-0.0112378	-0.0355318	-2.22566e-05	-1.67786e-05	-2.77346e-05		989	0.134854	0.157528	0.112181	-0.00638263	0.0169092	-0.0296745	-2.22566e-05	-1.67786e-05	-2.77346e-05		989	0.137209	0.160279	0.11414	0.00666918	0.0119296	0.00140881	-1.77791e-06	-2.2155e-06	-1.34031e-06
990	0.130556	0.152506	0.108605	-0.0233848	-0.0112378	-0.0355318	-2.22566e-05	-1.67786e-05	-2.77346e-05		990	0.134854	0.157528	0.112181	-0.00638263	0.0169092	-0.0296745	-2.22566e-05	-1.67786e-05	-2.77346e-05		990	0.137209	0.160279	0.11414	0.00666918	0.0119296	0.00140881	-1.77791e-06	-2.2155e-06	-1.34031e-06
991	0.130556	0.152506	0.108605	-0.0233848	-0.0112378	-0.0355318	-2.22566e-05	-1.67786e-05	-2.77346e-05		991	0.134854	0.157528	0.112181	-0.00638263	0.0169092	-0.0296745	-2.22566e-05	-1.67786e-05	-2.77346e-05		991	0.137209	0.160279	0.11414	0.00666918	0.0119296	0.00140881	-1.77791e-06	-2.2155e-06	-1.34031e-06
992	0.130556	0.152506	0.108605	-0.0233848	-0.0112378	-0.0355318	-2.22566e-05	-1.67786e-05	-2.77346e-05		992	0.134854	0.157528	0.112181	-0.00638263	0.0169092	-0.0296745	-2.22566e-05	-1.67786e-05	-2.77346e-05		992	0.137209	0.160279	0.11414	0.00666918	0.0119296	0.00140881	-1.77791e-06	-2.2155e-06	-1.34031e-06
993	0.130556	0.152506	0.108605	-0.0233848	-0.0112378	-0.0355318	-2.22566e-05	-1.67786e-05	-2.77346e-05		993	0.134854	0.157528	0.112181	-0.00638263	0.0169092	-0.0296745	-2.22566e-05	-1.67786e-05	-2.77346e-05		993	0.137209	0.160279	0.11414	0.00666918	0.0119296	0.00140881	-1.77791e-06	-2.2155e-06	-1.34031e-06
994	0.130556	0.152506	0.108605	-0.0233848	-0.0112378	-0.0355318	-2.22566e-05	-1.67786e-05	-2.77346e-05		994	0.134854	0.157528	0.112181	-0.00638263	0.0169092	-0.0296745	-2.22566e-05	-1.67786e-05	-2.77346e-05		994	0.137209	0.160279	0.11414	0.00666918	0.0119296	0.00140881	-1.77791e-06	-2.2155e-06	-1.34031e-06
995	0.130556	0.152506	0.108605	-0.0233848	-0.0112378	-0.0355318	-2.22566e-05	-1.67786e-05	-2.77346e-05		995	0.134854	0.157528	0.112181	-0.00638263	0.0169092	-0.0296745	-2.22566e-05	-1.67786e-05	-2.77346e-05		995	0.137209	0.160279	0.11414	0.00666918	0.0119296	0.00140881	-1.77791e-06	-2.2155e-06	-1.34031e-06
996	0.130556	0.152506	0.108605	-0.0233848	-0.0112378	-0.0355318	-2.22566e-05	-1.67786e-05	-2.77346e-05		996	0.134854	0.157528	0.112181	-0.00638263	0.0169092	-0.0296745	-2.22566e-05	-1.67786e-05	-2.77346e-05		996	0.137209	0.160279	0.11414	0.00666918	0.0119296	0.00140881	-1.77791e-06	-2.2155e-06	-1.34031e-06
997	0.130556	0.152506	0.108605	-0.0233848	-0.0112378	-0.0355318	-2.22566e-05	-1.67786e-05	-2.77346e-05		997	0.134854	0.157528	0.112181	-0.00638263	0.0169092	-0.0296745	-2.22566e-05	-1.67786e-05	-2.77346e-05		997	0.137209	0.160279	0.11414	0.00666918	0.0119296	0.00140881	-1.77791e-06	-2.2155e-06	-1.34031e-06
998	0.130556	0.152506	0.108605	-0.0233848	-0.0112378	-0.0355318	-2.22566e-05	-1.67786e-05	-2.77346e-05		998	0.134854	0.157528	0.112181	-0.00638263	0.0169092	-0.0296745	-2.22566e-05	-1.67786e-05	-2.77346e-05		998	0.137209	0.160279	0.11414	0.00666918	0.0119296	0.00140881	-1.77791e-06	-2.2155e-06	-1.34031e-06
999	0.130556	0.152506	0.108605	-0.0233848	-0.0112378	-0.0355318	-2.22566e-05	-1.67786e-05	-2.77346e-05		999	0.134854	0.157528	0.112181	-0.00638263	0.0169092	-0.0296745	-2.22566e-05	-1.67786e-05	-2.77346e-05		999	0.137209	0.160279	0.11414	0.00666918	0.0119296	0.00140881	-1.77791e-06	-2.2155e-06	-1.34031e-06
1000	0.130556	0.152506	0.108605	-0.0233848	-0.0112378	-0.0355318	-2.22566e-05	-1.67786e-05	-2.77346e-05		1000	0.134854	0.157528	0.112181	-0.00638263	0.0169092	-0.0296745	-2.22566e-05	-1.67786e-05	-2.77346e-05		1000	0.137209	0.160279	0.11414	0.00666918	0.0119296	0.00140881	-1.77791e-06	-2.2155e-06	-1.34031e-06
1001	0.130556	0.152506	0.108605	-0.0233848	-0.0112378	-0.0355318	-2.22566e-05	-1.67786e-05	-2.77346e-05		1001	0.134854	0.157528	0.112181	-0.00638263	0.0169092	-0.0296745	-2.22566e-05	-1.67786e-05	-2.77346e-05		1001	0.137209	0.160279	0.11414	0.00666918	0.0119296	0.00140881	-1.77791e-06	-2.2155e-06	-1.34031e-06
1002	0.130556	0.152506	0.108605	-0.0233848	-0.0112378	-0.0355318	-2.22566e-05	-1.67786e-05	-2.77346e-05		1002	0.134854	0.157528	0.112181	-0.00638263	0.0169092	-0.0296745	-2.22566e-05	-1.67786e-05	-2.77346e-05		1002	0.137209	0.160279	0.11414	0.00666918	0.0119296	0.00140881	-1.77791e-06	-2.2155e-06	-1.34031e-06
1003	0.130556	0.152506	0.108605	-0.0233848	-0.0112378	-0.0355318	-2.22566e-05	-1.67786e-05	-2.77346e-05		1003	0.134854	0.157528	0.112181	-0.00638263	0.0169092	-0.0296745	-2.22566e-05	-1.67786e-05	-2.77346e-05		1003	0.137209	0.160279	0.11414	0.00666918	0.0119296	0.00140881	-1.77791e-06	-2.2155e-06	-1.34031e-06
1004	0.130556	0.152506	0.108605	-0.0233848	-0.0112378	-0.0355318	-2.22566e-05	-1.67786e-05	-2.77346e-05		1004	0.134854	0.157528	0.112181	-0.00638263	0.0169092	-0.0296745	-2.22566e-05	-1.67786e-05	-2.77346e-05		1004	0.137209	0.160279	0.11414	0.00666918	0.0119296	0.00140881	-1.77791e-06	-2.2155e-06	-1.34031e-06
1005	0.130556	0.152506	0.108605	-0.0233848	-0.0112378	-0.0355318	-2.22566e-05	-1.67786e-05	-2.77346e-05		1005	0.134854	0.157528	0.112181	-0.00638263	0.0169092	-0.0296745	-2.22566e-05	-1.67786e-05	-2.77346e-05		1005	0.137209	0.160279	0.11414	0.00666918	0.0119296	0.00140881	-1.77791e-06	-2.2155e-06	-1.34031e-06
1006	0.130556	0.152506	0.108605	-0.0233848	-0.0112378	-0.0355318	-2.22566e-05	-1.67786e-05	-2.77346e-05		1006	0.134854	0.157528	0.112181	-0.00638263	0.0169092	-0.0296745	-2.22566e-05	-1.67786e-05	-2.77346e-05		1006	0.137209	0.160279	0.11414	0.00666918	0.0119296	0.00140881	-1.77791e-06	-2.2155e-06	-1.34031e-06
1007	0.130556	0.152506	0.108605	-0.0233848	-0.0112378	-0.0355318	-2.22566e-05	-1.67786e-05	-2.77346e-05		1007	0.134854	0.157528	0.112181	-0.00638263	0.0169092	-0.0296745	-2.22566e-05	-1.67786e-05	-2.77346e-05		1007	0.137209	0.160279	0.11414	0.00666918	0.0119296	0.00140881	-1.77791e-06	-2.2155e-06	-1.34031e-06
1008	0.130556	0.152506	0.108605	-0.0233848	-0.0112378	-0.0355318	-2.22566e-05	-1.67786e-05	-2.77346e-05		1008	0.134854	0.157528	0.112181	-0.00638263	0.0169092	-0.0296745	-2.22566e-05	-1.67786e-05	-2.77346e-05		1008	0.137209	0.160279	0.11414	0.00666918	0.0119296	0.00140881	-1.77791e-06	-2.2155e-06	-1.34031e-06
1009	0.130556	0.152506	0.108605	-0.0233848	-0.0112378	-0.0355318	-2.22566e-05	-1.67786e-05	-2.77346e-05		1009	0.134854	0.157528	0.112181	-0.00638263	0.0169092	-0.0296745	-2.22566e-05	-1.67786e-05	-2.77346e-05		1009	0.137209	0.160279	0.11414	0.00666918	0.0119296	0.00140881	-1.77791e-06	-2.2155e-06	-1.34031e-06
1010	0.130556	0.152506	0.108605	-0.0233848	-0.0112378	-0.0355318	-2.22566e-05	-1.67786e-05	-2.77346e-05		1010	0.134854	0.157528	0.112181	-0.00638263	0.0169092	-0.0296745	-2.22566e-05	-1.67786e-05	-2.77346e-05		1010	0.137209	0.160279	0.11414	0.00666918	0.0119296	0.00140881	-1.77791e-06	-2.2155e-06	-1.34031e-06
1011	0.130556	0.152506	0.108605	-0.0233848	-0.0112378	-0.0355318	-2.22566e-05	-1.67786e-05	-2.77346e-05		1011	0.134854	0.157528	0.112181	-0.00638263	0.0169092	-0.0296745	-2.22566e-05	-1.67786e-05	-2.77346e-05		1011	0.137209	0.160279	0.11414	0.00666918	0.0119296	0.00140881	-1.77791e-06	-2.2155e-06	-1.34031e-06
1012	0.130556	0.152506	0.108605	-0.0233848	-0.0112378	-0.0355318	-2.22566e-05	-1.67786e-05	-2.77346e-05		1012	0.134854	0.157528	0.112181	-0.00638263	0.0169092	-0.0296745	-2.22566e-05	-1.67786e-05	-2.77346e-05		1012	0.137209	0.160279	0.11414	0.00666918	0.0119296	0.00140881	-1.77791e-06	-2.2155e-06	-1.34031e-06
1013	0.130556	0.152506	0.108605	-0.0233848	-0.0112378	-0.0355318	-2.22566e-05	-1.67786e-05	-2.77346e-05		1013	0.134854	0.157528	0.112181	-0.00638263	0.0169092	-0.0296745	-2.22566e-05	-1.67786e-05	-2.77346e-05		1013	0.137209	0.160279	0.11414	0.00666918	0.0119296	0.00140881	-1.77791e-06	-2.2155e-06	-1.34031e-06
1014	0.130556	0.152506	0.108605	-0.0233848	-0.0112378	-0.0355318	-2.22566e-05	-1.67786e-05	-2.77346e-05		1014	0.134854	0.157528	0.112181	-0.00638263	0.0169092	-0.0296745	-2.22566e-05	-1.67786e-05	-2.77346e-05		1014	0.137209	0.160279	0.11414	0.00666918	0.0119296	0.00140881	-1.77791e-06	-2.2155e-06	-1.34031e-06
1015	0.130556	0.152506	0.108605	-0.0233848	-0.0112378	-0.0355318	-2.22566e-05	-1.67786e-05	-2.77346e-05		1015	0.134854	0.157528	0.112181	-0.00638263	0.0169092	-0.0296745	-2.22566e-05	-1.67786e-05	-2.77346e-05		1015	0.137209	0.160279	0.11414	0.00666918	0.0119296	0.00140881	-1.77791e-06	-2.2155e-06	-1.34031e-06
1016	0.130556	0.152506	0.108605	-0.0233848	-0.0112378	-0.0355318	-2.22566e-05	-1.67786e-05	-2.77346e-05		1016	0.134854	0.157528	0.112181	-0.00638263	0.0169092	-0.0296745	-2.22566e-05	-1.67786e-05	-2.77346e-05		1016	0.137209	0.160279	0.11414	0.00666918	0.0119296	0.00140881	-1.77791e-06	-2.2155e-06	-1.34031e-06
1017	0.130556	0.152506	0.108605	-0.0233848	-0.0112378	-0.0355318	-2.22566e-05	-1.67786e-05	-2.77346e-05		1017	0.134854	0.157528	0.112181	-0.00638263	0.0169092	-0.0296745	-2.22566e-05	-1.67786e-05	-2.77346e-05		1017	0.137209	0.160279	0.11414	0.00666918	0.0119296	0.00140881	-1.77791e-06	-2.2155e-06	-1.34031e-06
1018	0.130556	0.152506	0.108605	-0.0233848	-0.0112378	-0.0355318	-2.22566e-05	-1.67786e-05	-2.77346e-05		1018	0.134854	0.157528	0.112181	-0.00638263	0.0169092	-0.0296745	-2.22566e-05	-1.67786e-05	-2.77346e-05		1018	0.137209	0.160279	0.11414	0.00666918	0.0119296	0.00140881	-1.77791e-06	-2.2155e-06	-1.34031e-06
1019	0.130556	0.152506	0.108605	-0.0233848	-0.0112378	-0.0355318	-2.22566e-05	-1.67786e-05	-2.77346e-05		1019	0.134854	0.157528	0.112181	-0.00638263	0.0169092	-0.0296745	-2.22566e-05	-1.67786e-05	-2.77346e-05		1019	0.137209	0.160279	0.11414	0.00666918	0.0119296	0.00140881	-1.77791e-06	-2.2155e-06	-1.34031e-06
1020	0.130556	0.152506	0.108605	-0.0233848	-0.0112378	-0.0355318	-2.22566e-05	-1.67786e-05	-2.77346e-05		1020	0.134854	0.157528	0.112181	-0.00638263	0.0169092	-0.0296745	-2.22566e-05	-1.67786e-05	-2.77346e-05		1020	0.137209	0.160279	0.11414	0.00666918	0.0119296	0.00140881	-1.77791e-06	-2.2155e-06	-1.34031e-06
1021	0.130556	0.152506	0.108605	-0.0233848	-0.0112378	-0.0355318	-2.22566e-05	-1.67786e-05	-2.77346e-05		1021	0.134854	0.157528	0.112181	-0.00638263	0.0169092	-0.0296745	-2.22566e-05	-1.67786e-05	-2.77346e-05		1021	0.137209	0.160279	0.11414	0.00666918	0.0119296	0.00140881	-1.77791e-06	-2.2155e-06	-1.34031e-06
1022	0.130556	0.152506	0.108605	-0.0233848	-0.0112378	-0.0355318	-2.22566e-05	-1.67786e-05	-2.77346e-05		1022	0.134854	0.157528	0.112181	-0.00638263	0.0169092	-0.0296745	-2.22566e-05	-1.67786e-05	-2.77346e-05		1022	0.137209	0.160279	0.11414	0.00666918	0.0119296	0.00140881	-1.77791e-06	-2.2155e-06	-1.34031e-06
1023	0.130556	0.152506	0.108605	-0.0233848	-0.0112378	-0.0355318	-2.22566e-05	-1.67786e-05	-2.77346e-05		1023	0.134854	0.157528	0.112181	-0.00638263	0.0169092	-0.0296745	-2.22566e-05	-1.67786e-05	-2.77346e-05		1023	0.137209	0.160279	0.11414	0.00666918	0.0119296	0.00140881	-1.77791e-06	-2.2155e-06	-1.34031e-06
1024	0.130556	0.152506	0.108605	-0.0233848	-0.0112378	-0.0355318	-2.22566e-05	-1.67786e-05	-2.77346e-05		1024	0.134854	0.157528	0.112181	-0.00638263	0.0169092	-0.0296745	-2.22566e-05	-1.67786e-05	-2.77346e-05		1024	0.137209	0.160279	0.11414	0.00666918	0.0119296	0.00140881	-1.77791e-06	-2.2155e-06	-1.34031e-06
1025	0.130556	0.152506	0.108605	-0.0233848	-0.0112378	-0.0355318	-2.22566e-05	-1.67786e-05	-2.77346e-05		1025	0.134854	0.157528	0.112181	-0.00638263	0.0169092	-0.0296745	-2.22566e-05	-1.67786e-05	-2.77346e-05		1025	0.137209	0.160279	0.11414	0.00666918	0.0119296	0.00140881	-1.77791e-06	-2.2155e-06	-1.34031e-06
1026	0.130556	0.152506	0.108605	-0.0233848	-0.0112378	-0.0355318	-2.22566e-05	-1.67786e-05	-2.77346e-05		1026	0.134854	0.157528	0.112181	-0.00638263	0.0169092	-0.0296745	-2.22566e-05	-1.67786e-05	-2.77346e-05		1026	0.137209	0.160279	0.11414	0.00666918	0.0119296	0.00140881	-1.77791e-06	-2.2155e-06	-1.34031e-06
1027	0.130556	0.152506	0.108605	-0.0233848	-0.0112378	-0.0355318	-2.22566e-05	-1.67786e-05	-2.77346e-05		1027	0.134854	0.157528	0.112181	-0.00638263	0.0169092	-0.0296745	-2.22566e-05	-1.67786e-05	-2.77346e-05		1027	0.137209	0.160279	0.11414	0.00666918	0.0119296	0.00140881	-1.77791e-06	-2.2155e-06	-1.34031e-06
1028	0.130556	0.152506	0.108605	-0.0233848	-0.0112378	-0.0355318	-2.22566e-05	-1.67786e-05	-2.77346e-05		1028	0.134854	0.157528	0.112181	-0.00638263	0.0169092	-0.0296745	-2.22566e-05	-1.67786e-05	-2.77346e-05		1028	0.137209	0.160279	0.11414	0.00666918	0.0119296	0.00140881	-1.77791e-06	-2.2155e-06	-1.34031e-06
1029	0.130556	0.152506	0.108605	-0.0233848	-0.0112378	-0.0355318	-2.22566e-05	-1.67786e-05	-2.77346e-05		1029	0.134854	0.157528	0.112181	-0.00638263	0.0169092	-0.0296745	-2.22566e-05	-1.67786e-05	-2.77346e-05		1029	0.137209	0.160279	0.11414	0.00666918	0.0119296	0.00140881	-1.77791e-06	-2.2155e-06	-1.34031e-06
1030	0.130556	0.152506	0.108605	-0.0233848	-0.0112378	-0.0355318	-2.22566e-05	-1.67786e-05	-2.77346e-05		1030	0.134854	0.157528	0.112181	-0.00638263	0.0169092	-0.0296745	-2.22566e-05	-1.67786e-05	-2.77346e-05		1030	0.137209	0.160279	0.11414	0.00666918	0.0119296	0.00140881	-1.77791e-06	-2.2155e-06	-1.34031e-06
1031	0.130556	0.152506	0.108605	-0.0233848	-0.0112378	-0.0355318	-2.22566e-05	-1.67786e-05	-2.77346e-05		1031	0.134854	0.157528	0.112181	-0.00638263	0.0169092	-0.0296745	-2.22566e-05	-1.67786e-05	-2.77346e-05		1031	0.137209	0.160279	0.11414	0.00666918	0.0119296	0.00140881	-1.77791e-06	-2.2155e-06	-1.34031e-06
1032	0.130556	0.152506	0.108605	-0.0233848	-0.0112378	-0.0355318	-2.22566e-05	-1.67786e-05	-2.77346e-05		1032	0.134854	0.157528	0.112181	-0.00638263	0.0169092	-0.0296745	-2.22566e-05	-1.67786e-05	-2.77346e-05		1032	0.137209	0.160279	0.11414	0.00666918	0.0119296	0.00140881	-1.77791e-06	-2.2155e-06	-1.34031e-06
1033	0.130556	0.152506	0.108605	-0.0233848	-0.0112378	-0.0355318	-2.22566e-05	-1.67786e-05	-2.77346e-05		1033	0.134854	0.157528	0.112181	-0.00638263	0.0169092	-0.0296745	-2.22566e-05	-1.67786e-05	-2.77346e-05		1033	0.137209	0.160279	0.11414	0.00666918	0.0119296	0.00140881	-1.77791e-06	-2.2155e-06	-1.34031e-06
1034	0.130556	0.152506	0.108605	-0.0233848	-0.0112378	-0.0355318	-2.22566e-05	-1.67786e-05	-2.77346e-05		1034	0.134854	0.157528	0.112181	-0.00638263	0.0169092	-0.0296745	-2.22566e-05	-1.67786e-05	-2.77346e-05		1034	0.137209	0.160279	0.11414	0.00666918	0.0119296	0.00140881	-1.77791e-06	-2.2155e-06	-1.34031e-06
1035	0.130556	0.152506	0.108605	-0.0233848	-0.0112378	-0.0355318	-2.22566e-05	-1.67786e-05	-2.77346e-05		1035	0.134854	0.157528	0.112181	-0.00638263	0.0169092	-0.0296745	-2.22566e-05	-1.67786e-05	-2.77346e-05		1035	0.137209	0.160279	0.11414	0.00666918	0.0119296	0.00140881	-1.77791e-06	-2.2155e-06	-1.34031e-06
1036	0.130556	0.152506	0.108605	-0.0233848	-0.0112378	-0.0355318	-2.22566e-05	-1.67786e-05	-2.77346e-05		1036	0.134854	0.157528	0.112181	-0.00638263	0.0169092	-0.0296745	-2.22566e-05	-1.67786e-05	-2.77346e-05		1036	0.137209	0.160279	0.11414	0.00666918	0.0119296	0.00140881	-1.77791e-06	-2.2155e-06	-1.34031e-06
1037	0.130556	0.152506	0.108605	-0.0233848	-0.0112378	-0.0355318	-2.22566e-05	-1.67786e-05	-2.77346e-05		1037	0.134854	0.157528	0.112181	-0.00638263	0.0169092	-0.0296745	-2.22566e-05	-1.67786e-05	-2.77346e-05		1037	0.137209	0.160279	0.11414	0.00666918	0.0119296	0.00140881	-1.77791e-06	-2.2155e-06	-1.34031e-06
1038	0.130556	0.152506	0.108605	-0.0233848	-0.0112378	-0.0355318	-2.22566e-05	-1.67786e-05	-2.77346e-05		1038	0.134854	0.157528	0.112181	-0.00638263	0.0169092	-0.0296745	-2.22566e-05	-1.67786e-05	-2.77346e-05		1038	0.137209	0.160279	0.11414	0.00666918	0.0119296	0.00140881	-1.77791e-06	-2.2155e-06	-1.34031e-06
1039	0.130556	0.152506	0.108605	-0.0233848	-0.0112378	-0.0355318	-2.22566e-05	-1.67786e-05	-2.77346e-05		1039	0.134854	0.157528	0.112181	-0.00638263	0.0169092	-0.0296745	-2.22566e-05	-1.67786e-05	-2.77346e-05		1039	0.137209	0.160279	0.11414	0.00666918	0.0119296	0.00140881	-1.77791e-06	-2.2155e-06	-1.34031e-06
1040	0.130556	0.152506	0.108605	-0.0233848	-0.0112378	-0.0355318	-2.22566e-05	-1.67786e-05	-2.77346e-05		1040	0.134854	0.157528	0.112181	-0.00638263	0.0169092	-0.0296745	-2.22566e-05	-1.67786e-05	-2.77346e-05		1040	0.137209	0.160279	0.11414	0.00666918	0.0119296	0.00140881	-1.77791e-06	-2.2155e-06	-1.34031e-06
1041	0.130556	0.152506	0.108605	-0.0233848	-0.0112378	-0.0355318	-2.22566e-05	-1.67786e-05	-2.77346e-05		1041	0.134854	0.157528	0.112181	-0.00638263	0.0169092	-0.0296745	-2.22566e-05	-1.67786e-05	-2.77346e-05		1041	0.137209	0.160279	0.11414	0.00666918	0.0119296	0.00140881	-1.77791e-06	-2.2155e-06	-1.34031e-06
1042	0.130556	0.152506	0.108605	-0.0233848	-0.0112378	-0.0355318	-2.22566e-05	-1.67786e-05	-2.77346e-05		1042	0.134854	0.157528	0.112181	-0.00638263	0.0169092	-0.0296745	-2.22566e-05	-1.67786e-05	-2.77346e-05		1042	0.137209	0.160279	0.11414	0.00666918	0.0119296	0.00140881	-1.77791e-06	-2.2155e-06	-1.34031e-06
1043	0.130556	0.152506	0.108605	-0.0233848	-0.0112378	-0.0355318	-2.22566e-05	-1.67786e-05	-2.77346e-05		1043	0.134854	0.157528	0.112181	-0.00638263	0.0169092	-0.0296745	-2.22566e-05	-1.67786e-05	-2.77346e-05		1043	0.137209	0.160279	0.11414	0.00666918	0.0119296	0.00140881	-1.77791e-06	-2.2155e-06	-1.34031e-06
1044	0.130556	0.152506	0.108605	-0.0233848	-0.0112378	-0.0355318	-2.22566e-05	-1.67786e-05	-2.77346e-05		1044	0.134854	0.157528	0.112181	-0.00638263	0.0169092	-0.0296745	-2.22566e-05	-1.67786e-05	-2.77346e-05		1044	0.137209	0.160279	0.11414	0.00666918	0.0119296	0.00140881	-1.77791e-06	-2.2155e-06	-1.34031e-06
1045	0.130556	0.152506	0.108605	-0.0233848	-0.0112378	-0.0355318	-2.22566e-05	-1.67786e-05	-2.77346e-05		1045	0.134854	0.157528	0.112181	-0.00638263	0.0169092	-0.0296745	-2.22566e-05	-1.67786e-05	-2.77346e-05		1045	0.137209	0.160279	0.11414	0.00666918	0.0119296	0.00140881	-1.77791e-06	-2.2155e-06	-1.34031e-06
1046	0.130556	0.152506	0.108605	-0.0233848	-0.0112378	-0.0355318	-2.22566e-05	-1.67786e-05	-2.77346e-05		1046	0.134854	0.157528	0.112181	-0.00638263	0.0169092	-0.0296745	-2.22566e-05	-1.67786e-05	-2.77346e-05		1046	0.137209	0.160279	0.11414	0.00666918	0.0119296	0.00140881	-1.77791e-06	-2.2155e-06	-1.34031e-06
1047	0.130556	0.152506	0.108605	-0.0233848	-0.0112378	-0.0355318	-2.22566e-05	-1.67786e-05	-2.77346e-05		1047	0.134854	0.157528	0.112181	-0.00638263	0.0169092	-0.0296745	-2.22566e-05	-1.67786e-05	-2.77346e-05		1047	0.137209	0.160279	0.11414	0.00666918	0.0119296	0.00140881	-1.77791e-06	-2.2155e-06	-1.34031e-06
1048	0.130556	0.152506	0.108605	-0.0233848	-0.0112378	-0.0355318	-2.22566e-05	-1.67786e-05	-2.77346e-05		1048	0.134854	0.157528	0.112181	-0.00638263	0.0169092	-0.0296745	-2.22566e-05	-1.67786e-05	-2.77346e-05		1048	0.137209	0.160279	0.11414	0.00666918	0.0119296	0.00140881	-1.77791e-06	-2.2155e-06	-1.34031e-06
1049	0.130556	0.152506	0.108605	-0.0233848	-0.0112378	-0.0355318	-2.22566e-05	-1.67786e-05	-2.77346e-05		1049	0.134854	0.157528	0.112181	-0.00638263	0.0169092	-0.0296745	-2.22566e-05	-1.67786e-05	-2.77346e-05		1049	0.137209	0.160279	0.11414	0.00666918	0.0119296	0.00140881	-1.77791e-06	-2.2155e-06	-1.34031e-06
1050	0.130556	0.152506	0.108605	-0.0233848	-0.0112378	-0.0355318	-2.22566e-05	-1.67786e-05	-2.77346e-05		1050	0.134854	0.157528	0.112181	-0.00638263	0.0169092	-0.0296745	-2.22566e-05	-1.67786e-05	-2.77346e-05		1050	0.137209	0.160279	0.11414	0.00666918	0.0119296	0.00140881	-1.77791e-06	-2.2155e-06	-1.34031e-06
1051	0.130556	0.152506	0.108605	-0.0233848	-0.0112378	-0.0355318	-2.22566e-05	-1.67786e-05	-2.77346e-05		1051	0.134854	0.157528	0.112181	-0.00638263	0.0169092	-0.0296745	-2.22566e-05	-1.67786e-05	-2.77346e-05		1051	0.137209	0.160279	0.11414	0.00666918	0.0119296	0.00140881	-1.77791e-06	-2.2155e-06	-1.34031e-06
1052	0.130556	0.152506	0.108605	-0.0233848	-0.0112378	-0.0355318	-2.22566e-05	-1.67786e-05	-2.77346e-05		1052	0.134854	0.157528	0.112181	-0.00638263	0.0169092	-0.0296745	-2.22566e-05	-1.67786e-05	-2.77346e-05		1052	0.137209	0.160279	0.11414	0.00666918	0.0119296	0.00140881	-1.77791e-06	-2.2155e-06	-1.34031e-06
1053	0.130556	0.152506	0.108605	-0.0233848	-0.0112378	-0.0355318	-2.22566e-05	-1.67786e-05	-2.77346e-05		1053	0.134854	0.157528	0.112181	-0.00638263	0.0169092	-0.0296745	-2.22566e-05	-1.67786e-05	-2.77346e-05		1053	0.137209	0.160279	0.11414	0.00666918	0.0119296	0.00140881	-1.77791e-06	-2.2155e-06	-1.34031e-06
1054	0.130556	0.152506	0.108605	-0.0233848	-0.0112378	-0.0355318	-2.22566e-05	-1.67786e-05	-2.77346e-05		1054	0.134854	0.157528	0.112181	-0.00638263	0.0169092	-0.0296745	-2.22566e-05	-1.67786e-05	-2.77346e-05		1054	0.137209	0.160279	0.11414	0.00666918	0.0119296	0.00140881	-1.77791e-06	-2.2155e-06	-1.34031e-06
1055	0.130556	0.152506	0.108605	-0.0233848	-0.0112378	-0.0355318	-2.22566e-05	-1.67786e-05	-2.77346e-05		1055	0.134854	0.157528	0.112181	-0.00638263	0.0169092	-0.0296745	-2.22566e-05	-1.67786e-05	-2.77346e-05		1055	0.137209	0.160279	0.11414	0.00666918	0.0119296	0.00140881	-1.77791e-06	-2.2155e-06	-1.34031e-06
1056	0.130556	0.152506	0.108605	-0.0233848	-0.0112378	-0.0355318	-2.22566e-05	-1.67786e-05	-2.77346e-05		1056	0.134854	0.157528	0.112181	-0.00638263	0.0169092	-0.0296745	-2.22566e-05	-1.67786e-05	-2.77346e-05		1056	0.137209	0.160279	0.11414	0.00666918	0.0119296	0.00140881	-1.77791e-06	-2.2155e-06	-1.34031e-06
1057	0.130556	0.152506	0.108605	-0.0233848	-0.0112378	-0.0355318	-2.22566e-05	-1.67786e-05	-2.77346e-05		1057	0.134854	0.157528	0.112181	-0.00638263	0.0169092	-0.0296745	-2.22566e-05	-1.67786e-05	-2.77346e-05		1057	0.137209	0.160279	0.11414	0.00666918	0.0119296	0.00140881	-1.77791e-06	-2.2155e-06	-1.34031e-06
1058	0.130556	0.152506	0.108605	-0.0233848	-0.0112378	-0.0355318	-2.22566e-05	-1.67786e-05	-2.77346e-05		1058	0.134854	0.157528	0.112181	-0.00638263	0.0169092	-0.0296745	-2.22566e-05	-1.67786e-05	-2.77346e-05		1058	0.137209	0.160279	0.11414	0.00666918	0.0119296	0.00140881	-1.77791e-06	-2.2155e-06	-1.34031e-06
1059	0.130556	0.152506	0.108605	-0.0233848	-0.0112378	-0.0355318	-2.22566e-05	-1.67786e-05	-2.77346e-05		1059	0.134854	0.157528	0.112181	-0.00638263	0.0169092	-0.0296745	-2.22566e-05	-1.67786e-05	-2.77346e-05		1059	0.137209	0.160279	0.11414	0.00666918	0.0119296	0.00140881	-1.77791e-06	-2.2155e-06	-1.34031e-06
1060	0.130556	0.152506	0.108605	-0.0233848	-0.0112378	-0.0355318	-2.22566e-05	-1.67786e-05	-2.77346e-05		1060	0.134854	0.157528	0.112181	-0.00638263	0.0169092	-0.0296745	-2.22566e-05	-1.67786e-05	-2.77346e-05		1060	0.137209	0.160279	0.11414	0.00666918	0.0119296	0.00140881	-1.77791e-06	-2.2155e-06	-1.34031e-06
1061	0.130556	0.152506	0.108605	-0.0233848	-0.0112378	-0.0355318	-2.22566e-05	-1.67786e-05	-2.77346e-05		1061	0.134854	0.157528	0.112181	-0.00638263	0.0169092	-0.0296745	-2.22566e-05	-1.67786e-05	-2.77346e-05		1061	0.137209	0.160279	0.11414	0.00666918	0.0119296	0.00140881	-1.77791e-06	-2.2155e-06	-1.34031e-06
1062	0.130556	0.152506	0.108605	-0.0233848	-0.0112378	-0.0355318	-2.22566e-05	-1.67786e-05	-2.77346e-05		1062	0.134854	0.157528	0.112181	-0.00638263	0.0169092	-0.0296745	-2.22566e-05	-1.67786e-05	-2.77346e-05		1062	0.137209	0.160279	0.11414	0.00666918	0.0119296	0.00140881	-1.77791e-06	-2.2155e-06	-1.34031e-06
1063	0.130556	0.152506	0.108605	-0.0233848	-0.0112378	-0.0355318	-2.22566e-05	-1.67786e-05	-2.77346e-05		1063	0.134854	0.157528	0.112181	-0.00638263	0.0169092	-0.0296745	-2.22566e-05	-1.67786e-05	-2.77346e-05		1063	0.137209	0.160279	0.11414	0.00666918	0.0119296	0.00140881	-1.77791e-06	-2.2155e-06	-1.34031e-06
1064	0.130556	0.152506	0.108605	-0.0233848	-0.0112378	-0.0355318	-2.22566e-05	-1.67786e-05	-2.77346e-05		1064	0.134854	0.157528	0.112181	-0.00638263	0.0169092	-0.0296745	-2.22566e-05	-1.67786e-05	-2.77346e-05		1064	0.137209	0.160279	0.11414	0.00666918	0.0119296	0.00140881	-1.77791e-06	-2.2155e-06	-1.34031e-06
1065	0.130556	0.152506	0.108605	-0.0233848	-0.0112378	-0.0355318	-2.22566e-05	-1.67786e-05	-2.77346e-05		1065	0.134854	0.157528	0.112181	-0.00638263	0.0169092	-0.0296745	-2.22566e-05	-1.67786e-05	-2.77346e-05		1065	0.137209	0.160279	0.11414	0.00666918	0.0119296	0.00140881	-1.77791e-06	-2.2155e-06	-1.34031e-06
1066	0.130556	0.152506	0.108605	-0.0233848	-0.0112378	-0.0355318	-2.22566e-05	-1.67786e-05	-2.77346e-05		1066	0.134854	0.157528	0.112181	-0.00638263	0.0169092	-0.0296745	-2.22566e-05	-1.67786e-05	-2.77346e-05		1066	0.137209	0.160279	0.11414	0.00666918	0.0119296	0.00140881	-1.77791e-06	-2.2155e-06	-1.34031e-06
1067	0.130556	0.152506	0.108605	-0.0233848	-0.0112378	-0.0355318	-2.22566e-05	-1.67786e-05	-2.77346e-05		1067	0.134854	0.157528	0.112181	-0.00638263	0.0169092	-0.0296745	-2.22566e-05	-1.67786e-05	-2.77346e-05		1067	0.137209	0.160279	0.11414	0.00666918	0.0119296	0.00140881	-1.77791e-06	-2.2155e-06	-1.34031e-06
1068	0.130556	0.152506	0.108605	-0.0233848	-0.0112378	-0.0355318	-2.22566e-05	-1.67786e-05	-2.77346e-05		1068	0.134854	0.157528	0.112181	-0.00638263	0.0169092	-0.0296745	-2.22566e-05	-1.67786e-05	-2.77346e-05		1068	0.137209	0.160279	0.11414	0.00666918	0.0119296	0.00140881	-1.77791e-06	-2.2155e-06	-1.34031e-06
1069	0.130556	0.152506	0.108605	-0.0233848	-0.0112378	-0.0355318	-2.22566e-05	-1.67786e-05	-2.77346e-05		1069	0.134854	0.157528	0.112181	-0.00638263	0.0169092	-0.0296745	-2.22566e-05	-1.67786e-05	-2.77346e-05		1069	0.137209	0.160279	0.11414	0.00666918	0.0119296	0.00140881	-1.77791e-06	-2.2155e-06	-1.34031e-06
1070	0.130556	0.152506	0.108605	-0.0233848	-0.0112378	-0.0355318	-2.22566e-05	-1.67786e-05	-2.77346e-05		1070	0.134854	0.157528	0.112181	-0.00638263	0.0169092	-0.0296745	-2.22566e-05	-1.67786e-05	-2.77346e-05		1070	0.137209	0.160279	0.11414	0.00666918	0.0119296	0.00140881	-1.77791e-06	-2.2155e-06	-1.34031e-06
1071	0.130556	0.152506	0.108605	-0.0233848	-0.0112378	-0.0355318	-2.22566e-05	-1.67786e-05	-2.77346e-05		1071	0.134854	0.157528	0.112181	-0.00638263	0.0169092	-0.0296745	-2.22566e-05	-1.67786e-05	-2.77346e-05		1071	0.137209	0.160279	0.11414	0.00666918	0.0119296	0.00140881	-1.77791e-06	-2.2155e-06	-1.34031e-06
1072	0.130556	0.152506	0.108605	-0.0233848	-0.0112378	-0.0355318	-2.22566e-05	-1.67786e-05	-2.77346e-05		1072	0.134854	0.157528	0.112181	-0.00638263	0.0169092	-0.0296745	-2.22566e-05	-1.67786e-05	-2.77346e-05		1072	0.137209	0.160279	0.11414	0.00666918	0.0119296	0.00140881	-1.77791e-06	-2.2155e-06	-1.34031e-06
1073	0.130556	0.152506	0.108605	-0.0233848	-0.0112378	-0.0355318	-2.22566e-05	-1.67786e-05	-2.77346e-05		1073	0.134854	0.157528	0.112181	-0.00638263	0.0169092	-0.0296745	-2.22566e-05	-1.67786e-05	-2.77346e-05		1073	0.137209	0.160279	0.11414	0.00666918	0.0119296	0.00140881	-1.77791e-06	-2.2155e-06	-1.34031e-06
1074	0.130556	0.152506	0.108605	-0.0233848	-0.0112378	-0.0355318	-2.22566e-05	-1.67786e-05	-2.77346e-05		1074	0.134854	0.157528	0.112181	-0.00638263	0.0169092	-0.0296745	-2.22566e-05	-1.67786e-05	-2.77346e-05		1074	0.137209	0.160279	0.11414	0.00666918	0.0119296	0.00140881	-1.77791e-06	-2.2155e-06	-1.34031e-06
1075	0.130556	0.152506	0.108605	-0.0233848	-0.0112378	-0.0355318	-2.22566e-05	-1.67786e-05	-2.77346e-05		1075	0.134854	0.157528	0.112181	-0.00638263	0.0169092	-0.0296745	-2.22566e-05	-1.67786e-05	-2.77346e-05		1075	0.137209	0.160279	0.11414	0.00666918	0.0119296	0.00140881	-1.77791e-06	-2.2155e-06	-1.34031e-06
1076	0.130556	0.152506	0.108605	-0.0233848	-0.0112378	-0.0355318	-2.22566e-05	-1.67786e-05	-2.77346e-05		1076	0.134854	0.157528	0.112181	-0.00638263	0.0169092	-0.0296745	-2.22566e-05	-1.67786e-05	-2.77346e-05		1076	0.137209	0.160279	0.11414	0.00666918	0.0119296	0.00140881	-1.77791e-06	-2.2155e-06	-1.34031e-06
1077	0.130556	0.152506	0.108605	-0.0233848	-0.0112378	-0.0355318	-2.22566e-05	-1.67786e-05	-2.77346e-05		1077	0.134854	0.157528	0.112181	-0.00638263	0.0169092	-0.0296745	-2.22566e-05	-1.67786e-05	-2.77346e-05		1077	0.137209	0.160279	0.11414	0.00666918	0.0119296	0.00140881	-1.77791e-06	-2.2155e-06	-1.34031e-06
1078	0.130556	0.152506	0.108605	-0.0233848	-0.0112378	-0.0355318	-2.22566e-05	-1.67786e-05	-2.77346e-05		1078	0.134854	0.157528	0.112181	-0.00638263	0.0169092	-0.0296745	-2.22566e-05	-1.67786e-05	-2.77346e-05		1078	0.137209	0.160279	0.11414	0.00666918	0.0119296	0.00140881	-1.77791e-06	-2.2155e-06	-1.34031e-06
1079	0.130556	0.152506	0.108605	-0.0233848	-0.0112378	-0.0355318	-2.22566e-05	-1.67786e-05	-2.77346e-05		1079	0.134854	0.157528	0.112181	-0.00638263	0.0169092	-0.0296745	-2.22566e-05	-1.67786e-05	-2.77346e-05		1079	0.137209	0.160279	0.11414	0.00666918	0.0119296	0.00140881	-1.77791e-06	-2.2155e-06	-1.34031e-06
1080	0.130556	0.152506	0.108605	-0.0233848	-0.0112378	-0.0355318	-2.22566e-05	-1.67786e-05	-2.77346e-05		1080	0.134854	0.157528	0.112181	-0.00638263	0.0169092	-0.0296745	-2.22566e-05	-1.67786e-05	-2.77346e-05		1080	0.137209	0.160279	0.11414	0.00666918	0.0119296	0.00140881	-1.77791e-06	-2.2155e-06	-1.34031e-06
1081	0.130556	0.152506	0.108605	-0.0233848	-0.0112378	-0.0355318	-2.22566e-05	-1.67786e-05	-2.77346e-05		1081	0.134854	0.157528	0.112181	-0.00638263	0.0169092	-0.0296745	-2.22566e-05	-1.67786e-05	-2.77346e-05		1081	0.137209	0.160279	0.11414	0.00666918	0.0119296	0.00140881	-1.77791e-06	-2.2155e-06	-1.34031e-06
1082	0.130556	0.152506	0.108605	-0.0233848	-0.0112378	-0.0355318	-2.22566e-05	-1.67786e-05	-2.77346e-05		1082	0.134854	0.157528	0.112181	-0.00638263	0.0169092	-0.0296745	-2.22566e-05	-1.67786e-05	-2.77346e-05		1082	0.137209	0.160279	0.11414	0.00666918	0.0119296	0.00140881	-1.77791e-06	-2.2155e-06	-1.34031e-06
1083	0.130556	0.152506	0.108605	-0.0233848	-0.0112378	-0.0355318	-2.22566e-05	-1.67786e-05	-2.77346e-05		1083	0.134854	0.157528	0.112181	-0.00638263	0.0169092	-0.0296745	-2.22566e-05	-1.67786e-05	-2.77346e-05		1083	0.137209	0.160279	0.11414	0.00666918	0.0119296	0.00140881	-1.77791e-06	-2.2155e-06	-1.34031e-06
1084	0.130556	0.152506	0.108605	-0.0233848	-0.0112378	-0.0355318	-2.22566e-05	-1.67786e-05	-2.77346e-05		1084	0.134854	0.157528	0.112181	-0.00638263	0.0169092	-0.0296745	-2.22566e-05	-1.67786e-05	-2.77346e-05		1084	0.137209	0.160279	0.11414	0.00666918	0.0119296	0.00140881	-1.77791e-06	-2.2155e-06	-1.34031e-06
1085	0.130556	0.152506	0.108605	-0.0233848	-0.0112378	-0.0355318	-2.22566e-05	-1.67786e-05	-2.77346e-05		1085	0.134854	0.157528	0.112181	-0.00638263	0.0169092	-0.0296745	-2.22566e-05	-1.67786e-05	-2.77346e-05		1085	0.137209	0.160279	0.11414	0.00666918	0.0119296	0.00140881	-1.77791e-06	-2.2155e-06	-1.34031e-06
1086	0.130556	0.152506	0.108605	-0.0233848	-0.0112378	-0.0355318	-2.22566e-05	-1.67786e-05	-2.77346e-05		1086	0.134854	0.157528	0.112181	-0.00638263	0.0169092	-0.0296745	-2.22566e-05	-1.67786e-05	-2.77346e-05		1086	0.137209	0.160279	0.11414	0.00666918	0.0119296	0.00140881	-1.77791e-06	-2.2155e-06	-1.34031e-06
1087	0.130556	0.152506	0.108605	-0.0233848	-0.0112378	-0.0355318	-2.22566e-05	-1.67786e-05	-2.77346e-05		1087	0.134854	0.157528	0.112181	-0.00638263	0.0169092	-0.0296745	-2.22566e-05	-1.67786e-05	-2.77346e-05		1087	0.137209	0.160279	0.11414	0.00666918	0.0119296	0.00140881	-1.77791e-06	-2.2155e-06	-1.34031e-06
1088	0.130556	0.152506	0.108605	-0.0233848	-0.0112378	-0.0355318	-2.22566e-05	-1.67786e-05	-2.77346e-05		1088	0.134854	0.157528	0.112181	-0.00638263	0.0169092	-0.0296745	-2.22566e-05	-1.67786e-05	-2.77346e-05		1088	0.137209	0.160279	0.11414	0.00666918	0.0119296	0.00140881	-1.77791e-06	-2.2155e-06	-1.34031e-06
1089	0.130556	0.152506	0.108605	-0.0233848	-0.0112378	-0.0355318	-2.22566e-05	-1.67786e-05	-2.77346e-05		1089	0.134854	0.157528	0.112181	-0.00638263	0.0169092	-0.0296745	-2.22566e-05	-1.67786e-05	-2.77346e-05		1089	0.137209	0.160279	0.11414	0.00666918	0.0119296	0.00140881	-1.77791e-06	-2.2155e-06	-1.34031e-06
1090	0.130556	0.152506	0.108605	-0.0233848	-0.0112378	-0.0355318	-2.22566e-05	-1.67786e-05	-2.77346e-05		1090	0.134854	0.157528	0.112181	-0.00638263	0.0169092	-0.0296745	-2.22566e-05	-1.67786e-05	-2.77346e-05		1090	0.137209	0.160279	0.11414	0.00666918	0.0119296	0.00140881	-1.77791e-06	-2.2155e-06	-1.34031e-06
1091	0.130556	0.152506	0.108605	-0.0233848	-0.0112378	-0.0355318	-2.22566e-05	-1.67786e-05	-2.77346e-05		1091	0.134854	0.157528	0.112181	-0.00638263	0.0169092	-0.0296745	-2.22566e-05	-1.67786e-05	-2.77346e-05		1091	0.137209	0.160279	0.11414	0.00666918	0.0119296	0.00140881	-1.77791e-06	-2.2155e-06	-1.34031e-06
1092	0.130556	0.152506	0.108605	-0.0233848	-0.0112378	-0.0355318	-2.22566e-05	-1.67786e-05	-2.77346e-05		1092	0.134854	0.157528	0.112181	-0.00638263	0.0169092	-0.0296745	-2.22566e-05	-1.67786e-05	-2.77346e-05		1092	0.137209	0.160279	0.11414	0.00666918	0.0119296	0.00140881	-1.77791e-06	-2.2155e-06	-1.34031e-06
1093	0.130556	0.152506	0.108605	-0.0233848	-0.0112378	-0.0355318	-2.22566e-05	-1.67786e-05	-2.77346e-05		1093	0.134854	0.157528	0.112181	-0.00638263	0.0169092	-0.0296745	-2.22566e-05	-1.67786e-05	-2.77346e-05		1093	0.137209	0.160279	0.11414	0.00666918	0.0119296	0.00140881	-1.77791e-06	-2.2155e-06	-1.34031e-06
1094	0.130556	0.152506	0.108605	-0.0233848	-0.0112378	-0.0355318	-2.22566e-05	-1.67786e-05	-2.77346e-05		1094	0.134854	0.157528	0.112181	-0.00638263	0.0169092	-0.0296745	-2.22566e-05	-1.67786e-05	-2.77346e-05		1094	0.137209	0.160279	0.11414	0.00666918	0.0119296	0.00140881	-1.77791e-06	-2.2155e-06	-1.34031e-06
1095	0.130556	0.152506	0.108605	-0.0233848	-0.0112378	-0.0355318	-2.22566e-05	-1.67786e-05	-2.77346e-05		1095	0.134854	0.157528	0.112181	-0.00638263	0.0169092	-0.0296745	-2.22566e-05	-1.67786e-05	-2.77346e-05		1095	0.137209	0.160279	0.11414	0.00666918	0.0119296	0.00140881	-1.77791e-06	-2.2155e-06	-1.34031e-06
1096	0.130556	0.152506	0.108605	-0.0233848	-0.0112378	-0.0355318	-2.22566e-05	-1.67786e-05	-2.77346e-05		1096	0.134854	0.157528	0.112181	-0.00638263	0.0169092	-0.0296745	-2.22566e-05	-1.67786e-05	-2.77346e-05		1096	0.137209	0.160279	0.11414	0.00666918	0.0119296	0.00140881	-1.77791e-06	-2.2155e-06	-1.34031e-06
1097	0.130556	0.152506	0.108605	-0.0233848	-0.0112378	-0.0355318	-2.22566e-05	-1.67786e-05	-2.77346e-05		1097	0.134854	0.157528	0.112181	-0.00638263	0.0169092	-0.0296745	-2.22566e-05	-1.67786e-05	-2.77346e-05		1097	0.137209	0.160279	0.11414	0.00666918	0.0119296	0.00140881	-1.77791e-06	-2.2155e-06	-1.34031e-06
1098	0.130556	0.152506	0.108605	-0.0233848	-0.0112378	-0.0355318	-2.22566e-05	-1.67786e-05	-2.77346e-05		1098	0.134854	0.157528	0.112181	-0.00638263	0.0169092	-0.0296745	-2.22566e-05	-1.67786e-05	-2.77346e-05		1098	0.137209	0.160279	0.11414	0.00666918	0.0119296	0.00140881	-1.77791e-06	-2.2155e-06	-1.34031e-06
1099	0.130556	0.152506	0.108605	-0.0233848	-0.0112378	-0.0355318	-2.22566e-05	-1.67786e-05	-2.77346e-05		1099	0.134854	0.157528	0.112181	-0.00638263	0.0169092	-0.0296745	-2.22566e-05	-1.67786e-05	-2.77346e-05		1099	0.137209	0.160279	0.11414	0.00666918	0.0119296	0.00140881	-1.77791e-06	-2.2155e-06	-1.34031e-06
1100	0.130556	0.152506	0.108605	-0.0233848	-0.0112378	-0.0355318	-2.22566e-05	-1.67786e-05	-2.77346e-05		1100	0.134854	0.157528	0.112181	-0.00638263	0.0169092	-0.0296745	-2.22566e-05	-1.67786e-05	-2.77346e-05		1100	0.137209	0.160279	0.11414	0.00666918	0.0119296	0.00140881	-1.77791e-06	-2.2155e-06	-1.34031e-06
1101	0.130556	0.152506	0.108605	-0.0233848	-0.0112378	-0.0355318	-2.22566e-05	-1.67786e-05	-2.77346e-05		1101	0.134854	0.157528	0.112181	-0.00638263	0.0169092	-0.0296745	-2.22566e-05	-1.67786e-05	-2.77346e-05		1101	0.137209	0.160279	0.11414	0.00666918	0.0119296	0.00140881	-1.77791e-06	-2.2155e-06	-1.34031e-06
1102	0.130556	0.152506	0.108605	-0.0233848	-0.0112378	-0.0355318	-2.22566e-05	-1.67786e-05	-2.77346e-05		1102	0.134854	0.157528	0.112181	-0.00638263	0.0169092	-0.0296745	-2.22566e-05	-1.67786e-05	-2.77346e-05		1102	0.137209	0.160279	0.11414	0.00666918	0.0119296	0.00140881	-1.77791e-06	-2.2155e-06	-1.34031e-06
1103	0.130556	0.152506	0.108605	-0.0233848	-0.0112378	-0.0355318	-2.22566e-05	-1.67786e-05	-2.77346e-05		1103	0.134854	0.157528	0.112181	-0.00638263	0.0169092	-0.0296745	-2.22566e-05	-1.67786e-05	-2.77346e-05		1103	0.137209	0.160279	0.11414	0.00666918	0.0119296	0.00140881	-1.77791e-06	-2.2155e-06	-1.34031e-06
1104	0.130556	0.152506	0.108605	-0.0233848	-0.0112378	-0.0355318	-2.22566e-05	-1.67786e-05	-2.77346e-05		1104	0.134854	0.157528	0.112181	-0.00638263	0.0169092	-0.0296745	-2.22566e-05	-1.67786e-05	-2.77346e-05		1104	0.137209	0.160279	0.11414	0.00666918	0.0119296	0.00140881	-1.77791e-06	-2.2155e-06	-1.34031e-06
1105	0.130556	0.152506	0.108605	-0.0233848	-0.0112378	-0.0355318	-2.22566e-05	-1.67786e-05	-2.77346e-05		1105	0.134854	0.157528	0.112181	-0.00638263	0.0169092	-0.0296745	-2.22566e-05	-1.67786e-05	-2.77346e-05		1105	0.137209	0.160279	0.11414	0.00666918	0.0119296	0.00140881	-1.77791e-06	-2.2155e-06	-1.34031e-06
1106	0.130556	0.152506	0.108605	-0.0233848	-0.0112378	-0.0355318	-2.22566e-05	-1.67786e-05	-2.77346e-05		1106	0.134854	0.157528	0.112181	-0.00638263	0.0169092	-0.0296745	-2.22566e-05	-1.67786e-05	-2.77346e-05		1106	0.137209	0.160279	0.11414	0.00666918	0.0119296	0.00140881	-1.77791e-06	-2.2155e-06	-1.34031e-06
1107	0.130556	0.152506	0.108605	-0.0233848	-0.0112378	-0.0355318	-2.22566e-05	-1.67786e-05	-2.77346e-05		1107	0.134854	0.157528	0.112181	-0.00638263	0.0169092	-0.0296745	-2.22566e-05	-1.67786e-05	-2.77346e-05		1107	0.137209	0.160279	0.11414	0.00666918	0.0119296	0.00140881	-1.77791e-06	-2.2155e-06	-1.34031e-06
1108	0.130556	0.152506	0.108605	-0.0233848	-0.0112378	-0.0355318	-2.22566e-05	-1.67786e-05	-2.77346e-05		1108	0.134854	0.157528	0.112181	-0.00638263	0.0169092	-0.0296745	-2.22566e-05	-1.67786e-05	-2.77346e-05		1108	0.137209	0.160279	0.11414	0.00666918	0.0119296	0.00140881	-1.77791e-06	-2.2155e-06	-1.34031e-06
1109	0.130556	0.152506	0.108605	-0.0233848	-0.0112378	-0.0355318	-2.22566e-05	-1.67786e-05	-2.77346e-05		1109	0.134854	0.157528	0.112181	-0.00638263	0.0169092	-0.0296745	-2.22566e-05	-1.67786e-05	-2.77346e-05		1109	0.137209	0.160279	0.11414	0.00666918	0.0119296	0.00140881	-1.77791e-06	-2.2155e-06	-1.34031e-06
1110	0.130556	0.152506	0.108605	-0.0233848	-0.0112378	-0.0355318	-2.22566e-05	-1.67786e-05	-2.77346e-05		1110	0.134854	0.157528	0.112181	-0.00638263	0.0169092	-0.0296745	-2.22566e-05	-1.67786e-05	-2.77346e-05		1110	0.137209	0.160279	0.11414	0.00666918	0.0119296	0.00140881	-1.77791e-06	-2.2155e-06	-1.34031e-06
1111	0.130556	0.152506	0.108605	-0.0233848	-0.0112378	-0.0355318	-2.22566e-05	-1.67786e-05	-2.77346e-05		1111	0.134854	0.157528	0.112181	-0.00638263	0.0169092	-0.0296745	-2.22566e-05	-1.67786e-05	-2.77346e-05		1111	0.137209	0.160279	0.11414	0.00666918	0.0119296	0.00140881	-1.77791e-06	-2.2155e-06	-1.34031e-06
1112	0.130556	0.152506	0.108605	-0.0233848	-0.0112378	-0.0355318	-2.22566e-05	-1.67786e-05	-2.77346e-05		1112	0.134854	0.157528	0.112181	-0.00638263	0.0169092	-0.0296745	-2.22566e-05	-1.67786e-05	-2.77346e-05		1112	0.137209	0.160279	0.11414	0.00666918	0.0119296	0.00140881	-1.77791e-06	-2.2155e-06	-1.34031e-06
1113	0.130556	0.152506	0.108605	-0.0233848	-0.0112378	-0.0355318	-2.22566e-05	-1.67786e-05	-2.77346e-05		1113	0.134854	0.157528	0.112181	-0.00638263	0.0169092	-0.0296745	-2.22566e-05	-1.67786e-05	-2.77346e-05		1113	0.137209	0.160279	0.11414	0.00666918	0.0119296	0.00140881	-1.77791e-06	-2.2155e-06	-1.34031e-06
1114	0.130556	0.152506	0.108605	-0.0233848	-0.0112378	-0.0355318	-2.22566e-05	-1.67786e-05	-2.77346e-05		1114	0.134854	0.157528	0.112181	-0.00638263	0.0169092	-0.0296745	-2.22566e-05	-1.67786e-05	-2.77346e-05		1114	0.137209	0.160279	0.11414	0.00666918	0.0119296	0.00140881	-1.77791e-06	-2.2155e-06	-1.34031e-06
1115	0.130556	0.152506	0.108605	-0.0233848	-0.0112378	-0.0355318	-2.22566e-05	-1.67786e-05	-2.77346e-05		1115	0.134854	0.157528	0.112181	-0.00638263	0.0169092	-0.0296745	-2.22566e-05	-1.67786e-05	-2.77346e-05		1115	0.137209	0.160279	0.11414	0.00666918	0.0119296	0.00140881	-1.77791e-06	-2.2155e-06	-1.34031e-06
1116	0.130556	0.152506	0.108605	-0.0233848	-0.0112378	-0.0355318	-2.22566e-05	-1.67786e-05	-2.77346e-05		1116	0.134854	0.157528	0.112181	-0.00638263	0.0169092	-0.0296745	-2.22566e-05	-1.67786e-05	-2.77346e-05		1116	0.137209	0.160279	0.11414	0.00666918	0.0119296	0.00140881	-1.77791e-06	-2.2155e-06	-1.34031e-06
1117	0.130556	0.152506	0.108605	-0.0233848	-0.0112378	-0.0355318	-2.22566e-05	-1.67786e-05	-2.77346e-05		1117	0.134854	0.157528	0.112181	-0.00638263	0.0169092	-0.0296745	-2.22566e-05	-1.67786e-05	-2.77346e-05		1117	0.137209	0.160279	0.11414	0.00666918	0.0119296	0.00140881	-1.77791e-06	-2.2155e-06	-1.34031e-06
1118	0.130556	0.152506	0.108605	-0.0233848	-0.0112378	-0.0355318	-2.22566e-05	-1.67786e-05	-2.77346e-05		1118	0.134854	0.157528	0.112181	-0.00638263	0.0169092	-0.0296745	-2.22566e-05	-1.67786e-05	-2.77346e-05		1118	0.137209	0.160279	0.11414	0.00666918	0.0119296	0.00140881	-1.77791e-06	-2.2155e-06	-1.34031e-06
1119	0.130556	0.152506	0.108605	-0.0233848	-0.0112378	-0.0355318	-2.22566e-05	-1.67786e-05	-2.77346e-05		1119	0.134854	0.157528	0.112181	-0.00638263	0.0169092	-0.0296745	-2.22566e-05	-1.67786e-05	-2.77346e-05		1119	0.137209	0.160279	0.11414	0.00666918	0.0119296	0.00140881	-1.77791e-06	-2.2155e-06	-1.34031e-06
1120	0.130556	0.152506	0.108605	-0.0233848	-0.0112378	-0.0355318	-2.22566e-05	-1.67786e-05	-2.77346e-05		1120	0.134854	0.157528	0.112181	-0.00638263	0.0169092	-0.0296745	-2.22566e-05	-1.67786e-05	-2.77346e-05		1120	0.137209	0.160279	0.11414	0.00666918	0.0119296	0.00140881	-1.77791e-06	-2.2155e-06	-1.34031e-06
1121	0.130556	0.152506	0.108605	-0.0233848	-0.0112378	-0.0355318	-2.22566e-05	-1.67786e-05	-2.77346e-05		1121	0.134854	0.157528	0.112181	-0.00638263	0.0169092	-0.0296745	-2.22566e-05	-1.67786e-05	-2.77346e-05		1121	0.137209	0.160279	0.11414	0.00666918	0.0119296	0.00140881	-1.77791e-06	-2.2155e-06	-1.34031e-06
1122	0.130556	0.152506	0.108605	-0.0233848	-0.0112378	-0.0355318	-2.22566e-05	-1.67786e-05	-2.77346e-05		1122	0.134854	0.157528	0.112181	-0.00638263	0.0169092	-0.0296745	-2.22566e-05	-1.67786e-05	-2.77346e-05		1122	0.137209	0.160279	0.11414	0.00666918	0.0119296	0.00140881	-1.77791e-06	-2.2155e-06	-1.34031e-06
1123	0.130556	0.152506	0.108605	-0.0233848	-0.0112378	-0.0355318	-2.22566e-05	-1.67786e-05	-2.77346e-05		1123	0.134854	0.157528	0.112181	-0.00638263	0.0169092	-0.0296745	-2.22566e-05	-1.67786e-05	-2.77346e-05		1123	0.137209	0.160279	0.11414	0.00666918	0.0119296	0.00140881	-1.77791e-06	-2.2155e-06	-1.34031e-06
1124	0.130556	0.152506	0.108605	-0.0233848	-0.0112378	-0.0355318	-2.22566e-05	-1.67786e-05	-2.77346e-05		1124	0.134854	0.157528	0.112181	-0.00638263	0.0169092	-0.0296745	-2.22566e-05	-1.67786e-05	-2.77346e-05		1124	0.137209	0.160279	0.11414	0.00666918	0.0119296	0.00140881	-1.77791e-06	-2.2155e-06	-1.34031e-06
1125	0.130556	0.152506	0.108605	-0.0233848	-0.0112378	-0.0355318	-2.22566e-05	-1.67786e-05	-2.77346e-05		1125	0.134854	0.157528	0.112181	-0.00638263	0.0169092	-0.0296745	-2.22566e-05	-1.67786e-05	-2.77346e-05		1125	0.137209	0.160279	0.11414	0.00666918	0.0119296	0.00140881	-1.77791e-06	-2.2155e-06	-1.34031e-06
1126	0.130556	0.152506	0.108605	-0.0233848	-0.0112378	-0.0355318	-2.22566e-05	-1.67786e-05	-2.77346e-05		1126	0.134854	0.157528	0.112181	-0.00638263	0.0169092	-0.0296745	-2.22566e-05	-1.67786e-05	-2.77346e-05		1126	0.137209	0.160279	0.11414	0.00666918	0.0119296	0.00140881	-1.77791e-06	-2.2155e-06	-1.34031e-06
1127	0.130556	0.152506	0.108605	-0.0233848	-0.0112378	-0.0355318	-2.22566e-05	-1.67786e-05	-2.77346e-05		1127	0.134854	0.157528	0.112181	-0.00638263	0.0169092	-0.0296745	-2.22566e-05	-1.67786e-05	-2.77346e-05		1127	0.137209	0.160279	0.11414	0.00666918	0.0119296	0.00140881	-1.77791e-06	-2.2155e-06	-1.34031e-06
1128	0.130556	0.152506	0.108605	-0.0233848	-0.0112378	-0.0355318	-2.22566e-05	-1.67786e-05	-2.77346e-05		1128	0.134854	0.157528	0.112181	-0.00638263	0.0169092	-0.0296745	-2.22566e-05	-1.67786e-05	-2.77346e-05		1128	0.137209	0.160279	0.11414	0.00666918	0.0119296	0.00140881	-1.77791e-06	-2.2155e-06	-1.34031e-06
1129	0.130556	0.152506	0.108605	-0.0233848	-0.0112378	-0.0355318	-2.22566e-05	-1.67786e-05	-2.77346e-05		1129	0.134854	0.157528	0.112181	-0.00638263	0.0169092	-0.0296745	-2.22566e-05	-1.67786e-05	-2.77346e-05		1129	0.137209	0.160279	0.11414	0.00666918	0.0119296	0.00140881	-1.77791e-06	-2.2155e-06	-1.34031e-06
1130	0.130556	0.152506	0.108605	-0.0233848	-0.0112378	-0.0355318	-2.22566e-05	-1.67786e-05	-2.77346e-05		1130	0.134854	0.157528	0.112181	-0.00638263	0.0169092	-0.0296745	-2.22566e-05	-1.67786e-05	-2.77346e-05		1130	0.137209	0.160279	0.11414	0.00666918	0.0119296	0.00140881	-1.77791e-06	-2.2155e-06	-1.34031e-06
1131	0.130556	0.152506	0.108605	-0.0233848	-0.0112378	-0.0355318	-2.22566e-05	-1.67786e-05	-2.77346e-05		1131	0.134854	0.157528	0.112181	-0.00638263	0.0169092	-0.0296745	-2.22566e-05	-1.67786e-05	-2.77346e-05		1131	0.137209	0.160279	0.11414	0.00666918	0.0119296	0.00140881	-1.77791e-06	-2.2155e-06	-1.34031e-06
1132	0.130556	0.152506	0.108605	-0.0233848	-0.0112378	-0.0355318	-2.22566e-05	-1.67786e-05	-2.77346e-05		1132	0.134854	0.157528	0.112181	-0.00638263	0.0169092	-0.0296745	-2.22566e-05	-1.67786e-05	-2.77346e-05		1132	0.137209	0.160279	0.11414	0.00666918	0.0119296	0.00140881	-1.77791e-06	-2.2155e-06	-1.34031e-06
1133	0.130556	0.152506	0.108605	-0.0233848	-0.0112378	-0.0355318	-2.22566e-05	-1.67786e-05	-2.77346e-05		1133	0.134854	0.157528	0.112181	-0.00638263	0.0169092	-0.0296745	-2.22566e-05	-1.67786e-05	-2.77346e-05		1133	0.137209	0.160279	0.11414	0.00666918	0.0119296	0.00140881	-1.77791e-06	-2.2155e-06	-1.34031e-06
1134	0.130556	0.152506	0.108605	-0.0233848	-0.0112378	-0.0355318	-2.22566e-05	-1.67786e-05	-2.77346e-05		1134	0.134854	0.157528	0.112181	-0.00638263	0.0169092	-0.0296745	-2.22566e-05	-1.67786e-05	-2.77346e-05		1134	0.137209	0.160279	0.11414	0.00666918	0.0119296	0.00140881	-1.77791e-06	-2.2155e-06	-1.34031e-06
1135	0.130556	0.152506	0.108605	-0.0233848	-0.0112378	-0.0355318	-2.22566e-05	-1.67786e-05	-2.77346e-05		1135	0.134854	0.157528	0.112181	-0.00638263	0.0169092	-0.0296745	-2.22566e-05	-1.67786e-05	-2.77346e-05		1135	0.137209	0.160279	0.11414	0.00666918	0.0119296	0.00140881	-1.77791e-06	-2.2155e-06	-1.34031e-06
1136	0.130556	0.152506	0.108605	-0.0233848	-0.0112378	-0.0355318	-2.22566e-05	-1.67786e-05	-2.77346e-05		1136	0.134854	0.157528	0.112181	-0.00638263	0.0169092	-0.0296745	-2.22566e-05	-1.67786e-05	-2.77346e-05		1136	0.137209	0.160279	0.11414	0.00666918	0.0119296	0.00140881	-1.77791e-06	-2.2155e-06	-1.34031e-06
1137	0.130556	0.152506	0.108605	-0.0233848	-0.0112378	-0.0355318	-2.22566e-05	-1.67786e-05	-2.77346e-05		1137	0.134854	0.157528	0.112181	-0.00638263	0.0169092	-0.0296745	-2.22566e-05	-1.67786e-05	-2.77346e-05		1137	0.137209	0.160279	0.11414	0.00666918	0.0119296	0.00140881	-1.77791e-06	-2.2155e-06	-1.34031e-06
1138	0.130556	0.152506	0.108605	-0.0233848	-0.0112378	-0.0355318	-2.22566e-05	-1.67786e-05	-2.77346e-05		1138	0.134854	0.157528	0.112181	-0.00638263	0.0169092	-0.0296745	-2.22566e-05	-1.67786e-05	-2.77346e-05		1138	0.137209	0.160279	0.11414	0.00666918	0.0119296	0.00140881	-1.77791e-06	-2.2155e-06	-1.34031e-06
1139	0.130556	0.152506	0.108605	-0.0233848	-0.0112378	-0.0355318	-2.22566e-05	-1.67786e-05	-2.77346e-05		1139	0.134854	0.157528	0.112181	-0.00638263	0.0169092	-0.0296745	-2.22566e-05	-1.67786e-05	-2.77346e-05		1139	0.137209	0.160279	0.11414	0.00666918	0.0119296	0.00140881	-1.77791e-06	-2.2155e-06	-1.34031e-06
1140	0.130556	0.152506	0.108605	-0.0233848	-0.0112378	-0.0355318	-2.22566e-05	-1.67786e-05	-2.77346e-05		1140	0.134854	0.157528	0.112181	-0.00638263	0.0169092	-0.0296745	-2.22566e-05	-1.67786e-05	-2.77346e-05		1140	0.137209	0.160279	0.11414	0.00666918	0.0119296	0.00140881	-1.77791e-06	-2.2155e-06	-1.34031e-06
1141	0.130556	0.152506	0.108605	-0.0233848	-0.0112378	-0.0355318	-2.22566e-05	-1.67786e-05	-2.77346e-05		1141	0.134854	0.157528	0.112181	-0.00638263	0.0169092	-0.0296745	-2.22566e-05	-1.67786e-05	-2.77346e-05		1141	0.137209	0.160279	0.11414	0.00666918	0.0119296	0.00140881	-1.77791e-06	-2.2155e-06	-1.34031e-06
1142	0.130556	0.152506	0.108605	-0.0233848	-0.0112378	-0.0355318	-2.22566e-05	-1.67786e-05	-2.77346e-05		1142	0.134854	0.157528	0.112181	-0.00638263	0.0169092	-0.0296745	-2.22566e-05	-1.67786e-05	-2.77346e-05		1142	0.137209	0.160279	0.11414	0.00666918	0.0119296	0.00140881	-1.77791e-06	-2.2155e-06	-1.34031e-06
1143	0.130556	0.152506	0.108605	-0.0233848	-0.0112378	-0.0355318	-2.22566e-05	-1.67786e-05	-2.77346e-05		1143	0.134854	0.157528	0.112181	-0.00638263	0.0169092	-0.0296745	-2.22566e-05	-1.67786e-05	-2.77346e-05		1143	0.137209	0.160279	0.11414	0.00666918	0.0119296	0.00140881	-1.77791e-06	-2.2155e-06	-1.34031e-06
1144	0.130556	0.152506	0.108605	-0.0233848	-0.0112378	-0.0355318	-2.22566e-05	-1.67786e-05	-2.77346e-05		1144	0.134854	0.157528	0.112181	-0.00638263	0.0169092	-0.0296745	-2.22566e-05	-1.67786e-05	-2.77346e-05		1144	0.137209	0.160279	0.11414	0.00666918	0.0119296	0.00140881	-1.77791e-06	-2.2155e-06	-1.34031e-06
1145	0.130556	0.152506	0.108605	-0.0233848	-0.0112378	-0.0355318	-2.22566e-05	-1.67786e-05	-2.77346e-05		1145	0.134854	0.157528	0.112181	-0.00638263	0.0169092	-0.0296745	-2.22566e-05	-1.67786e-05	-2.77346e-05		1145	0.137209	0.160279	0.11414	0.00666918	0.0119296	0.00140881	-1.77791e-06	-2.2155e-06	-1.34031e-06
1146	0.130556	0.152506	0.108605	-0.0233848	-0.0112378	-0.0355318	-2.22566e-05	-1.67786e-05	-2.77346e-05		1146	0.134854	0.157528	0.112181	-0.00638263	0.0169092	-0.0296745	-2.22566e-05	-1.67786e-05	-2.77346e-05		1146	0.137209	0.160279	0.11414	0.00666918	0.0119296	0.00140881	-1.77791e-06	-2.2155e-06	-1.34031e-06
1147	0.130556	0.152506	0.108605	-0.0233848	-0.0112378	-0.0355318	-2.22566e-05	-1.67786e-05	-2.77346e-05		1147	0.134854	0.157528	0.112181	-0.00638263	0.0169092	-0.0296745	-2.22566e-05	-1.67786e-05	-2.77346e-05		1147	0.137209	0.160279	0.11414	0.00666918	0.0119296	0.00140881	-1.77791e-06	-2.2155e-06	-1.34031e-06
1148	0.130556	0.152506	0.108605	-0.0233848	-0.0112378	-0.0355318	-2.22566e-05	-1.67786e-05	-2.77346e-05		1148	0.134854	0.157528	0.112181	-0.00638263	0.0169092	-0.0296745	-2.22566e-05	-1.67786e-05	-2.77346e-05		1148	0.137209	0.160279	0.11414	0.00666918	0.0119296	0.00140881	-1.77791e-06	-2.2155e-06	-1.34031e-06
1149	0.130556	0.152506	0.108605	-0.0233848	-0.0112378	-0.0355318	-2.22566e-05	-1.67786e-05	-2.77346e-05		1149	0.134854	0.157528	0.112181	-0.00638263	0.0169092	-0.0296745	-2.22566e-05	-1.67786e-05	-2.77346e-05		1149	0.137209	0.160279	0.11414	0.00666918	0.0119296	0.00140881	-1.77791e-06	-2.2155e-06	-1.34031e-06
1150	0.130556	0.152506	0.108605	-0.0233848	-0.0112378	-0.0355318	-2.22566e-05	-1.67786e-05	-2.77346e-05		1150	0.134854	0.157528	0.112181	-0.00638263	0.0169092	-0.0296745	-2.22566e-05	-1.67786e-05	-2.77346e-05		1150	0.137209	0.160279	0.11414	0.00666918	0.0119296	0.00140881	-1.77791e-06	-2.2155e-06	-1.34031e-06
1151	0.130556	0.152506	0.108605	-0.0233848	-0.0112378	-0.0355318	-2.22566e-05	-1.67786e-05	-2.77346e-05		1151	0.134854	0.157528	0.112181	-0.00638263	0.0169092	-0.0296745	-2.22566e-05	-1.67786e-05	-2.77346e-05		1151	0.137209	0.160279	0.11414	0.00666918	0.0119296	0.00140881	-1.77791e-06	-2.2155e-06	-1.34031e-06
1152	0.130556	0.152506	0.108605	-0.0233848	-0.0112378	-0.0355318	-2.22566e-05	-1.67786e-05	-2.77346e-05		1152	0.134854	0.157528	0.112181	-0.00638263	0.0169092	-0.0296745	-2.22566e-05	-1.67786e-05	-2.77346e-05		1152	0.137209	0.160279	0.11414	0.00666918	0.0119296	0.00140881	-1.77791e-06	-2.2155e-06	-1.34031e-06
1153	0.130556	0.152506	0.108605	-0.0233848	-0.0112378	-0.0355318	-2.22566e-05	-1.67786e-05	-2.77346e-05		1153	0.134854	0.157528	0.112181	-0.00638263	0.0169092	-0.0296745	-2.22566e-05	-1.67786e-05	-2.77346e-05		1153	0.137209	0.160279	0.11414	0.00666918	0.0119296	0.00140881	-1.77791e-06	-2.2155e-06	-1.34031e-06
1154	0.130556	0.152506	0.108605	-0.0233848	-0.0112378	-0.0355318	-2.22566e-05	-1.67786e-05	-2.77346e-05		1154	0.134854	0.157528	0.112181	-0.00638263	0.0169092	-0.0296745	-2.22566e-05	-1.67786e-05	-2.77346e-05		1154	0.137209	0.160279	0.11414	0.00666918	0.0119296	0.00140881	-1.77791e-06	-2.2155e-06	-1.34031e-06
1155	0.130556	0.152506	0.108605	-0.0233848	-0.0112378	-0.0355318	-2.22566e-05	-1.67786e-05	-2.77346e-05		1155	0.134854	0.157528	0.112181	-0.00638263	0.0169092	-0.0296745	-2.22566e-05	-1.67786e-05	-2.77346e-05		1155	0.137209	0.160279	0.11414	0.00666918	0.0119296	0.00140881	-1.77791e-06	-2.2155e-06	-1.34031e-06
1156	0.130556	0.152506	0.108605	-0.0233848	-0.0112378	-0.0355318	-2.22566e-05	-1.67786e-05	-2.77346e-05		1156	0.134854	0.157528	0.112181	-0.00638263	0.0169092	-0.0296745	-2.22566e-05	-1.67786e-05	-2.77346e-05		1156	0.137209	0.160279	0.11414	0.00666918	0.0119296	0.00140881	-1.77791e-06	-2.2155e-06	-1.34031e-06
1157	0.130556	0.152506	0.108605	-0.0233848	-0.0112378	-0.0355318	-2.22566e-05	-1.67786e-05	-2.77346e-05		1157	0.134854	0.157528	0.112181	-0.00638263	0.0169092	-0.0296745	-2.22566e-05	-1.67786e-05	-2.77346e-05		1157	0.137209	0.160279	0.11414	0.00666918	0.0119296	0.00140881	-1.77791e-06	-2.2155e-06	-1.34031e-06
1158	0.130556	0.152506	0.108605	-0.0233848	-0.0112378	-0.0355318	-2.22566e-05	-1.67786e-05	-2.77346e-05		1158	0.134854	0.157528	0.112181	-0.00638263	0.0169092	-0.0296745	-2.22566e-05	-1.67786e-05	-2.77346e-05		1158	0.137209	0.160279	0.11414	0.00666918	0.0119296	0.00140881	-1.77791e-06	-2.2155e-06	-1.34031e-06
1159	0.130556	0.152506	0.108605	-0.0233848	-0.0112378	-0.0355318	-2.22566e-05	-1.67786e-05	-2.77346e-05		1159	0.134854	0.157528	0.112181	-0.00638263	0.0169092	-0.0296745	-2.22566e-05	-1.67786e-05	-2.77346e-05		1159	0.137209	0.160279	0.11414	0.00666918	0.0119296	0.00140881	-1.77791e-06	-2.2155e-06	-1.34031e-06
1160	0.130556	0.152506	0.108605	-0.0233848	-0.0112378	-0.0355318	-2.22566e-05	-1.67786e-05	-2.77346e-05		1160	0.134854	0.157528	0.112181	-0.00638263	0.0169092	-0.0296745	-2.22566e-05	-1.67786e-05	-2.77346e-05		1160	0.137209	0.160279	0.11414	0.00666918	0.0119296	0.00140881	-1.77791e-06	-2.2155e-06	-1.34031e-06
1161	0.130556	0.152506	0.108605	-0.0233848	-0.0112378	-0.0355318	-2.22566e-05	-1.67786e-05	-2.77346e-05		1161	0.134854	0.157528	0.112181	-0.00638263	0.0169092	-0.0296745	-2.22566e-05	-1.67786e-05	-2.77346e-05		1161	0.137209	0.160279	0.11414	0.00666918	0.0119296	0.00140881	-1.77791e-06	-2.2155e-06	-1.34031e-06
1162	0.130556	0.152506	0.108605	-0.0233848	-0.0112378	-0.0355318	-2.22566e-05	-1.67786e-05	-2.77346e-05		1162	0.134854	0.157528	0.112181	-0.00638263	0.0169092	-0.0296745	-2.22566e-05	-1.67786e-05	-2.77346e-05		1162	0.137209	0.160279	0.11414	0.00666918	0.0119296	0.00140881	-1.77791e-06	-2.2155e-06	-1.34031e-06
1163	0.130556	0.152506	0.108605	-0.0233848	-0.0112378	-0.0355318	-2.22566e-05	-1.67786e-05	-2.77346e-05		1163	0.134854	0.157528	0.112181	-0.00638263	0.0169092	-0.0296745	-2.22566e-05	-1.67786e-05	-2.77346e-05		1163	0.137209	0.160279	0.11414	0.00666918	0.0119296	0.00140881	-1.77791e-06	-2.2155e-06	-1.34031e-06
1164	0.130556	0.152506	0.108605	-0.0233848	-0.0112378	-0.0355318	-2.22566e-05	-1.67786e-05	-2.77346e-05		1164	0.134854	0.157528	0.112181	-0.00638263	0.0169092	-0.0296745	-2.22566e-05	-1.67786e-05	-2.77346e-05		1164	0.137209	0.160279	0.11414	0.00666918	0.0119296	0.00140881	-1.77791e-06	-2.2155e-06	-1.34031e-06
1165	0.130556	0.152506	0.108605	-0.0233848	-0.0112378	-0.0355318	-2.22566e-05	-1.67786e-05	-2.77346e-05		1165	0.134854	0.157528	0.112181	-0.00638263	0.0169092	-0.0296745	-2.22566e-05	-1.67786e-05	-2.77346e-05		1165	0.137209	0.160279	0.11414	0.00666918	0.0119296	0.00140881	-1.77791e-06	-2.2155e-06	-1.34031e-06
1166	0.130556	0.152506	0.108605	-0.0233848	-0.0112378	-0.0355318	-2.22566e-05	-1.67786e-05	-2.77346e-05		1166	0.134854	0.157528	0.112181	-0.00638263	0.0169092	-0.0296745	-2.22566e-05	-1.67786e-05	-2.77346e-05		1166	0.137209	0.160279	0.11414	0.00666918	0.0119296	0.00140881	-1.77791e-06	-2.2155e-06	-1.34031e-06
1167	0.130556	0.152506	0.108605	-0.0233848	-0.0112378	-0.0355318	-2.22566e-05	-1.67786e-05	-2.77346e-05		1167	0.134854	0.157528	0.112181	-0.00638263	0.0169092	-0.0296745	-2.22566e-05	-1.67786e-05	-2.77346e-05		1167	0.137209	0.160279	0.11414	0.00666918	0.0119296	0.00140881	-1.77791e-06	-2.2155e-06	-1.34031e-06
1168	0.130556	0.152506	0.108605	-0.0233848	-0.0112378	-0.0355318	-2.22566e-05	-1.67786e-05	-2.77346e-05		1168	0.134854	0.157528	0.112181	-0.00638263	0.0169092	-0.0296745	-2.22566e-05	-1.67786e-05	-2.77346e-05		1168	0.137209	0.160279	0.11414	0.00666918	0.0119296	0.00140881	-1.77791e-06	-2.2155e-06	-1.34031e-06
1169	0.130556	0.152506	0.108605	-0.0233848	-0.0112378	-0.0355318	-2.22566e-05	-1.67786e-05	-2.77346e-05		1169	0.134854	0.157528	0.112181	-0.00638263	0.0169092	-0.0296745	-2.22566e-05	-1.67786e-05	-2.77346e-05		1169	0.137209	0.160279	0.11414	0.00666918	0.0119296	0.00140881	-1.77791e-06	-2.2155e-06	-1.34031e-06
1170	0.130556	0.152506	0.108605	-0.0233848	-0.0112378	-0.0355318	-2.22566e-05	-1.67786e-05	-2.77346e-05		1170	0.134854	0.157528	0.112181	-0.00638263	0.0169092	-0.0296745	-2.22566e-05	-1.67786e-05	-2.77346e-05		1170	0.137209	0.160279	0.11414	0.00666918	0.0119296	0.00140881	-1.77791e-06	-2.2155e-06	-1.34031e-06
1171	0.130556	0.152506	0.108605	-0.0233848	-0.0112378	-0.0355318	-2.22566e-05	-1.67786e-05	-2.77346e-05		1171	0.134854	0.157528	0.112181	-0.00638263	0.0169092	-0.0296745	-2.22566e-05	-1.67786e-05	-2.77346e-05		1171	0.137209	0.160279	0.11414	0.00666918	0.0119296	0.00140881	-1.77791e-06	-2.2155e-06	-1.34031e-06
1172	0.130556	0.152506	0.108605	-0.0233848	-0.0112378	-0.0355318	-2.22566e-05	-1.67786e-05	-2.77346e-05		1172	0.134854	0.157528	0.112181	-0.00638263	0.0169092	-0.0296745	-2.22566e-05	-1.67786e-05	-2.77346e-05		1172	0.137209	0.160279	0.11414	0.00666918	0.0119296	0.00140881	-1.77791e-06	-2.2155e-06	-1.34031e-06
1173	0.130556	0.152506	0.108605	-0.0233848	-0.0112378	-0.0355318	-2.22566e-05	-1.67786e-05	-2.77346e-05		1173	0.134854	0.157528	0.112181	-0.00638263	0.0169092	-0.0296745	-2.22566e-05	-1.67786e-05	-2.77346e-05		1173	0.137209	0.160279	0.11414	0.00666918	0.0119296	0.00140881	-1.77791e-06	-2.2155e-06	-1.34031e-06
1174	0.130556	0.152506	0.108605	-0.0233848	-0.0112378	-0.0355318	-2.22566e-05	-1.67786e-05	-2.77346e-05		1174	0.134854	0.157528	0.112181	-0.00638263	0.0169092	-0.0296745	-2.22566e-05	-1.67786e-05	-2.77346e-05		1174	0.137209	0.160279	0.11414	0.00666918	0.0119296	0.00140881	-1.77791e-06	-2.2155e-06	-1.34031e-06
1175	0.130556	0.152506	0.108605	-0.0233848	-0.0112378	-0.0355318	-2.22566e-05	-1.67786e-05	-2.77346e-05		1175	0.134854	0.157528	0.112181	-0.00638263	0.0169092	-0.0296745	-2.22566e-05	-1.67786e-05	-2.77346e-05		1175	0.137209	0.160279	0.11414	0.00666918	0.0119296	0.00140881	-1.77791e-06	-2.2155e-06	-1.34031e-06
1176	0.130556	0.152506	0.108605	-0.0233848	-0.0112378	-0.0355318	-2.22566e-05	-1.67786e-05	-2.77346e-05		1176	0.134854	0.157528	0.112181	-0.00638263	0.0169092	-0.0296745	-2.22566e-05	-1.67786e-05	-2.77346e-05		1176	0.137209	0.160279	0.11414	0.00666918	0.0119296	0.00140881	-1.77791e-06	-2.2155e-06	-1.34031e-06
1177	0.130556	0.152506	0.108605	-0.0233848	-0.0112378	-0.0355318	-2.22566e-05	-1.67786e-05	-2.77346e-05		1177	0.134854	0.157528	0.112181	-0.00638263	0.0169092	-0.0296745	-2.22566e-05	-1.67786e-05	-2.77346e-05		1177	0.137209	0.160279	0.11414	0.00666918	0.0119296	0.00140881	-1.77791e-06	-2.2155e-06	-1.34031e-06
1178	0.130556	0.152506	0.108605	-0.0233848	-0.0112378	-0.0355318	-2.22566e-05	-1.67786e-05	-2.77346e-05		1178	0.134854	0.157528	0.112181	-0.00638263	0.0169092	-0.0296745	-2.22566e-05	-1.67786e-05	-2.77346e-05		1178	0.137209	0.160279	0.11414	0.00666918	0.0119296	0.00140881	-1.77791e-06	-2.2155e-06	-1.34031e-06
1179	0.130556	0.152506	0.108605	-0.0233848	-0.0112378	-0.0355318	-2.22566e-05	-1.67786e-05	-2.77346e-05		1179	0.134854	0.157528	0.112181	-0.00638263	0.0169092	-0.0296745	-2.22566e-05	-1.67786e-05	-2.77346e-05		1179	0.137209	0.160279	0.11414	0.00666918	0.0119296	0.00140881	-1.77791e-06	-2.2155e-06	-1.34031e-06
1180	0.130556	0.152506	0.108605	-0.0233848	-0.0112378	-0.0355318	-2.22566e-05	-1.67786e-05	-2.77346e-05		1180	0.134854	0.157528	0.112181	-0.00638263	0.0169092	-0.0296745	-2.22566e-05	-1.67786e-05	-2.77346e-05		1180	0.137209	0.160279	0.11414	0.00666918	0.0119296	0.00140881	-1.77791e-06	-2.2155e-06	-1.34031e-06
1181	0.130556	0.152506	0.108605	-0.0233848	-0.0112378	-0.0355318	-2.22566e-05	-1.67786e-05	-2.77346e-05		1181	0.134854	0.157528	0.112181	-0.00638263	0.0169092	-0.0296745	-2.22566e-05	-1.67786e-05	-2.77346e-05		1181	0.137209	0.160279	0.11414	0.00666918	0.0119296	0.00140881	-1.77791e-06	-2.2155e-06	-1.34031e-06
1182	0.130556	0.152506	0.108605	-0.0233848	-0.0112378	-0.0355318	-2.22566e-05	-1.67786e-05	-2.77346e-05		1182	0.134854	0.157528	0.112181	-0.00638263	0.0169092	-0.0296745	-2.22566e-05	-1.67786e-05	-2.77346e-05		1182	0.137209	0.160279	0.11414	0.00666918	0.0119296	0.00140881	-1.77791e-06	-2.2155e-06	-1.34031e-06
1183	0.130556	0.152506	0.108605	-0.0233848	-0.0112378	-0.0355318	-2.22566e-05	-1.67786e-05	-2.77346e-05		1183	0.134854	0.157528	0.112181	-0.00638263	0.0169092	-0.0296745	-2.22566e-05	-1.67786e-05	-2.77346e-05		1183	0.137209	0.160279	0.11414	0.00666918	0.0119296	0.00140881	-1.77791e-06	-2.2155e-06	-1.34031e-06
1184	0.130556	0.152506	0.108605	-0.0233848	-0.0112378	-0.0355318	-2.22566e-05	-1.67786e-05	-2.77346e-05		1184	0.134854	0.157528	0.112181	-0.00638263	0.0169092	-0.0296745	-2.22566e-05	-1.67786e-05	-2.77346e-05		1184	0.137209	0.160279	0.11414	0.00666918	0.0119296	0.00140881	-1.77791e-06	-2.2155e-06	-1.34031e-06
1185	0.130556	0.152506	0.108605	-0.0233848	-0.0112378	-0.0355318	-2.22566e-05	-1.67786e-05	-2.77346e-05		1185	0.134854	0.157528	0.112181	-0.00638263	0.0169092	-0.0296745	-2.22566e-05	-1.67786e-05	-2.77346e-05		1185	0.137209	0.160279	0.11414	0.00666918	0.0119296	0.00140881	-1.77791e-06	-2.2155e-06	-1.34031e-06
1186	0.130556	0.152506	0.108605	-0.0233848	-0.0112378	-0.0355318	-2.22566e-05	-1.67786e-05	-2.77346e-05		1186	0.134854	0.157528	0.112181	-0.00638263	0.0169092	-0.0296745	-2.22566e-05	-1.67786e-05	-2.77346e-05		1186	0.137209	0.160279	0.11414	0.00666918	0.0119296	0.00140881	-1.77791e-06	-2.2155e-06	-1.34031e-06
1187	0.130556	0.152506	0.108605	-0.0233848	-0.0112378	-0.0355318	-2.22566e-05	-1.67786e-05	-2.77346e-05		1187	0.134854	0.157528	0.112181	-0.00638263	0.0169092	-0.0296745	-2.22566e-05	-1.67786e-05	-2.77346e-05		1187	0.137209	0.160279	0.11414	0.00666918	0.0119296	0.00140881	-1.77791e-06	-2.2155e-06	-1.34031e-06
1188	0.130556	0.152506	0.108605	-0.0233848	-0.0112378	-0.0355318	-2.22566e-05	-1.67786e-05	-2.77346e-05		1188	0.134854	0.157528	0.112181	-0.00638263	0.0169092	-0.0296745	-2.22566e-05	-1.67786e-05	-2.77346e-05		1188	0.137209	0.160279	0.11414	0.00666918	0.0119296	0.00140881	-1.77791e-06	-2.2155e-06	-1.34031e-06
1189	0.130556	0.152506	0.108605	-0.0233848	-0.0112378	-0.0355318	-2.22566e-05	-1.67786e-05	-2.77346e-05		1189	0.134854	0.157528	0.112181	-0.00638263	0.0169092	-0.0296745	-2.22566e-05	-1.67786e-05	-2.77346e-05		1189	0.137209	0.160279	0.11414	0.00666918	0.0119296	0.00140881	-1.77791e-06	-2.2155e-06	-1.34031e-06
1190	0.130556	0.152506	0.108605	-0.0233848	-0.0112378	-0.0355318	-2.22566e-05	-1.67786e-05	-2.77346e-05		1190	0.134854	0.157528	0.112181	-0.00638263	0.0169092	-0.0296745	-2.22566e-05	-1.67786e-05	-2.77346e-05		1190	0.137209	0.160279	0.11414	0.00666918	0.0119296	0.00140881	-1.77791e-06	-2.2155e-06	-1.34031e-06
1191	0.130556	0.152506	0.108605	-0.0233848	-0.0112378	-0.0355318	-2.22566e-05	-1.67786e-05	-2.77346e-05		1191	0.134854	0.157528	0.112181	-0.00638263	0.0169092	-0.0296745	-2.22566e-05	-1.67786e-05	-2.77346e-05		1191	0.137209	0.160279	0.11414	0.00666918	0.0119296	0.00140881	-1.77791e-06	-2.2155e-06	-1.34031e-06
1192	0.130556	0.152506	0.108605	-0.0233848	-0.0112378	-0.0355318	-2.22566e-05	-1.67786e-05	-2.77346e-05		1192	0.134854	0.157528	0.112181	-0.00638263	0.0169092	-0.0296745	-2.22566e-05	-1.67786e-05	-2.77346e-05		1192	0.137209	0.160279	0.11414	0.00666918	0.0119296	0.00140881	-1.77791e-06	-2.2155e-06	-1.34031e-06
1193	0.130556	0.152506	0.108605	-0.0233848	-0.0112378	-0.0355318	-2.22566e-05	-1.67786e-05	-2.77346e-05		1193	0.134854	0.157528	0.112181	-0.00638263	0.0169092	-0.0296745	-2.22566e-05	-1.67786e-05	-2.77346e-05		1193	0.137209	0.160279	0.11414	0.00666918	0.0119296	0.00140881	-1.77791e-06	-2.2155e-06	-1.34031e-06
1194	0.130556	0.152506	0.108605	-0.0233848	-0.0112378	-0.0355318	-2.22566e-05	-1.67786e-05	-2.77346e-05		1194	0.134854	0.157528	0.112181	-0.00638263	0.0169092	-0.0296745	-2.22566e-05	-1.67786e-05	-2.77346e-05		1194	0.137209	0.160279	0.11414	0.00666918	0.0119296	0.00140881	-1.77791e-06	-2.2155e-06	-1.34031e-06
1195	0.130556	0.152506	0.108605	-0.0233848	-0.0112378	-0.0355318	-2.22566e-05	-1.67786e-05	-2.77346e-05		1195	0.134854	0.157528	0.112181	-0.00638263	0.0169092	-0.0296745	-2.22566e-05	-1.67786e-05	-2.77346e-05		1195	0.137209	0.160279	0.11414	0.00666918	0.0119296	0.00140881	-1.77791e-06	-2.2155e-06	-1.34031e-06
1196	0.130556	0.152506	0.108605	-0.0233848	-0.0112378	-0.0355318	-2.22566e-05	-1.67786e-05	-2.77346e-05		1196	0.134854	0.157528	0.112181	-0.00638263	0.0169092	-0.0296745	-2.22566e-05	-1.67786e-05	-2.77346e-05		1196	0.137209	0.160279	0.11414	0.00666918	0.0119296	0.00140881	-1.77791e-06	-2.2155e-06	-1.34031e-06
1197	0.130556	0.152506	0.108605	-0.0233848	-0.0112378	-0.0355318	-2.22566e-05	-1.67786e-05	-2.77346e-05		1197	0.134854	0.157528	0.112181	-0.00638263	0.0169092	-0.0296745	-2.22566e-05	-1.67786e-05	-2.77346e-05		1197	0.137209	0.160279	0.11414	0.00666918	0.0119296	0.00140881	-1.77791e-06	-2.2155e-06	-1.34031e-06
1198	0.130556	0.152506	0.108605	-0.0233848	-0.0112378	-0.0355318	-2.22566e-05	-1.67786e-05	-2.77346e-05		1198	0.134854	0.157528	0.112181	-0.00638263	0.0169092	-0.0296745	-2.22566e-05	-1.67786e-05	-2.77346e-05		1198	0.137209	0.160279	0.11414	0.00666918	0.0119296	0.00140881	-1.77791e-06	-2.2155e-06	-1.34031e-06
1199	0.130556	0.152506	0.108605	-0.0233848	-0.0112378	-0.0355318	-2.22566e-05	-1.67786e-05	-2.77346e-05		1199	0.134854	0.157528	0.112181	-0.00638263	0.0169092	-0.0296745	-2.22566e-05	-1.67786e-05	-2.77346e-05		1199	0.137209	0.160279	0.11414	0.00666918	0.0119296	0.00140881	-1.77791e-06	-2.2155e-06	-1.34031e-06
1200	0.130556	0.152506	0.108605	-0.0233848	-0.0112378	-0.0355318	-2.22566e-05	-1.67786e-05	-2.77346e-05		1200	0.134854	0.157528	0.112181	-0.00638263	0.0169092	-0.0296745	-2.22566e-05	-1.67786e-05	-2.77346e-05		1200	0.137209	0.160279	0.11414	0.00666918	0.0119296	0.00140881	-1.77791e-06	-2.2155e-06	-1.34031e-06
1201	0.130556	0.152506	0.108605	-0.0233848	-0.0112378	-0.0355318	-2.22566e-05	-1.67786e-05	-2.77346e-05		1201	0.134854	0.157528	0.112181	-0.00638263	0.0169092	-0.0296745	-2.22566e-05	-1.67786e-05	-2.77346e-05		1201	0.137209	0.160279	0.11414	0.00666918	0.0119296	0.00140881	-1.77791e-06	-2.2155e-06	-1.34031e-06
1202	0.130556	0.152506	0.108605	-0.0233848	-0.0112378	-0.0355318	-2.22566e-05	-1.67786e-05	-2.77346e-05		1202	0.134854	0.157528	0.112181	-0.00638263	0.0169092	-0.0296745	-2.22566e-05	-1.67786e-05	-2.77346e-05		1202	0.137209	0.160279	0.11414	0.00666918	0.0119296	0.00140881	-1.77791e-06	-2.2155e-06	-1.34031e-06
1203	0.130556	0.152506	0.108605	-0.0233848	-0.0112378	-0.0355318	-2.22566e-05	-1.67786e-05	-2.77346e-05		1203	0.134854	0.157528	0.112181	-0.00638263	0.0169092	-0.0296745	-2.22566e-05	-1.67786e-05	-2.77346e-05		1203	0.137209	0.160279	0.11414	0.00666918	0.0119296	0.00140881	-1.77791e-06	-2.2155e-06	-1.34031e-06
1204	0.130556	0.152506	0.108605	-0.0233848	-0.0112378	-0.0355318	-2.22566e-05	-1.67786e-05	-2.77346e-05		1204	0.134854	0.157528	0.112181	-0.00638263	0.0169092	-0.0296745	-2.22566e-05	-1.67786e-05	-2.77346e-05		1204	0.137209	0.160279	0.11414	0.00666918	0.0119296	0.00140881	-1.77791e-06	-2.2155e-06	-1.34031e-06
1205	0.130556	0.152506	0.108605	-0.0233848	-0.0112378	-0.0355318	-2.22566e-05	-1.67786e-05	-2.77346e-05		1205	0.134854	0.157528	0.112181	-0.00638263	0.0169092	-0.0296745	-2.22566e-05	-1.67786e-05	-2.77346e-05		1205	0.137209	0.160279	0.11414	0.00666918	0.0119296	0.00140881	-1.77791e-06	-2.2155e-06	-1.34031e-06
1206	0.130556	0.152506	0.108605	-0.0233848	-0.0112378	-0.0355318	-2.22566e-05	-1.67786e-05	-2.77346e-05		1206	0.134854	0.157528	0.112181	-0.00638263	0.0169092	-0.0296745	-2.22566e-05	-1.67786e-05	-2.77346e-05		1206	0.137209	0.160279	0.11414	0.00666918	0.0119296	0.00140881	-1.77791e-06	-2.2155e-06	-1.34031e-06
1207	0.130556	0.152506	0.108605	-0.0233848	-0.0112378	-0.0355318	-2.22566e-05	-1.67786e-05	-2.77346e-05		1207	0.134854	0.157528	0.112181	-0.00638263	0.0169092	-0.0296745	-2.22566e-05	-1.67786e-05	-2.77346e-05		1207	0.137209	0.160279	0.11414	0.00666918	0.0119296	0.00140881	-1.77791e-06	-2.2155e-06	-1.34031e-06
1208	0.130556	0.152506	0.108605	-0.0233848	-0.0112378	-0.0355318	-2.22566e-05	-1.67786e-05	-2.77346e-05		1208	0.134854	0.157528	0.112181	-0.00638263	0.0169092	-0.0296745	-2.22566e-05	-1.67786e-05	-2.77346e-05		1208	0.137209	0.160279	0.11414	0.00666918	0.0119296	0.00140881	-1.77791e-06	-2.2155e-06	-1.34031e-06
1209	0.130556	0.152506	0.108605	-0.0233848	-0.0112378	-0.0355318	-2.22566e-05	-1.67786e-05	-2.77346e-05		1209	0.134854	0.157528	0.112181	-0.00638263	0.0169092	-0.0296745	-2.22566e-05	-1.67786e-05	-2.77346e-05		1209	0.137209	0.160279	0.11414	0.00666918	0.0119296	0.00140881	-1.77791e-06	-2.2155e-06	-1.34031e-06
1210	0.130556	0.152506	0.108605	-0.0233848	-0.0112378	-0.0355318	-2.22566e-05	-1.67786e-05	-2.77346e-05		1210	0.134854	0.157528	0.112181	-0.00638263	0.0169092	-0.0296745	-2.22566e-05	-1.67786e-05	-2.77346e-05		1210	0.137209	0.160279	0.11414	0.00666918	0.0119296	0.00140881	-1.77791e-06	-2.2155e-06	-1.34031e-06
1211	0.130556	0.152506	0.108605	-0.0233848	-0.0112378	-0.0355318	-2.22566e-05	-1.67786e-05	-2.77346e-05		1211	0.134854	0.157528	0.112181	-0.00638263	0.0169092	-0.0296745	-2.22566e-05	-1.67786e-05	-2.77346e-05		1211	0.137209	0.160279	0.11414	0.00666918	0.0119296	0.00140881	-1.77791e-06	-2.2155e-06	-1.34031e-06
1212	0.130556	0.152506	0.108605	-0.0233848	-0.0112378	-0.0355318	-2.22566e-05	-1.67786e-05	-2.77346e-05		1212	0.134854	0.157528	0.112181	-0.00638263	0.0169092	-0.0296745	-2.22566e-05	-1.67786e-05	-2.77346e-05		1212	0.137209	0.160279	0.11414	0.00666918	0.0119296	0.00140881	-1.77791e-06	-2.2155e-06	-1.34031e-06
1213	0.130556	0.152506	0.108605	-0.0233848	-0.0112378	-0.0355318	-2.22566e-05	-1.67786e-05	-2.77346e-05		1213	0.134854	0.157528	0.112181	-0.00638263	0.0169092	-0.0296745	-2.22566e-05	-1.67786e-05	-2.77346e-05		1213	0.137209	0.160279	0.11414	0.00666918	0.0119296	0.00140881	-1.77791e-06	-2.2155e-06	-1.34031e-06
1214	0.130556	0.152506	0.108605	-0.0233848	-0.0112378	-0.0355318	-2.22566e-05	-1.67786e-05	-2.77346e-05		1214	0.134854	0.157528	0.112181	-0.00638263	0.0169092	-0.0296745	-2.22566e-05	-1.67786e-05	-2.77346e-05		1214	0.137209	0.160279	0.11414	0.00666918	0.0119296	0.00140881	-1.77791e-06	-2.2155e-06	-1.34031e-06
1215	0.130556	0.152506	0.108605	-0.0233848	-0.0112378	-0.0355318	-2.22566e-05	-1.67786e-05	-2.77346e-05		1215	0.134854	0.157528	0.112181	-0.00638263	0.0169092	-0.0296745	-2.22566e-05	-1.67786e-05	-2.77346e-05		1215	0.137209	0.160279	0.11414	0.00666918	0.0119296	0.00140881	-1.77791e-06	-2.2155e-06	-1.34031e-06
1216	0.130556	0.152506	0.108605	-0.0233848	-0.0112378	-0.0355318	-2.22566e-05	-1.67786e-05	-2.77346e-05		1216	0.134854	0.157528	0.112181	-0.00638263	0.0169092	-0.0296745	-2.22566e-05	-1.67786e-05	-2.77346e-05		1216	0.137209	0.160279	0.11414	0.00666918	0.0119296	0.00140881	-1.77791e-06	-2.2155e-06	-1.34031e-06
1217	0.130556	0.152506	0.108605	-0.0233848	-0.0112378	-0.0355318	-2.22566e-05	-1.67786e-05	-2.77346e-05		1217	0.134854	0.157528	0.112181	-0.00638263	0.0169092	-0.0296745	-2.22566e-05	-1.67786e-05	-2.77346e-05		1217	0.137209	0.160279	0.11414	0.00666918	0.0119296	0.00140881	-1.77791e-06	-2.2155e-06	-1.34031e-06
1218	0.130556	0.152506	0.108605	-0.0233848	-0.0112378	-0.0355318	-2.22566e-05	-1.67786e-05	-2.77346e-05		1218	0.134854	0.157528	0.112181	-0.00638263	0.0169092	-0.0296745	-2.22566e-05	-1.67786e-05	-2.77346e-05		1218	0.137209	0.160279	0.11414	0.00666918	0.0119296	0.00140881	-1.77791e-06	-2.2155e-06	-1.34031e-06
1219	0.130556	0.152506	0.108605	-0.0233848	-0.0112378	-0.0355318	-2.22566e-05	-1.67786e-05	-2.77346e-05		1219	0.134854	0.157528	0.112181	-0.00638263	0.0169092	-0.0296745	-2.22566e-05	-1.67786e-05	-2.77346e-05		1219	0.137209	0.160279	0.11414	0.00666918	0.0119296	0.00140881	-1.77791e-06	-2.2155e-06	-1.34031e-06
1220	0.130556	0.152506	0.108605	-0.0233848	-0.0112378	-0.0355318	-2.22566e-05	-1.67786e-05	-2.77346e-05		1220	0.134854	0.157528	0.112181	-0.00638263	0.0169092	-0.0296745	-2.22566e-05	-1.67786e-05	-2.77346e-05		1220	0.137209	0.160279	0.11414	0.00666918	0.0119296	0.00140881	-1.77791e-06	-2.2155e-06	-1.34031e-06
1221	0.130556	0.152506	0.108605	-0.0233848	-0.0112378	-0.0355318	-2.22566e-05	-1.67786e-05	-2.77346e-05		1221	0.134854	0.157528	0.112181	-0.00638263	0.0169092	-0.0296745	-2.22566e-05	-1.67786e-05	-2.77346e-05		1221	0.137209	0.160279	0.11414	0.00666918	0.0119296	0.00140881	-1.77791e-06	-2.2155e-06	-1.34031e-06
1222	0.130556	0.152506	0.108605	-0.0233848	-0.0112378	-0.0355318	-2.22566e-05	-1.67786e-05	-2.77346e-05		1222	0.134854	0.157528	0.112181	-0.00638263	0.0169092	-0.0296745	-2.22566e-05	-1.67786e-05	-2.77346e-05		1222	0.137209	0.160279	0.11414	0.00666918	0.0119296	0.00140881	-1.77791e-06	-2.2155e-06	-1.34031e-06
1223	0.130556	0.152506	0.108605	-0.0233848	-0.0112378	-0.0355318	-2.22566e-05	-1.67786e-05	-2.77346e-05		1223	0.134854	0.157528	0.112181	-0.00638263	0.0169092	-0.0296745	-2.22566e-05	-1.67786e-05	-2.77346e-05		1223	0.137209	0.160279	0.11414	0.00666918	0.0119296	0.00140881	-1.77791e-06	-2.2155e-06	-1.34031e-06
1224	0.130556	0.152506	0.108605	-0.0233848	-0.0112378	-0.0355318	-2.22566e-05	-1.67786e-05	-2.77346e-05		1224	0.134854	0.157528	0.112181	-0.00638263	0.0169092	-0.0296745	-2.22566e-05	-1.67786e-05	-2.77346e-05		1224	0.137209	0.160279	0.11414	0.00666918	0.0119296	0.00140881	-1.77791e-06	-2.2155e-06	-1.34031e-06
1225	0.130556	0.152506	0.108605	-0.0233848	-0.0112378	-0.0355318	-2.22566e-05	-1.67786e-05	-2.77346e-05		1225	0.134854	0.157528	0.112181	-0.00638263	0.0169092	-0.0296745	-2.22566e-05	-1.67786e-05	-2.77346e-05		1225	0.137209	0.160279	0.11414	0.00666918	0.0119296	0.00140881	-1.77791e-06	-2.2155e-06	-1.34031e-06
1226	0.130556	0.152506	0.108605	-0.0233848	-0.0112378	-0.0355318	-2.22566e-05	-1.67786e-05	-2.77346e-05		1226	0.134854	0.157528	0.112181	-0.00638263	0.0169092	-0.0296745	-2.22566e-05	-1.67786e-05	-2.77346e-05		1226	0.137209	0.160279	0.11414	0.00666918	0.0119296	0.00140881	-1.77791e-06	-2.2155e-06	-1.34031e-06
1227	0.130556	0.152506	0.108605	-0.0233848	-0.0112378	-0.0355318	-2.22566e-05	-1.67786e-05	-2.77346e-05		1227	0.134854	0.157528	0.112181	-0.00638263	0.0169092	-0.0296745	-2.22566e-05	-1.67786e-05	-2.77346e-05		1227	0.137209	0.160279	0.11414	0.00666918	0.0119296	0.00140881	-1.77791e-06	-2.2155e-06	-1.34031e-06
1228	0.130556	0.152506	0.108605	-0.0233848	-0.0112378	-0.0355318	-2.22566e-05	-1.67786e-05	-2.77346e-05		1228	0.134854	0.157528	0.112181	-0.00638263	0.0169092	-0.0296745	-2.22566e-05	-1.67786e-05	-2.77346e-05		1228	0.137209	0.160279	0.11414	0.00666918	0.0119296	0.00140881	-1.77791e-06	-2.2155e-06	-1.34031e-06
1229	0.130556	0.152506	0.108605	-0.0233848	-0.0112378	-0.0355318	-2.22566e-05	-1.67786e-05	-2.77346e-05		1229	0.134854	0.157528	0.112181	-0.00638263	0.0169092	-0.0296745	-2.22566e-05	-1.67786e-05	-2.77346e-05		1229	0.137209	0.160279	0.11414	0.00666918	0.0119296	0.00140881	-1.77791e-06	-2.2155e-06	-1.34031e-06
1230	0.130556	0.152506	0.108605	-0.0233848	-0.0112378	-0.0355318	-2.22566e-05	-1.67786e-05	-2.77346e-05		1230	0.134854	0.157528	0.112181	-0.00638263	0.0169092	-0.0296745	-2.22566e-05	-1.67786e-05	-2.77346e-05		1230	0.137209	0.160279	0.11414	0.00666918	0.0119296	0.00140881	-1.77791e-06	-2.2155e-06	-1.34031e-06
1231	0.130556	0.152506	0.108605	-0.0233848	-0.0112378	-0.0355318	-2.22566e-05	-1.67786e-05	-2.77346e-05		1231	0.134854	0.157528	0.112181	-0.00638263	0.0169092	-0.0296745	-2.22566e-05	-1.67786e-05	-2.77346e-05		1231	0.137209	0.160279	0.11414	0.00666918	0.0119296	0.00140881	-1.77791e-06	-2.2155e-06	-1.34031e-06
1232	0.130556	0.152506	0.108605	-0.0233848	-0.0112378	-0.0355318	-2.22566e-05	-1.67786e-05	-2.77346e-05		1232	0.134854	0.157528	0.112181	-0.00638263	0.0169092	-0.0296745	-2.22566e-05	-1.67786e-05	-2.77346e-05		1232	0.137209	0.160279	0.11414	0.00666918	0.0119296	0.00140881	-1.77791e-06	-2.2155e-06	-1.34031e-06
1233	0.130556	0.152506	0.108605	-0.0233848	-0.0112378	-0.0355318	-2.22566e-05	-1.67786e-05	-2.77346e-05		1233	0.134854	0.157528	0.112181	-0.00638263	0.0169092	-0.0296745	-2.22566e-05	-1.67786e-05	-2.77346e-05		1233	0.137209	0.160279	0.11414	0.00666918	0.0119296	0.00140881	-1.77791e-06	-2.2155e-06	-1.34031e-06
1234	0.130556	0.152506	0.108605	-0.0233848	-0.0112378	-0.0355318	-2.22566e-05	-1.67786e-05	-2.77346e-05		1234	0.134854	0.157528	0.112181	-0.00638263	0.0169092	-0.0296745	-2.22566e-05	-1.67786e-05	-2.77346e-05		1234	0.137209	0.160279	0.11414	0.00666918	0.0119296	0.00140881	-1.77791e-06	-2.2155e-06	-1.34031e-06
1235	0.130556	0.152506	0.108605	-0.0233848	-0.0112378	-0.0355318	-2.22566e-05	-1.67786e-05	-2.77346e-05		1235	0.134854	0.157528	0.112181	-0.00638263	0.0169092	-0.0296745	-2.22566e-05	-1.67786e-05	-2.77346e-05		1235	0.137209	0.160279	0.11414	0.00666918	0.0119296	0.00140881	-1.77791e-06	-2.2155e-06	-1.34031e-06
1236	0.130556	0.152506	0.108605	-0.0233848	-0.0112378	-0.0355318	-2.22566e-05	-1.67786e-05	-2.77346e-05		1236	0.134854	0.157528	0.112181	-0.00638263	0.0169092	-0.0296745	-2.22566e-05	-1.67786e-05	-2.77346e-05		1236	0.137209	0.160279	0.11414	0.00666918	0.0119296	0.00140881	-1.77791e-06	-2.2155e-06	-1.34031e-06
1237	0.130556	0.152506	0.108605	-0.0233848	-0.0112378	-0.0355318	-2.22566e-05	-1.67786e-05	-2.77346e-05		1237	0.134854	0.157528	0.112181	-0.00638263	0.0169092	-0.0296745	-2.22566e-05	-1.67786e-05	-2.77346e-05		1237	0.137209	0.160279	0.11414	0.00666918	0.0119296	0.00140881	-1.77791e-06	-2.2155e-06	-1.34031e-06
1238	0.130556	0.152506	0.108605	-0.0233848	-0.0112378	-0.0355318	-2.22566e-05	-1.67786e-05	-2.77346e-05		1238	0.134854	0.157528	0.112181	-0.00638263	0.0169092	-0.0296745	-2.22566e-05	-1.67786e-05	-2.77346e-05		1238	0.137209	0.160279	0.11414	0.00666918	0.0119296	0.00140881	-1.77791e-06	-2.2155e-06	-1.34031e-06
1239	0.130556	0.152506	0.108605	-0.0233848	-0.0112378	-0.0355318	-2.22566e-05	-1.67786e-05	-2.77346e-05		1239	0.134854	0.157528	0.112181	-0.00638263	0.0169092	-0.0296745	-2.22566e-05	-1.67786e-05	-2.77346e-05		1239	0.137209	0.160279	0.11414	0.00666918	0.0119296	0.00140881	-1.77791e-06	-2.2155e-06	-1.34031e-06
1240	0.130556	0.152506	0.108605	-0.0233848	-0.0112378	-0.0355318	-2.22566e-05	-1.67786e-05	-2.77346e-05		1240	0.134854	0.157528	0.112181	-0.00638263	0.0169092	-0.0296745	-2.22566e-05	-1.67786e-05	-2.77346e-05		1240	0.137209	0.160279	0.11414	0.00666918	0.0119296	0.00140881	-1.77791e-06	-2.2155e-06	-1.34031e-06
1241	0.130556	0.152506	0.108605	-0.0233848	-0.0112378	-0.0355318	-2.22566e-05	-1.67786e-05	-2.77346e-05		1241	0.134854	0.157528	0.112181	-0.00638263	0.0169092	-0.0296745	-2.22566e-05	-1.67786e-05	-2.77346e-05		1241	0.137209	0.160279	0.11414	0.00666918	0.0119296	0.00140881	-1.77791e-06	-2.2155e-06	-1.34031e-06
1242	0.130556	0.152506	0.108605	-0.0233848	-0.0112378	-0.0355318	-2.22566e-05	-1.67786e-05	-2.77346e-05		1242	0.134854	0.157528	0.112181	-0.00638263	0.0169092	-0.0296745	-2.22566e-05	-1.67786e-05	-2.77346e-05		1242	0.137209	0.160279	0.11414	0.00666918	0.0119296	0.00140881	-1.77791e-06	-2.2155e-06	-1.34031e-06
1243	0.130556	0.152506	0.108605	-0.0233848	-0.0112378	-0.0355318	-2.22566e-05	-1.67786e-05	-2.77346e-05		1243	0.134854	0.157528	0.112181	-0.00638263	0.0169092	-0.0296745	-2.22566e-05	-1.67786e-05	-2.77346e-05		1243	0.137209	0.160279	0.11414	0.00666918	0.0119296	0.00140881	-1.77791e-06	-2.2155e-06	-1.34031e-06
1244	0.130556	0.152506	0.108605	-0.0233848	-0.0112378	-0.0355318	-2.22566e-05	-1.67786e-05	-2.77346e-05		1244	0.134854	0.157528	0.112181	-0.00638263	0.0169092	-0.0296745	-2.22566e-05	-1.67786e-05	-2.77346e-05		1244	0.137209	0.160279	0.11414	0.00666918	0.0119296	0.00140881	-1.77791e-06	-2.2155e-06	-1.34031e-06
1245	0.130556	0.152506	0.108605	-0.0233848	-0.0112378	-0.0355318	-2.22566e-05	-1.67786e-05	-2.77346e-05		1245	0.134854	0.157528	0.112181	-0.00638263	0.0169092	-0.0296745	-2.22566e-05	-1.67786e-05	-2.77346e-05		1245	0.137209	0.160279	0.11414	0.00666918	0.0119296	0.00140881	-1.77791e-06	-2.2155e-06	-1.34031e-06
1246	0.130556	0.152506	0.108605	-0.0233848	-0.0112378	-0.0355318	-2.22566e-05	-1.67786e-05	-2.77346e-05		1246	0.134854	0.157528	0.112181	-0.00638263	0.0169092	-0.0296745	-2.22566e-05	-1.67786e-05	-2.77346e-05		1246	0.137209	0.160279	0.11414	0.00666918	0.0119296	0.00140881	-1.77791e-06	-2.2155e-06	-1.34031e-06
1247	0.130556	0.152506	0.108605	-0.0233848	-0.0112378	-0.0355318	-2.22566e-05	-1.67786e-05	-2.77346e-05		1247	0.134854	0.157528	0.112181	-0.00638263	0.0169092	-0.0296745	-2.22566e-05	-1.67786e-05	-2.77346e-05		1247	0.137209	0.160279	0.11414	0.00666918	0.0119296	0.00140881	-1.77791e-06	-2.2155e-06	-1.34031e-06
1248	0.130556	0.152506	0.108605	-0.0233848	-0.0112378	-0.0355318	-2.22566e-05	-1.67786e-05	-2.77346e-05		1248	0.134854	0.157528	0.112181	-0.00638263	0.0169092	-0.0296745	-2.22566e-05	-1.67786e-05	-2.77346e-05		1248	0.137209	0.160279	0.11414	0.00666918	0.0119296	0.00140881	-1.77791e-06	-2.2155e-06	-1.34031e-06
1249	0.130556	0.152506	0.108605	-0.0233848	-0.0112378	-0.0355318	-2.22566e-05	-1.67786e-05	-2.77346e-05		1249	0.134854	0.157528	0.112181	-0.00638263	0.0169092	-0.0296745	-2.22566e-05	-1.67786e-05	-2.77346e-05		1249	0.137209	0.160279	0.11414	0.00666918	0.0119296	0.00140881	-1.77791e-06	-2.2155e-06	-1.34031e-06
1250	0.130556	0.152506	0.108605	-0.0233848	-0.0112378	-0.0355318	-2.22566e-05	-1.67786e-05	-2.77346e-05		1250	0.134854	0.157528	0.112181	-0.00638263	0.0169092	-0.0296745	-2.22566e-05	-1.67786e-05	-2.77346e-05		1250	0.137209	0.160279	0.11414	0.00666918	0.0119296	0.00140881	-1.77791e-06	-2.2155e-06	-1.34031e-06
1251	0.130556	0.152506	0.108605	-0.0314476	-0.00235715	-0.0605381	-2.22566e-05	-1.67786e-05	-2.77346e-05		1251	0.134854	0.157528	0.112181	-0.0361659	0.0497132	-0.122045	-2.22566e-05	-1.67786e-05	-2.77346e-05		1251	0.13721	0.160279	0.11414	-0.0388179	-0.0361596	-0.0414763	-1.77791e-06	-2.2155e-06	-1.34031e-06
1252	0.130556	0.152506	0.108605	-0.0314476	-0.00235715	-0.0605381	-2.22566e-05	-1.67786e-05	-2.77346e-05		1252	0.134854	0.157528	0.112181	-0.0361659	0.0497132	-0.122045	-2.22566e-05	-1.67786e-05	-2.77346e-05		1252	0.13721	0.160279	0.11414	-0.0388179	-0.0361596	-0.0414763	-1.77791e-06	-2.2155e-06	-1.34031e-06
1253	0.130556	0.152506	0.108605	-0.0314476	-0.00235715	-0.0605381	-2.22566e-05	-1.67786e-05	-2.77346e-05		1253	0.134854	0.157528	0.112181	-0.0361659	0.0497132	-0.122045	-2.22566e-05	-1.67786e-05	-2.77346e-05		1253	0.13721	0.160279	0.11414	-0.0388179	-0.0361596	-0.0414763	-1.77791e-06	-2.2155e-06	-1.34031e-06
1254	0.130556	0.152506	0.108605	-0.0314476	-0.00235715	-0.0605381	-2.22566e-05	-1.67786e-05	-2.77346e-05		1254	0.134854	0.157528	0.112181	-0.0361659	0.0497132	-0.122045	-2.22566e-05	-1.67786e-05	-2.77346e-05		1254	0.13721	0.160279	0.11414	-0.0388179	-0.0361596	-0.0414763	-1.77791e-06	-2.2155e-06	-1.34031e-06
1255	0.130556	0.152506	0.108605	-0.0314476	-0.00235715	-0.0605381	-2.22566e-05	-1.67786e-05	-2.77346e-05		1255	0.134854	0.157528	0.112181	-0.0361659	0.0497132	-0.122045	-2.22566e-05	-1.67786e-05	-2.77346e-05		1255	0.13721	0.160279	0.11414	-0.0388179	-0.0361596	-0.0414763	-1.77791e-06	-2.2155e-06	-1.34031e-06
1256	0.130556	0.152506	0.108605	-0.0314476	-0.00235715	-0.0605381	-2.22566e-05	-1.67786e-05	-2.77346e-05		1256	0.134854	0.157528	0.112181	-0.0361659	0.0497132	-0.122045	-2.22566e-05	-1.67786e-05	-2.77346e-05		1256	0.13721	0.160279	0.11414	-0.0388179	-0.0361596	-0.0414763	-1.77791e-06	-2.2155e-06	-1.34031e-06
1257	0.130556	0.152506	0.108605	-0.0314476	-0.00235715	-0.0605381	-2.22566e-05	-1.67786e-05	-2.77346e-05		1257	0.134854	0.157528	0.112181	-0.0361659	0.0497132	-0.122045	-2.22566e-05	-1.67786e-05	-2.77346e-05		1257	0.13721	0.160279	0.11414	-0.0388179	-0.0361596	-0.0414763	-1.77791e-06	-2.2155e-06	-1.34031e-06
1258	0.130556	0.152506	0.108605	-0.0314476	-0.00235715	-0.0605381	-2.22566e-05	-1.67786e-05	-2.77346e-05		1258	0.134854	0.157528	0.112181	-0.0361659	0.0497132	-0.122045	-2.22566e-05	-1.67786e-05	-2.77346e-05		1258	0.13721	0.160279	0.11414	-0.0388179	-0.0361596	-0.0414763	-1.77791e-06	-2.2155e-06	-1.34031e-06
1259	0.130556	0.152506	0.108605	-0.0314476	-0.00235715	-0.0605381	-2.22566e-05	-1.67786e-05	-2.77346e-05		1259	0.134854	0.157528	0.112181	-0.0361659	0.0497132	-0.122045	-2.22566e-05	-1.67786e-05	-2.77346e-05		1259	0.13721	0.160279	0.11414	-0.0388179	-0.0361596	-0.0414763	-1.77791e-06	-2.2155e-06	-1.34031e-06
1260	0.130556	0.152506	0.108605	-0.0314476	-0.00235715	-0.0605381	-2.22566e-05	-1.67786e-05	-2.77346e-05		1260	0.134854	0.157528	0.112181	-0.0361659	0.0497132	-0.122045	-2.22566e-05	-1.67786e-05	-2.77346e-05		1260	0.13721	0.160279	0.11414	-0.0388179	-0.0361596	-0.0414763	-1.77791e-06	-2.2155e-06	-1.34031e-06
1261	0.130556	0.152506	0.108605	-0.0314476	-0.00235715	-0.0605381	-2.22566e-05	-1.67786e-05	-2.77346e-05		1261	0.134854	0.157528	0.112181	-0.0361659	0.0497132	-0.122045	-2.22566e-05	-1.67786e-05	-2.77346e-05		1261	0.13721	0.160279	0.11414	-0.0388179	-0.0361596	-0.0414763	-1.77791e-06	-2.2155e-06	-1.34031e-06
1262	0.130556	0.152506	0.108605	-0.0314476	-0.00235715	-0.0605381	-2.22566e-05	-1.67786e-05	-2.77346e-05		1262	0.134854	0.157528	0.112181	-0.0361659	0.0497132	-0.122045	-2.22566e-05	-1.67786e-05	-2.77346e-05		1262	0.13721	0.160279	0.11414	-0.0388179	-0.0361596	-0.0414763	-1.77791e-06	-2.2155e-06	-1.34031e-06
1263	0.130556	0.152506	0.108605	-0.0314476	-0.00235715	-0.0605381	-2.22566e-05	-1.67786e-05	-2.77346e-05		1263	0.134854	0.157528	0.112181	-0.0361659	0.0497132	-0.122045	-2.22566e-05	-1.67786e-05	-2.77346e-05		1263	0.13721	0.160279	0.11414	-0.0388179	-0.0361596	-0.0414763	-1.77791e-06	-2.2155e-06	-1.34031e-06
1264	0.130556	0.152506	0.108605	-0.0314476	-0.00235715	-0.0605381	-2.22566e-05	-1.67786e-05	-2.77346e-05		1264	0.134854	0.157528	0.112181	-0.0361659	0.0497132	-0.122045	-2.22566e-05	-1.67786e-05	-2.77346e-05		1264	0.13721	0.160279	0.11414	-0.0388179	-0.0361596	-0.0414763	-1.77791e-06	-2.2155e-06	-1.34031e-06
1265	0.130556	0.152506	0.108605	-0.0314476	-0.00235715	-0.0605381	-2.22566e-05	-1.67786e-05	-2.77346e-05		1265	0.134854	0.157528	0.112181	-0.0361659	0.0497132	-0.122045	-2.22566e-05	-1.67786e-05	-2.77346e-05		1265	0.13721	0.160279	0.11414	-0.0388179	-0.0361596	-0.0414763	-1.77791e-06	-2.2155e-06	-1.34031e-06
1266	0.130556	0.152506	0.108605	-0.0314476	-0.00235715	-0.0605381	-2.22566e-05	-1.67786e-05	-2.77346e-05		1266	0.134854	0.157528	0.112181	-0.0361659	0.0497132	-0.122045	-2.22566e-05	-1.67786e-05	-2.77346e-05		1266	0.13721	0.160279	0.11414	-0.0388179	-0.0361596	-0.0414763	-1.77791e-06	-2.2155e-06	-1.34031e-06
1267	0.130556	0.152506	0.108605	-0.0314476	-0.00235715	-0.0605381	-2.22566e-05	-1.67786e-05	-2.77346e-05		1267	0.134854	0.157528	0.112181	-0.0361659	0.0497132	-0.122045	-2.22566e-05	-1.67786e-05	-2.77346e-05		1267	0.13721	0.160279	0.11414	-0.0388179	-0.0361596	-0.0414763	-1.77791e-06	-2.2155e-06	-1.34031e-06
1268	0.130556	0.152506	0.108605	-0.0314476	-0.00235715	-0.0605381	-2.22566e-05	-1.67786e-05	-2.77346e-05		1268	0.134854	0.157528	0.112181	-0.0361659	0.0497132	-0.122045	-2.22566e-05	-1.67786e-05	-2.77346e-05		1268	0.13721	0.160279	0.11414	-0.0388179	-0.0361596	-0.0414763	-1.77791e-06	-2.2155e-06	-1.34031e-06
1269	0.130556	0.152506	0.108605	-0.0314476	-0.00235715	-0.0605381	-2.22566e-05	-1.67786e-05	-2.77346e-05		1269	0.134854	0.157528	0.112181	-0.0361659	0.0497132	-0.122045	-2.22566e-05	-1.67786e-05	-2.77346e-05		1269	0.13721	0.160279	0.11414	-0.0388179	-0.0361596	-0.0414763	-1.77791e-06	-2.2155e-06	-1.34031e-06
1270	0.130556	0.152506	0.108605	-0.0314476	-0.00235715	-0.0605381	-2.22566e-05	-1.67786e-05	-2.77346e-05		1270	0.134854	0.157528	0.112181	-0.0361659	0.0497132	-0.122045	-2.22566e-05	-1.67786e-05	-2.77346e-05		1270	0.13721	0.160279	0.11414	-0.0388179	-0.0361596	-0.0414763	-1.77791e-06	-2.2155e-06	-1.34031e-06
1271	0.130556	0.152506	0.108605	-0.0314476	-0.00235715	-0.0605381	-2.22566e-05	-1.67786e-05	-2.77346e-05		1271	0.134854	0.157528	0.112181	-0.0361659	0.0497132	-0.122045	-2.22566e-05	-1.67786e-05	-2.77346e-05		1271	0.13721	0.160279	0.11414	-0.0388179	-0.0361596	-0.0414763	-1.77791e-06	-2.2155e-06	-1.34031e-06
1272	0.130556	0.152506	0.108605	-0.0314476	-0.00235715	-0.0605381	-2.22566e-05	-1.67786e-05	-2.77346e-05		1272	0.134854	0.157528	0.112181	-0.0361659	0.0497132	-0.122045	-2.22566e-05	-1.67786e-05	-2.77346e-05		1272	0.13721	0.160279	0.11414	-0.0388179	-0.0361596	-0.0414763	-1.77791e-06	-2.2155e-06	-1.34031e-06
1273	0.130556	0.152506	0.108605	-0.0314476	-0.00235715	-0.0605381	-2.22566e-05	-1.67786e-05	-2.77346e-05		1273	0.134854	0.157528	0.112181	-0.0361659	0.0497132	-0.122045	-2.22566e-05	-1.67786e-05	-2.77346e-05		1273	0.13721	0.160279	0.11414	-0.0388179	-0.0361596	-0.0414763	-1.77791e-06	-2.2155e-06	-1.34031e-06
1274	0.130556	0.152506	0.108605	-0.0314476	-0.00235715	-0.0605381	-2.22566e-05	-1.67786e-05	-2.77346e-05		1274	0.134854	0.157528	0.112181	-0.0361659	0.0497132	-0.122045	-2.22566e-05	-1.67786e-05	-2.77346e-05		1274	0.13721	0.160279	0.11414	-0.0388179	-0.0361596	-0.0414763	-1.77791e-06	-2.2155e-06	-1.34031e-06
1275	0.130556	0.152506	0.108605	-0.0314476	-0.00235715	-0.0605381	-2.22566e-05	-1.67786e-05	-2.77346e-05		1275	0.134854	0.157528	0.112181	-0.0361659	0.0497132	-0.122045	-2.22566e-05	-1.67786e-05	-2.77346e-05		1275	0.13721	0.160279	0.11414	-0.0388179	-0.0361596	-0.0414763	-1.77791e-06	-2.2155e-06	-1.34031e-06
1276	0.130556	0.152506	0.108605	-0.0314476	-0.00235715	-0.0605381	-2.22566e-05	-1.67786e-05	-2.77346e-05		1276	0.134854	0.157528	0.112181	-0.0361659	0.0497132	-0.122045	-2.22566e-05	-1.67786e-05	-2.77346e-05		1276	0.13721	0.160279	0.11414	-0.0388179	-0.0361596	-0.0414763	-1.77791e-06	-2.2155e-06	-1.34031e-06
1277	0.130556	0.152506	0.108605	-0.0314476	-0.00235715	-0.0605381	-2.22566e-05	-1.67786e-05	-2.77346e-05		1277	0.134854	0.157528	0.112181	-0.0361659	0.0497132	-0.122045	-2.22566e-05	-1.67786e-05	-2.77346e-05		1277	0.13721	0.160279	0.11414	-0.0388179	-0.0361596	-0.0414763	-1.77791e-06	-2.2155e-06	-1.34031e-06
1278	0.130556	0.152506	0.108605	-0.0314476	-0.00235715	-0.0605381	-2.22566e-05	-1.67786e-05	-2.77346e-05		1278	0.134854	0.157528	0.112181	-0.0361659	0.0497132	-0.122045	-2.22566e-05	-1.67786e-05	-2.77346e-05		1278	0.13721	0.160279	0.11414	-0.0388179	-0.0361596	-0.0414763	-1.77791e-06	-2.2155e-06	-1.34031e-06
1279	0.130556	0.152506	0.108605	-0.0314476	-0.00235715	-0.0605381	-2.22566e-05	-1.67786e-05	-2.77346e-05		1279	0.134854	0.157528	0.112181	-0.0361659	0.0497132	-0.122045	-2.22566e-05	-1.67786e-05	-2.77346e-05		1279	0.13721	0.160279	0.11414	-0.0388179	-0.0361596	-0.0414763	-1.77791e-06	-2.2155e-06	-1.34031e-06
[truncated: 721 more rows]
